# Supplementary material for: Crystal structures of the recreational drug N-(4-meth­oxy­phen­yl)piperazine (MeOPP) and three of its salts
Source: Acta Crystallogr E Crystallogr Commun. 2020 Mar 5;76(Pt 4):488–95. doi: 10.1107/S2056989020002844 (PMC7133027; doi:10.1107/S2056989020002844)
Supplement: Supplementary file 1 [file e-76-00488-sup1.cif]

##############################################################################
#                                                                            #
# This CIF contains the data in a paper accepted for publication in          #
# Acta Crystallographica Section E. It conforms to the requirements of       #
# Notes for Authors for Acta Crystallographica Section E, and has been       #
# peer reviewed under the auspices of the IUCr Commission on Journals.       #
#                                                                            #
# Full details of the Crystallographic Information File format               #
# are given in the paper "The Crystallographic Information File (CIF):       #
# a New Standard Archive File for Crystallography" by S. R. Hall, F. H.      #
# Allen and I. D. Brown [Acta Cryst. (1991), A47, 655-685].                  #
#                                                                            #
# The current version of the core CIF dictionary is obtainable from          #
# ftp://ftp.iucr.org/pub/cif_core.dic.                                       #
#                                                                            #
# Software is freely available for graphical display of the structure(s)     #
# in this CIF. For information consult the CIF software page                 #
# http://www.iucr.org/resources/cif/software.                                #
#                                                                            #
# This file may be used for bona fide research purposes within the           #
# scientific community so long as proper attribution is given to the journal # 
# article from which it was obtained.                                        #
#                                                                            #
##############################################################################
data_global
_audit_creation_method     'from SHELXL-2014'
_journal_date_recd_electronic     2020-02-14
_journal_date_accepted     2020-02-28
_journal_name_full     'Acta Crystallographica, Section E'
_journal_year     2020
_journal_volume     76
_journal_issue      4
_journal_page_first     488
_journal_page_last     495
_journal_paper_category     GO
_journal_paper_doi     10.1107/S2056989020002844
_journal_coeditor_code     ZL2772
loop_
    _publ_contact_author_name
    _publ_contact_author_address
    _publ_contact_author_email
    'Yathirajan, Hemmige S.'
;
Department of Studies in Chemistry,
University of Mysore,
Manasagangotri, Mysuru 570 006,
India
;
 yathirajan@hotmail.com
_publ_contact_author_fax     ?
_publ_contact_author_phone     ?
_publ_section_title
;
Crystal structures of the recreational drug <i>N</i>-(4-methoxyphenyl)piperazine
(MeOPP) and three of its salts
;
loop_
    _publ_author_name
    _publ_author_footnote
    _publ_author_address
    'Kiran Kumar, Haruvegowda' .
;  Department of Studies in Chemistry,
University of Mysore,
Manasagangotri, Mysuru 570 006,
India
;
    'Yathirajan, Hemmige S.' .
;  Department of Studies in Chemistry,
University of Mysore,
Manasagangotri, Mysuru 570 006,
India
;
    'Harish Chinthal, Chayanna' .
;  Department of Studies in Chemistry,
University of Mysore,
Manasagangotri, Mysuru 570 006,
India
;
    'Foro, Sabine' .
; Institute of Materials Science,
Darmstadt University of Technology,
Alarich-Weiss-Strasse 2,
D-64287 Darmstadt,
Germany
;
    'Glidewell, Christopher' .
;    School of Chemistry, University of St Andrews,
     St Andrews, Fife KY16 9ST, UK
;
_publ_section_synopsis
;
The hydrogen-bonded assemblies in <i>N</i>-(4-methoxyphenyl)piperazine and its
3,5-dinitrobenzoate, picrate, and monohydrated 4-aminobenzoate salts are,
respectively, one-, zero-, two- and three-dimensional.
;
data_I
_audit_creation_method     SHELXL-2014
_chemical_name_systematic
;
<i>N</i>-(4-Methoxyphenyl)piperazine
;
_chemical_name_common     ?
_chemical_formula_moiety     'C11 H16 N2 O'
_chemical_formula_sum     'C11 H16 N2 O'
_chemical_formula_iupac     'C11 H16 N2 O'
_chemical_formula_weight     192.26
_chemical_melting_point     ?
_chemical_absolute_configuration     unk
_space_group_crystal_system     orthorhombic
_space_group_name_H-M_alt     'P n a 21'
_space_group_name_Hall     'P 2c -2n'
loop_
    _space_group_symop_operation_xyz
    'x, y, z'
    '-x, -y, z+1/2'
    '-x+1/2, y+1/2, z+1/2'
    'x+1/2, -y+1/2, z'
_cell_length_a     6.9683(7)
_cell_length_b     7.9683(8)
_cell_length_c     18.975(2)
_cell_angle_alpha     90
_cell_angle_beta     90
_cell_angle_gamma     90
_cell_volume     1053.60(19)
_cell_formula_units_Z     4
_cell_measurement_reflns_used     1984
_cell_measurement_theta_min     2.772
_cell_measurement_theta_max     27.706
_cell_measurement_temperature     293(2)
_exptl_crystal_description     block
_exptl_crystal_colour     colourless
_exptl_crystal_size_max     0.480
_exptl_crystal_size_mid     0.480
_exptl_crystal_size_min     0.400
_exptl_crystal_density_diffrn     1.212
_exptl_crystal_density_meas     ?
_exptl_crystal_density_method     ?
_exptl_crystal_F_000     416
_exptl_absorpt_coefficient_mu     0.079
_exptl_absorpt_correction_type     multi-scan
_exptl_absorpt_process_details
;
(CrysAlis RED; Oxford Diffraction, 2009)
;
_exptl_absorpt_correction_T_min     0.814
_exptl_absorpt_correction_T_max     0.969
_exptl_special_details     ?
_diffrn_ambient_temperature     293(2)
_diffrn_source     'Enhance (Mo) X-ray Source'
_diffrn_radiation_type     MoK\a
_diffrn_radiation_wavelength     0.71073
_diffrn_radiation_monochromator     graphite
_diffrn_measurement_device_type
;
Oxford Diffraction Xcalibur
with Sapphire CCD
;
_diffrn_measurement_method     '\w scans'
_diffrn_detector_area_resol_mean     ?
_diffrn_reflns_number     4066
_diffrn_reflns_av_R_equivalents     0.0119
_diffrn_reflns_av_unetI/netI     0.0152
_diffrn_reflns_theta_min     2.772
_diffrn_reflns_theta_max     27.706
_diffrn_reflns_theta_full     25.242
_diffrn_measured_fraction_theta_max     0.938
_diffrn_measured_fraction_theta_full     0.998
_diffrn_reflns_limit_h_min     -8
_diffrn_reflns_limit_h_max     8
_diffrn_reflns_limit_k_min     -10
_diffrn_reflns_limit_k_max     10
_diffrn_reflns_limit_l_min     -24
_diffrn_reflns_limit_l_max     21
_diffrn_standards_number     0
_diffrn_standards_interval_count     0
_diffrn_standards_interval_time     0
_diffrn_standards_decay_%     0
_refine_special_details     ?
_reflns_number_total     1984
_reflns_number_gt     1545
_reflns_threshold_expression     'I > 2\s(I)'
_refine_ls_structure_factor_coef     Fsqd
_refine_ls_matrix_type     full
_refine_ls_R_factor_all     0.0508
_refine_ls_R_factor_gt     0.0355
_refine_ls_wR_factor_gt     0.0815
_refine_ls_wR_factor_ref     0.0884
_refine_ls_goodness_of_fit_ref     1.062
_refine_ls_restrained_S_all     1.062
_refine_ls_number_reflns     1984
_refine_ls_number_parameters     131
_refine_ls_number_restraints     1
_refine_ls_hydrogen_treatment     mixed
_refine_ls_weighting_scheme     calc
_refine_ls_weighting_details
              'w=1/[\s^2^(Fo^2^)+(0.0466P)^2^+0.0420P] where P=(Fo^2^+2Fc^2^)/3'
_atom_sites_solution_hydrogens     mixed
_atom_sites_solution_primary     dual
_atom_sites_solution_secondary     ?
_refine_ls_shift/su_max     0.000
_refine_ls_shift/su_mean     0.000
_refine_diff_density_max     0.104
_refine_diff_density_min     -0.116
_refine_ls_extinction_method     none
_refine_ls_extinction_coef     .
_refine_ls_abs_structure_details
;
Flack x determined using 546 quotients
[(<i>I</i>^+^)-(<i>I</i>^-^)]/[(<i>I</i>^+^)+(<i>I</i>^-^)]
(Parsons <i>et al.</i>,  2013)
;
loop_
    _atom_type_symbol
    _atom_type_description
    _atom_type_scat_dispersion_real
    _atom_type_scat_dispersion_imag
    _atom_type_scat_source
    'C' 'C' 0.0033 0.0016
                         'International Tables Vol C Tables 4.2.6.8 and 6.1.1.4'
    'H' 'H' 0.0000 0.0000
                         'International Tables Vol C Tables 4.2.6.8 and 6.1.1.4'
    'N' 'N' 0.0061 0.0033
                         'International Tables Vol C Tables 4.2.6.8 and 6.1.1.4'
    'O' 'O' 0.0106 0.0060
                         'International Tables Vol C Tables 4.2.6.8 and 6.1.1.4'
_computing_data_collection
;
CrysAlis CCD (Oxford Diffraction, 2009)
;
_computing_cell_refinement
;
CrysAlis RED (Oxford Diffraction, 2009)
;
_computing_data_reduction
;
CrysAlis RED (Oxford Diffraction, 2009)
;
_computing_structure_solution
;
SHELXT (Sheldrick, 2015a)
;
_computing_structure_refinement
;
SHELXL-2014 (Sheldrick, 2015b)
;
_computing_molecular_graphics
;
PLATON (Spek, 2020)
;
_computing_publication_material
;
SHELXL-2014 (Sheldrick, 2015b) and PLATON (Spek, 2020)
;
loop_
    _atom_site_type_symbol
    _atom_site_label
    _atom_site_fract_x
    _atom_site_fract_y
    _atom_site_fract_z
    _atom_site_U_iso_or_equiv
    _atom_site_adp_type
    _atom_site_calc_flag
    _atom_site_occupancy
    _atom_site_disorder_assembly
    _atom_site_disorder_group
    N N1 0.7092(4) 0.4549(3) 0.62326(14) 0.0784(6) Uani d 1 . .
    H H1 0.790(5) 0.480(4) 0.6597(19) 0.094 Uiso d 1 . .
    C C2 0.8074(4) 0.4800(3) 0.55762(17) 0.0709(7) Uani d 1 . .
    H H2A 0.9239 0.4134 0.5568 0.085 Uiso calc 1 . .
    H H2B 0.8428 0.5972 0.5528 0.085 Uiso calc 1 . .
    C C3 0.6799(3) 0.4296(3) 0.49739(15) 0.0617(6) Uani d 1 . .
    H H3A 0.7453 0.4509 0.4532 0.074 Uiso calc 1 . .
    H H3B 0.6531 0.3103 0.5002 0.074 Uiso calc 1 . .
    N N4 0.4997(3) 0.5231(2) 0.49904(11) 0.0502(4) Uani d 1 . .
    C C5 0.4049(3) 0.5099(3) 0.56726(13) 0.0582(6) Uani d 1 . .
    H H5A 0.3622 0.3954 0.5746 0.070 Uiso calc 1 . .
    H H5B 0.2930 0.5823 0.5680 0.070 Uiso calc 1 . .
    C C6 0.5390(4) 0.5596(4) 0.62554(15) 0.0716(7) Uani d 1 . .
    H H6A 0.5749 0.6765 0.6203 0.086 Uiso calc 1 . .
    H H6B 0.4754 0.5464 0.6707 0.086 Uiso calc 1 . .
    C C21 0.3791(3) 0.5080(2) 0.43961(12) 0.0465(5) Uani d 1 . .
    C C22 0.4222(3) 0.4034(3) 0.38284(13) 0.0568(6) Uani d 1 . .
    H H22 0.5303 0.3351 0.3848 0.068 Uiso calc 1 . .
    C C23 0.3067(4) 0.3998(3) 0.32390(13) 0.0614(6) Uani d 1 . .
    H H23 0.3391 0.3300 0.2864 0.074 Uiso calc 1 . .
    C C24 0.1445(4) 0.4975(3) 0.31948(13) 0.0568(7) Uani d 1 . .
    C C25 0.0979(3) 0.6002(3) 0.37552(14) 0.0567(6) Uani d 1 . .
    H H25 -0.0117 0.6665 0.3736 0.068 Uiso calc 1 . .
    C C26 0.2136(3) 0.6042(2) 0.43401(13) 0.0539(6) Uani d 1 . .
    H H26 0.1799 0.6739 0.4713 0.065 Uiso calc 1 . .
    O O24 0.0395(3) 0.4861(2) 0.25830(11) 0.0798(6) Uani d 1 . .
    C C27 -0.1153(4) 0.5990(5) 0.2494(2) 0.1065(12) Uani d 1 . .
    H H27A -0.1652 0.5889 0.2024 0.160 Uiso calc 1 . .
    H H27B -0.0713 0.7118 0.2570 0.160 Uiso calc 1 . .
    H H27C -0.2145 0.5731 0.2828 0.160 Uiso calc 1 . .
loop_
    _atom_site_aniso_label
    _atom_site_aniso_U_11
    _atom_site_aniso_U_22
    _atom_site_aniso_U_33
    _atom_site_aniso_U_12
    _atom_site_aniso_U_13
    _atom_site_aniso_U_23
    N1 0.0715(15) 0.0896(15) 0.0739(15) -0.0055(13) -0.0133(12) 0.0146(12)
    C2 0.0555(13) 0.0649(14) 0.0923(19) 0.0004(12) -0.0035(15) 0.0092(14)
    C3 0.0523(12) 0.0568(12) 0.0761(15) 0.0058(11) 0.0081(13) 0.0058(12)
    N4 0.0450(8) 0.0497(9) 0.0560(11) 0.0007(7) 0.0087(9) 0.0028(8)
    C5 0.0531(12) 0.0625(13) 0.0588(14) -0.0064(10) 0.0095(12) 0.0008(10)
    C6 0.0707(16) 0.0855(18) 0.0586(14) -0.0130(14) 0.0012(13) -0.0009(12)
    C21 0.0475(11) 0.0390(11) 0.0532(13) -0.0030(9) 0.0137(10) 0.0035(10)
    C22 0.0580(14) 0.0531(13) 0.0594(15) 0.0095(10) 0.0132(13) 0.0007(10)
    C23 0.0710(15) 0.0595(14) 0.0538(15) 0.0044(13) 0.0187(13) -0.0080(10)
    C24 0.0574(14) 0.0637(15) 0.0492(15) -0.0055(11) 0.0077(12) 0.0029(10)
    C25 0.0487(12) 0.0570(13) 0.0643(15) 0.0047(10) 0.0089(12) -0.0001(11)
    C26 0.0535(12) 0.0500(12) 0.0581(14) 0.0031(10) 0.0123(12) -0.0069(10)
    O24 0.0771(12) 0.1029(15) 0.0595(12) 0.0020(11) -0.0017(11) -0.0059(10)
    C27 0.077(2) 0.154(4) 0.089(2) 0.0160(18) -0.0205(19) -0.007(2)
_geom_special_details
;
 All esds (except the esd in the dihedral angle between two l.s. planes)
 are estimated using the full covariance matrix.  The cell esds are taken
 into account individually in the estimation of esds in distances, angles
 and torsion angles; correlations between esds in cell parameters are only
 used when they are defined by crystal symmetry.  An approximate (isotropic)
 treatment of cell esds is used for estimating esds involving l.s. planes.
;
loop_
    _geom_bond_atom_site_label_1
    _geom_bond_atom_site_label_2
    _geom_bond_site_symmetry_2
    _geom_bond_distance
    _geom_bond_publ_flag
    N1 C2 . 1.435(4) ?
    N1 C6 . 1.451(4) ?
    N1 H1 . 0.91(4) ?
    C2 C3 . 1.502(4) ?
    C2 H2A . 0.9700 ?
    C2 H2B . 0.9700 ?
    C3 N4 . 1.460(3) ?
    C3 H3A . 0.9700 ?
    C3 H3B . 0.9700 ?
    N4 C21 . 1.411(3) ?
    N4 C5 . 1.457(3) ?
    C5 C6 . 1.501(4) ?
    C5 H5A . 0.9700 ?
    C5 H5B . 0.9700 ?
    C6 H6A . 0.9700 ?
    C6 H6B . 0.9700 ?
    C21 C26 . 1.389(3) ?
    C21 C22 . 1.395(3) ?
    C22 C23 . 1.378(4) ?
    C22 H22 . 0.9300 ?
    C23 C24 . 1.375(3) ?
    C23 H23 . 0.9300 ?
    C24 O24 . 1.375(3) ?
    C24 C25 . 1.380(4) ?
    C25 C26 . 1.372(4) ?
    C25 H25 . 0.9300 ?
    C26 H26 . 0.9300 ?
    O24 C27 . 1.415(4) ?
    C27 H27A . 0.9600 ?
    C27 H27B . 0.9600 ?
    C27 H27C . 0.9600 ?
loop_
    _geom_angle_atom_site_label_1
    _geom_angle_atom_site_label_2
    _geom_angle_atom_site_label_3
    _geom_angle_site_symmetry_1
    _geom_angle_site_symmetry_3
    _geom_angle
    _geom_angle_publ_flag
    C2 N1 C6 . . 109.6(2) ?
    C2 N1 H1 . . 110(2) ?
    C6 N1 H1 . . 111(2) ?
    N1 C2 C3 . . 109.9(2) ?
    N1 C2 H2A . . 109.7 ?
    C3 C2 H2A . . 109.7 ?
    N1 C2 H2B . . 109.7 ?
    C3 C2 H2B . . 109.7 ?
    H2A C2 H2B . . 108.2 ?
    N4 C3 C2 . . 110.8(2) ?
    N4 C3 H3A . . 109.5 ?
    C2 C3 H3A . . 109.5 ?
    N4 C3 H3B . . 109.5 ?
    C2 C3 H3B . . 109.5 ?
    H3A C3 H3B . . 108.1 ?
    C21 N4 C5 . . 115.72(15) ?
    C21 N4 C3 . . 116.8(2) ?
    C5 N4 C3 . . 111.8(2) ?
    N4 C5 C6 . . 110.71(18) ?
    N4 C5 H5A . . 109.5 ?
    C6 C5 H5A . . 109.5 ?
    N4 C5 H5B . . 109.5 ?
    C6 C5 H5B . . 109.5 ?
    H5A C5 H5B . . 108.1 ?
    N1 C6 C5 . . 109.6(2) ?
    N1 C6 H6A . . 109.7 ?
    C5 C6 H6A . . 109.7 ?
    N1 C6 H6B . . 109.7 ?
    C5 C6 H6B . . 109.7 ?
    H6A C6 H6B . . 108.2 ?
    C26 C21 C22 . . 116.7(2) ?
    C26 C21 N4 . . 120.58(19) ?
    C22 C21 N4 . . 122.66(19) ?
    C23 C22 C21 . . 120.9(2) ?
    C23 C22 H22 . . 119.6 ?
    C21 C22 H22 . . 119.6 ?
    C24 C23 C22 . . 121.2(2) ?
    C24 C23 H23 . . 119.4 ?
    C22 C23 H23 . . 119.4 ?
    O24 C24 C23 . . 116.8(2) ?
    O24 C24 C25 . . 124.4(2) ?
    C23 C24 C25 . . 118.8(2) ?
    C26 C25 C24 . . 119.9(2) ?
    C26 C25 H25 . . 120.0 ?
    C24 C25 H25 . . 120.0 ?
    C25 C26 C21 . . 122.5(2) ?
    C25 C26 H26 . . 118.8 ?
    C21 C26 H26 . . 118.8 ?
    C24 O24 C27 . . 117.7(2) ?
    O24 C27 H27A . . 109.5 ?
    O24 C27 H27B . . 109.5 ?
    H27A C27 H27B . . 109.5 ?
    O24 C27 H27C . . 109.5 ?
    H27A C27 H27C . . 109.5 ?
    H27B C27 H27C . . 109.5 ?
loop_
    _geom_torsion_atom_site_label_1
    _geom_torsion_atom_site_label_2
    _geom_torsion_atom_site_label_3
    _geom_torsion_atom_site_label_4
    _geom_torsion_site_symmetry_1
    _geom_torsion_site_symmetry_2
    _geom_torsion_site_symmetry_3
    _geom_torsion_site_symmetry_4
    _geom_torsion
    _geom_torsion_publ_flag
    C6 N1 C2 C3 . . . . -61.6(3) ?
    N1 C2 C3 N4 . . . . 57.0(3) ?
    C2 C3 N4 C21 . . . . 170.30(19) ?
    C2 C3 N4 C5 . . . . -53.1(3) ?
    C21 N4 C5 C6 . . . . -169.38(19) ?
    C3 N4 C5 C6 . . . . 53.5(2) ?
    C2 N1 C6 C5 . . . . 61.8(3) ?
    N4 C5 C6 N1 . . . . -57.4(3) ?
    C5 N4 C21 C26 . . . . 50.9(2) ?
    C3 N4 C21 C26 . . . . -174.17(19) ?
    C5 N4 C21 C22 . . . . -131.9(2) ?
    C3 N4 C21 C22 . . . . 3.0(3) ?
    C26 C21 C22 C23 . . . . 1.3(3) ?
    N4 C21 C22 C23 . . . . -176.0(2) ?
    C21 C22 C23 C24 . . . . -0.8(3) ?
    C22 C23 C24 O24 . . . . 179.5(2) ?
    C22 C23 C24 C25 . . . . -0.1(3) ?
    O24 C24 C25 C26 . . . . -179.1(2) ?
    C23 C24 C25 C26 . . . . 0.5(3) ?
    C24 C25 C26 C21 . . . . 0.1(3) ?
    C22 C21 C26 C25 . . . . -1.0(3) ?
    N4 C21 C26 C25 . . . . 176.40(19) ?
    C23 C24 O24 C27 . . . . -173.1(3) ?
    C25 C24 O24 C27 . . . . 6.6(4) ?
loop_
    _geom_hbond_atom_site_label_D
    _geom_hbond_atom_site_label_H
    _geom_hbond_atom_site_label_A
    _geom_hbond_site_symmetry_A
    _geom_hbond_distance_DH
    _geom_hbond_distance_HA
    _geom_hbond_distance_DA
    _geom_hbond_angle_DHA
    _geom_hbond_publ_flag
    N1 H1 O24 2_665 0.91(4) 2.23(4) 3.139(3) 171(3) no
_shelx_space_group_comment
;
The symmetry employed for this shelxl refinement is uniquely defined
by the following loop, which should always be used as a source of
symmetry information in preference to the above space-group names.
They are only intended as comments.
;
_shelx_estimated_absorpt_T_min     0.963
_shelx_estimated_absorpt_T_max     0.969
_shelx_hkl_file
;
   0   3   0 103.687 8.61759   3
   0   4   0 51352.1 92.0373   3
   0   5   0 10.6368 11.9752   3
   0   6   0 39418.6 100.682   3
   0   7   0 31.5527 13.5031   3
   0   7   0 12.6013 6.49280   4
   0   8   0 33789.3 66.3103   4
   0   8   0 33607.9 108.862   3
   0   9   0 143.916 19.4426   3
   0   9   0 96.8252 8.80293   4
   0  10   0 7712.49 35.6372   4
   0  10   0 7750.82 61.4360   3
   0  11   0 30.9171 21.4004   3
   0  11   0 49.8163 9.18304   4
   0  12   0 5145.28 56.7783   3
   0  13   0 43.8776 24.4340   3
   0  14   0 1110.11 38.3757   3
   0  15   0 484.562 42.2132   3
   0  16   0 60139.5 219.298   3
   0  17   0 1039.28 55.0652   3
   0  18   0 5809.13 84.9870   3
   0  19   0 66.0368 38.9973   3
   0  20   0 800.664 51.3984   3
   0  21   0-34.8714 42.5281   3
   0  22   0 268.792 47.9646   3
   0  23   0 40.7553 49.6654   3
   0  24   0 100.250 54.1838   3
   0   0  -1 1832.34 10.7523   0
   0  -1   1 872.705 6.78169   0
   0   1  -1 848.824 6.84112   0
   0  -2  -1 50.1420 8.26532   1
   0   2   1 64.6575 6.97568   2
   0   2  -1 60.8128 7.35886   4
   0   3   1 1874.96 21.1871   3
   0   3  -1 2011.07 18.3095   4
   0   3   1 1872.32 17.8049   2
   0   4   1 0.78766 10.1513   2
   0  -4  -1 26.1585 8.50930   5
   0   4  -1 1.60017 9.61082   4
   0   4   1 18.1950 13.3736   3
   0  -5  -1 31002.4 61.8636   5
   0   5  -1 31745.6 74.4442   4
   0   5   1 30490.8 85.3295   3
   0   6   1 6.34629 13.8525   3
   0   6  -1 12.8840 9.02678   4
   0  -6  -1 2.49752 8.86874   5
   0   7  -1 2945.55 32.7989   3
   0   7   1 2914.70 33.6958   3
   0   7  -1 2843.31 25.4258   4
   0  -7  -1 2978.82 23.4923   5
   0   8  -1 22.4070 9.92303   4
   0   8  -1 12.3631 15.7540   3
   0  -8  -1 18.5171 10.9694   5
   0   8   1 22.0869 16.3702   3
   0   9  -1 1861.99 32.1291   3
   0   9  -1 1860.87 23.5261   4
   0   9   1 1954.99 34.1497   3
   0  -9  -1 1928.94 22.3211   5
   0  10  -1 14.5343 10.8705   4
   0  10  -1 0.08415 17.2448   3
   0  10   1-4.95911 18.2488   3
   0 -10  -1-0.08331 11.6333   5
   0  11   1 4229.20 51.2117   3
   0  11  -1 4160.20 49.4583   3
   0  11  -1 4225.36 35.9996   4
   0 -11  -1 4249.31 33.9616   5
   0 -12  -1 5.45569 13.2515   5
   0  12  -1 16.2731 13.6275   4
   0  12  -1 58.0223 22.4463   3
   0  12   1 12.6944 23.4711   3
   0  13  -1 914.408 32.7054   3
   0  13   1 862.844 34.6328   3
   0 -13  -1 818.970 17.1213   0
   0  14   1 9.05157 27.1908   3
   0  14  -1 27.9930 26.8784   3
   0  15   1 954.829 46.1463   3
   0  15  -1 1059.43 42.3971   3
   0  16  -1 238.245 43.6855   3
   0  16   1 31.0106 46.1047   3
   0  17  -1 236.515 43.5228   3
   0  17   1 294.544 45.5314   3
   0  18  -1-32.0423 41.7222   3
   0  18   1 32.4716 42.7214   3
   0  19   1 71.7814 41.1740   3
   0  19  -1 53.4848 40.5986   3
   0  20   1 0.26682 41.8806   3
   0  20  -1-50.5453 40.3516   3
   0  21  -1 35.1077 44.7494   3
   0  21   1 115.761 44.0473   3
   0  22   1 24.6537 44.9828   3
   0  22  -1-31.3250 46.0306   3
   0  23   1 12.0393 48.2946   3
   0  23  -1-11.0046 50.7980   3
   0  24  -1 5.10453 52.5403   3
   0  24   1 47.9390 53.0306   3
   0   0  -2 999999. 1659.66   4
   0   0  -2 986314. 1338.65   0
   0   1  -2 226.259 15.2876   4
   0  -1  -2 405.856 16.3803   4
   0  -1  -2 268.499 11.6993   0
   0  -2  -2 28577.1 88.3900   1
   0  -2  -2 28082.8 60.0556   4
   0   2  -2 27979.9 50.6343   0
   0   3  -2 34.6430 12.5002   4
   0  -3  -2 23.6152 16.0314   1
   0   3   2 12.9193 12.8763   2
   0  -3  -2 6.73866 7.27793   4
   0  -4   2 29919.9 175.838   0
   0  -4  -2 30103.8 100.570   1
   0   4   2 29155.8 79.1036   2
   0  -4  -2 29292.1 69.6572   5
   0  -5   2 1.23579 3.57159   0
   0   5   2 3.77742 11.1396   2
   0   5  -2 7.29058 10.9190   4
   0  -5  -2 0.69355 9.86990   5
   0  -5  -2 8.31525 16.5097   1
   0  -6  -2 17338.3 57.1324   5
   0   6   2 17230.3 76.4505   3
   0   6  -2 16789.9 70.7815   4
   0   6   2 17413.6 68.9907   2
   0  -6   2 17012.2 27.8028   0
   0  -7  -2 9.31135 10.9291   5
   0   7   2-8.69784 15.6881   2
   0   7  -2 9.40962 12.0466   4
   0  -8  -2 1322.59 19.5681   5
   0   8   2 1329.16 30.6249   3
   0   8  -2 1216.72 22.9462   4
   0  -9  -2 7.68736 12.0928   5
   0   9  -2 10.6607 12.4169   4
   0   9   2 9.20674 19.7964   3
   0  10   2 5632.80 56.6809   3
   0  10  -2 5832.45 47.1036   4
   0 -10  -2 5829.83 39.2452   5
   0  11  -2 7.63896 15.4039   4
   0  11   2 19.1159 23.7765   3
   0  11  -2-0.56329 21.1468   3
   0 -11  -2 18.1993 12.4951   5
   0  12  -2 4734.65 56.3081   3
   0  12   2 4421.38 56.3467   3
   0 -12  -2 4270.55 35.5882   0
   0  12  -2 4541.32 45.5125   4
   0  13   2 51.5622 27.1261   3
   0  13  -2 9.63697 18.5404   4
   0  13  -2 2.53330 23.2943   3
   0 -13  -2 4.74004 12.9081   0
   0  14  -2 2020.60 46.2715   3
   0  14   2 2077.93 50.2201   3
   0  15   2 11.5405 42.8084   3
   0  15  -2 16.6418 34.8738   3
   0  16  -2 23667.9 142.613   3
   0  16   2 24264.5 147.174   3
   0  17  -2 269.810 42.4726   3
   0  17   2 216.210 43.6080   3
   0  18  -2 1820.70 54.0813   3
   0  18   2 1834.71 56.9422   3
   0  19   2 42.9922 40.8548   3
   0  19  -2 28.8380 37.2327   3
   0  20   2 197.324 44.1766   3
   0  20  -2 182.772 41.1451   3
   0  21  -2 6.88632 44.6126   3
   0  21   2-16.8122 43.1260   3
   0  22  -2 382.190 53.3756   3
   0  22   2 439.464 55.3465   3
   0  23   2 112.890 55.4091   3
   0  23  -2 17.4434 49.9008   3
   0  24  -2 55.1575 52.7386   3
   0   0  -3-1.87955 10.7821   4
   0   0  -3-4.51130 8.48774   0
   0   1  -3 236.379 10.0737   0
   0  -1  -3 117.304 12.4008   4
   0   1  -3 288.059 14.3509   4
   0  -1  -3 252.877 10.9331   0
   0   2  -3-0.08948 12.8769   4
   0  -2  -3 2.62147 9.36246   4
   0  -2  -3-1.27646 9.95409   0
   0   2  -3 8.78104 7.62262   0
   0  -3  -3 5683.88 34.6601   4
   0   3  -3 5998.84 44.1272   4
   0  -3  -3 5535.52 34.7737   0
   0   3   3 5652.84 41.1627   2
   0   3  -3 5647.39 28.4775   0
   0   4  -3 7.58314 12.8566   4
   0  -4  -3-1.06377 18.0165   1
   0  -4  -3 14.0904 10.4460   0
   0   4   3 3.61824 16.5126   2
   0  -4  -3 0.53104 9.07159   4
   0  -5  -3 16740.5 53.0080   4
   0   5  -3 16898.2 75.4779   4
   0  -5  -3 17214.3 62.9046   0
   0   5   3 16644.3 73.4903   2
   0  -5  -3 16179.7 90.1875   1
   0  -6  -3 0.61933 21.2040   1
   0   6  -3 8.12782 14.5692   4
   0   6   3 9.75795 14.6229   2
   0  -6  -3 6.36533 12.0537   0
   0  -6  -3 9.53370 7.39675   4
   0  -7  -3 3456.09 47.1598   1
   0   7   3 3687.15 40.2570   2
   0  -7  -3 3767.34 33.8596   5
   0  -7  -3 3718.78 32.7985   0
   0   7  -3 3785.37 39.7941   4
   0  -7  -3 3662.13 22.1571   4
   0  -8  -3-0.59827 12.4875   5
   0   8   3 9.98927 18.2772   2
   0  -8  -3-5.10880 11.3992   0
   0   8  -3 12.8540 14.2543   4
   0  -8  -3-14.9702 19.8407   1
   0   9  -3 1063.16 26.3471   4
   0   9   3 1022.65 26.8453   2
   0  -9  -3 1049.94 22.0965   5
   0  -9  -3 1006.80 34.6996   1
   0  -9  -3 1012.96 20.3815   0
   0  10  -3 11.6444 16.1752   4
   0  10   3 3.52754 18.1817   2
   0 -10  -3 8.02351 14.4054   5
   0 -11  -3 3171.24 34.1898   5
   0  11   3 3110.62 50.0917   3
   0  11  -3 3361.01 42.8137   4
   0  12  -3 9.72994 18.8662   4
   0  12   3 11.0026 27.1221   3
   0  13  -3 2902.57 44.1903   4
   0  13   3 2798.01 53.5213   3
   0  14  -3-69.4573 32.9603   3
   0  14   3-19.1739 37.4607   3
   0  14  -3-23.2352 24.3220   4
   0  15   3 2013.89 56.6802   3
   0  15  -3 1954.77 53.7566   3
   0  15  -3 2243.30 42.8533   4
   0  16   3-20.2607 44.2375   3
   0  16  -3-51.0843 38.4944   3
   0  17   3 284.998 45.9272   3
   0  17  -3 258.664 39.1000   3
   0  18  -3 45.5283 35.6129   3
   0  18   3-4.14355 42.7465   3
   0  19  -3 72.5959 37.7198   3
   0  19   3 76.2643 43.9463   3
   0  20   3 27.6674 45.0023   3
   0  20  -3-62.7579 38.7949   3
   0  21  -3 251.817 46.9642   3
   0  21   3 229.867 51.9407   3
   0  22  -3 21.4404 45.4813   3
   0  22   3 51.9098 51.1542   3
   0  23  -3-23.4710 49.8861   3
   0  23   3 104.237 54.1634   3
   0   0  -4 13509.9 56.3216   0
   0   0  -4 12714.2 67.3917   4
   0   1  -4 44.2267 16.6956   4
   0  -1  -4 45.4836 15.4957   4
   0  -1  -4 37.5002 13.6946   0
   0   1  -4 17.2577 11.8550   0
   0   2  -4 23327.2 96.3049   4
   0  -2  -4 23105.4 77.2128   0
   0   2  -4 23576.3 70.4553   0
   0  -2  -4 23188.2 85.8957   4
   0  -3  -4 50.0108 15.2865   0
   0   3  -4 40.0679 11.5133   0
   0   3  -4 82.3314 18.9049   4
   0  -3  -4 29.0819 14.8210   4
   0  -4  -4 22769.3 79.3910   4
   0   4  -4 23896.9 98.8447   4
   0  -4  -4 23046.0 82.4487   0
   0   4   4 22737.6 93.9222   2
   0  -5  -4 17.7984 11.8124   4
   0   5   4 16.0159 20.9728   2
   0   5  -4 16.5408 16.2291   4
   0  -5  -4 29.4236 25.0415   1
   0  -5  -4 15.4032 14.7776   0
   0  -6  -4 7018.43 70.2678   1
   0   6  -4 7393.52 59.3395   4
   0   6   4 7319.05 57.4780   2
   0  -6  -4 7238.99 41.3379   4
   0   7  -4 18.0424 17.7252   4
   0  -7  -4-3.48002 20.9723   1
   0   7   4 29.8903 17.7086   2
   0   8  -4 2125.92 37.5792   4
   0   8   4 2180.85 36.9244   2
   0  -8  -4 2032.97 43.6691   1
   0   9  -4-4.19100 17.5583   4
   0   9   4 22.2001 19.1023   2
   0  -9  -4-5.94063 27.3159   1
   0  10   4 1322.35 33.1838   2
   0 -10  -4 1278.44 41.2341   1
   0  10  -4 1271.63 33.8477   4
   0  11   4-9.11718 21.9016   2
   0  11  -4-4.61451 20.0066   4
   0 -11  -4 13.5730 29.6573   1
   0  12  -4 2074.82 40.8093   4
   0 -12  -4 1941.07 50.9902   1
   0  13  -4-11.0705 24.4275   4
   0 -13  -4 35.6989 36.1214   1
   0  14  -4 2442.25 47.7368   4
   0 -14  -4 2285.64 59.9409   1
   0 -15  -4 35.5029 39.0478   1
   0  15  -4 3.27610 28.0625   4
   0  16  -4 1249.88 48.5524   3
   0  16  -4 1262.09 41.9561   4
   0 -16  -4 1148.93 51.7633   1
   0 -17  -4-5.38574 39.9549   1
   0  17  -4 4.94017 34.5241   3
   0  18  -4 372.408 40.8488   3
   0 -18  -4 304.638 41.8946   1
   0 -19  -4 5.71361 44.9073   1
   0  19  -4 4.63321 39.8167   3
   0 -20  -4 755.671 57.6363   1
   0  20  -4 840.356 53.5121   3
   0  21  -4-35.4845 43.4664   3
   0 -21  -4-15.7589 51.0300   1
   0  22  -4 428.958 52.7971   3
   0   0  -5-1.21750 16.0670   4
   0   0  -5 0.05709 13.6967   0
   0  -1  -5 302.603 19.5551   4
   0   1  -5 350.702 16.8528   0
   0   1  -5 338.985 21.1177   4
   0  -2  -5-10.1086 15.2974   4
   0   2  -5-12.7260 17.4731   4
   0   2  -5-7.67962 13.2088   0
   0   3  -5 509.509 17.5867   0
   0   3  -5 476.976 24.0588   4
   0  -3  -5 544.359 20.2787   4
   0   4   5 26.1805 18.8754   2
   0   4  -5-12.3488 19.1191   4
   0  -4  -5 4.74234 14.3119   4
   0   5  -5 42.3858 20.9319   4
   0   5   5 50.5838 19.8417   2
   0  -5  -5 31.8264 14.4119   4
   0   6   5-4.07843 22.6241   2
   0   6  -5-7.72171 18.4682   4
   0   7   5 145.013 21.4231   2
   0   7  -5 139.526 23.3037   4
   0   8   5 16.4233 24.0579   2
   0   8  -5 9.33423 20.3329   4
   0  -8  -5-12.6294 27.7324   1
   0   9   5 48.7549 25.4206   2
   0   9  -5 34.4168 21.3084   4
   0  -9  -5 17.1357 30.2930   1
   0 -10  -5 10.8764 33.3357   1
   0  10  -5 1.16857 21.8542   4
   0  10   5-8.36081 26.0597   2
   0 -11  -5 33.5151 35.6758   1
   0  11   5 60.1759 25.9992   2
   0  11  -5 56.6360 24.2724   4
   0  12   5-25.0479 29.9694   2
   0 -12  -5-21.3515 34.5143   1
   0  12  -5-0.44808 25.2826   4
   0  13   5 162.732 30.7960   2
   0  13  -5 190.227 28.9090   4
   0 -13  -5 168.841 40.6053   1
   0 -14  -5 11.8496 38.2464   1
   0 -15  -5 56.8642 36.3438   1
   0  15  -5 52.9516 31.6594   4
   0  16  -5-52.4190 31.5845   4
   0 -16  -5-12.3349 40.6412   1
   0  17  -5 103.475 37.5607   3
   0 -17  -5 176.495 47.4965   1
   0  17  -5 185.843 33.3777   4
   0 -18  -5-7.27745 41.4261   1
   0  18  -5-52.1219 40.3624   3
   0  19  -5 4.02192 43.3875   3
   0 -19  -5-19.6639 48.3003   1
   0 -20  -5-2.22774 49.0355   1
   0  20  -5-1.15521 45.9842   3
   0   0  -6 126.563 21.5941   4
   0  -1  -6-3.42377 20.3893   4
   0   1  -6-9.81101 21.9712   4
   0   2  -6 1492.58 36.4088   4
   0  -2  -6 1456.91 33.9909   4
   0  -3  -6 42.7728 18.8163   4
   0   3  -6 17.6397 22.9171   4
   0  -4  -6 4722.45 50.3868   4
   0   4   6 4820.21 58.0008   2
   0   4  -6 4770.39 60.0312   4
   0   5  -6 3.66202 24.2290   4
   0   5   6 16.0192 25.3328   2
   0   6   6 924.848 34.4150   2
   0   6  -6 996.053 36.6375   4
   0   7   6-0.73979 27.0895   2
   0   7  -6 30.2432 24.6893   4
   0   8   6 3679.96 54.9301   2
   0   8  -6 3768.60 59.5766   4
   0   9   6 40.6586 29.2849   2
   0   9  -6 33.9245 26.9597   4
   0  10   6 992.982 39.7682   2
   0 -10  -6 944.412 48.8251   1
   0  10  -6 950.611 37.7266   4
   0 -11  -6 13.6988 37.7071   1
   0  11   6-13.9417 29.9364   2
   0  11  -6 15.0602 28.6334   4
   0  12   6 767.474 38.9573   2
   0 -12  -6 782.876 46.1357   1
   0  12  -6 823.438 41.0340   4
   0 -13  -6 26.1036 42.4758   1
   0  13  -6-23.8565 31.6768   4
   0  13   6 9.44419 35.5311   2
   0 -14  -6 376.889 45.5808   1
   0  14  -6 362.087 37.3928   4
   0  14   6 375.242 41.1888   2
   0 -15  -6-26.9226 40.3661   1
   0  15  -6-55.3880 34.7280   4
   0 -16  -6 49.5521 42.2575   1
   0  16  -6 24.9991 35.1491   4
   0  17  -6-58.8048 36.2318   4
   0 -17  -6 24.0305 45.4395   1
   0 -18  -6 38.9702 52.2127   1
   0  19  -6-36.5325 46.5449   3
   0   0  -7 5.57989 24.5799   4
   0   1  -7 10.8433 26.6029   4
   0  -1  -7 7.91671 24.5855   4
   0   2  -7-20.3707 26.6219   4
   0  -2  -7-16.9730 24.7407   4
   0   3  -7 45.3596 26.7834   4
   0  -3  -7 37.5897 23.4138   4
   0   3   7 117.309 32.3066   2
   0   4   7 7.61879 29.3887   2
   0   4  -7 2.33008 26.6177   4
   0   5   7 1286.30 43.2496   2
   0   5  -7 1314.41 42.6847   4
   0   6   7 21.9481 34.3883   2
   0   6  -7 5.63407 28.6710   4
   0   7   7 1026.04 40.9306   2
   0   7  -7 1128.45 43.4765   4
   0   8  -7 28.4201 29.5578   4
   0   8   7 37.2318 33.1471   2
   0   9   7 104.216 32.0681   2
   0   9  -7 100.745 33.7347   4
   0  10   7 18.0862 35.3259   2
   0  10  -7-12.5644 31.0813   4
   0  11   7 1210.26 47.1447   2
   0  11  -7 1227.10 47.5217   4
   0  12  -7-39.9575 35.9549   4
   0  12   7-36.3919 34.1686   2
   0  13  -7 49.5278 37.4598   4
   0  13   7 50.3015 36.3098   2
   0  14   7-9.88630 36.0033   2
   0 -14  -7 11.2664 48.0438   1
   0 -15  -7 112.545 49.9255   1
   0  15   7 168.092 40.2572   2
   0  15  -7 81.3188 40.9147   4
   0 -16  -7-13.3643 51.1366   1
   0  16  -7-47.2372 40.0397   4
   0  17  -7 196.937 40.3136   4
   0  18  -7 7.23499 42.2509   4
   0   0  -8 2343.93 52.2960   4
   0   1  -8 5.95565 30.5016   4
   0  -1  -8-28.5827 30.4529   4
   0  -2  -8 1189.51 40.8667   4
   0   2  -8 1286.24 45.1126   4
   0   3  -8 1.32373 30.2353   4
   0   3   8-0.45186 33.1022   2
   0   4  -8 38.4159 30.8536   4
   0   4   8 3.06365 35.1924   2
   0   5  -8-19.9618 31.5930   4
   0   5   8-11.8525 37.8840   2
   0   6  -8 492.716 39.1870   4
   0   6   8 531.026 42.6535   2
   0   7   8 7.15375 36.3292   2
   0   7  -8 29.7792 35.4271   4
   0   8   8 1881.82 53.3917   2
   0   8  -8 2062.05 57.7926   4
   0   9   8 68.1287 39.7840   2
   0   9  -8 62.5306 36.1511   4
   0  10  -8 586.508 45.4222   4
   0  10   8 550.868 45.3243   2
   0  11  -8-24.7357 36.5613   4
   0  11   8 10.6661 38.9887   2
   0  12  -8 40.2857 38.9046   4
   0  12   8 191.504 42.8653   2
   0  13  -8 27.7057 40.4032   4
   0  13   8 33.4711 42.4439   2
   0  14  -8 139.351 43.0462   4
   0  14   8 95.6803 45.8884   2
   0  15   8-56.3488 46.3352   2
   0   0  -9 35.5896 33.1672   4
   0  -1  -9 336.481 36.1493   4
   0   1  -9 392.534 38.4539   4
   0   2  -9 38.8157 36.4515   4
   0   2   9 58.2513 38.8686   2
   0   3  -9 312.886 38.6077   4
   0   3   9 362.209 43.2309   2
   0   4   9-7.28556 41.5445   2
   0   4  -9 8.18988 34.7153   4
   0   5  -9 281.728 38.3145   4
   0   5   9 318.017 45.3688   2
   0   6  -9 1.88590 35.4199   4
   0   6   9-17.8894 43.3521   2
   0   7   9 111.828 44.8317   2
   0   7  -9 126.937 38.5360   4
   0   8   9 42.3822 41.7725   2
   0   8  -9 22.5027 39.4001   4
   0   9  -9 182.894 44.4324   4
   0   9   9 132.168 44.0904   2
   0  10  -9 59.2149 39.0467   4
   0  10   9-3.35700 44.3488   2
   0  11   9 433.615 48.5221   2
   0  12   9-24.5151 44.1809   2
   0   1  10 310.743 50.2690   2
   0   1 -10 177.766 41.7508   4
   0   2  10 1189.95 57.8373   2
   0   2 -10 1339.85 52.9701   4
   0   3  10 27.2018 44.3264   2
   0   3 -10 52.6501 38.1007   4
   0   4  10 71.2949 48.8788   2
   0   4 -10 129.861 39.9962   4
   0   5  10-24.8834 48.3591   2
  -1   0   0 9.97222 8.93437   4
  -1  -1   0 25.6436 11.3483   4
  -1   1   0 21.9404 9.38241   4
  -1  -2   0 19.6218 12.2671   4
  -1   2   0 9.67370 9.32586   4
  -1   2   0 7.90429 7.71826   3
  -1   3   0 15.6793 10.9954   3
  -1   3   0 81.6480 11.0871   4
  -1   4   0 110.733 13.5016   3
  -1   4   0 111.158 10.5805   4
   1   4   0 113.449 10.3067   3
  -1   5   0 24.9756 12.0323   3
  -1   5   0 13.7962 8.82071   4
   1   5   0 27.7029 5.27584   0
   1   5   0 12.7859 9.82211   3
  -1   6   0 8.47886 12.4273   3
   1   6   0 10.2843 5.26836   0
   1   6   0-2.24191 11.2640   3
   1   7   0 4.57119 13.4095   3
  -1   7   0-9.91369 15.5866   3
  -1   7   0 3.37102 9.28093   4
   1   8   0-10.6550 15.5107   3
  -1   8   0 10.3995 17.4936   3
  -1   8   0 5.41379 9.95146   4
  -1   9   0-6.21038 12.0118   4
   1   9   0-13.4139 19.2086   3
  -1   9   0-10.9304 19.2246   3
  -1  10   0 12.8841 11.6442   4
   1  10   0-9.78137 20.7024   3
  -1  10   0-15.8249 23.2790   3
  -1  11   0-4.53832 21.7970   3
   1  11   0-16.3613 20.3261   3
  -1  11   0-2.80449 11.2353   4
  -1  12   0 3.54036 21.5865   3
   1  12   0-16.0667 20.6684   3
   1  13   0-0.24549 23.0984   3
  -1  13   0-10.6380 25.8643   3
  -1  14   0-6.54498 29.0749   3
   1  14   0-1.55006 29.0937   3
  -1  15   0-41.3106 36.9827   3
   1  15   0 2.22490 31.2936   3
   1  16   0-21.3148 33.2483   3
  -1  17   0-47.4706 39.7459   3
   1  17   0-8.51771 36.2263   3
  -1  18   0-16.3240 40.8618   3
   1  18   0-45.1642 40.3055   3
   1  19   0-26.8981 39.9506   3
  -1  19   0 15.8904 43.4866   3
  -1  20   0-5.53783 43.8841   3
   1  20   0 9.93446 41.4119   3
  -1  21   0-57.9503 44.1200   3
   1  21   0 62.8479 42.5357   3
  -1  22   0-3.37333 50.3767   3
   1  22   0-19.8668 43.0597   3
  -1  23   0-32.1711 51.5073   3
  -1   0  -1 33523.3 72.2659   4
   1   0  -1 33067.4 67.2033   5
  -1   1   1 128642. 486.665   2
  -1  -1  -1 128862. 555.773   4
  -1   1  -1 130095. 584.009   4
   1   1  -1 127033. 495.858   5
   1  -2  -1 247636. 779.246   5
  -1   2   1 242897. 746.300   3
  -1  -2  -1 249907. 800.306   1
  -1  -2  -1 249233. 775.920   4
   1  -2  -1 247279. 807.566   1
  -1   2   1 248523. 733.177   2
  -1   2  -1 246772. 820.368   4
  -1   3   1 119606. 555.674   2
  -1   3  -1 119411. 585.853   4
   1  -3  -1 119864. 574.150   5
   1   3   1 117931. 427.522   2
  -1   3   1 117494. 588.371   3
   1   3   1 116128. 470.527   0
  -1  -3  -1 120984. 546.077   4
  -1   4   1 38041.4 83.3300   4
  -1  -4  -1 39319.6 80.9968   4
   1   4   1 38325.4 69.8821   0
  -1   4   1 38419.3 86.7061   2
  -1   4  -1 38238.9 87.1446   4
  -1   4   1 39342.9 96.1443   3
   1  -4  -1 38462.7 86.6303   5
   1   5   1 10121.5 37.3102   0
  -1   5   1 10079.9 42.2741   4
  -1   5   1 10213.4 49.5606   2
  -1   5  -1 10138.0 46.7613   4
   1   5   1 10276.0 47.6096   3
  -1  -5  -1 10224.0 42.7083   4
  -1   5   1 10121.8 54.6008   3
   1  -5  -1 10070.2 47.2506   5
  -1   6  -1 39140.6 94.1621   4
   1  -6  -1 38736.9 94.5779   5
  -1  -6  -1 38998.2 74.8014   0
   1   6   1 38717.5 99.2590   3
  -1   6   1 38926.7 112.135   3
   1   6   1 38648.0 75.8250   0
  -1   6   1 39004.5 80.2334   4
   1   6  -1 38734.7 91.0885   3
   1   7   1 37187.5 103.108   3
  -1   7  -1 36528.1 94.0794   4
  -1  -7  -1 36990.7 75.2099   0
   1  -7  -1 37201.4 96.2240   5
  -1   7   1 37877.6 117.590   3
  -1   7   1 36865.4 77.6323   4
   1   7  -1 37287.1 99.1066   3
  -1   8   1 1929.21 20.1345   4
  -1   8   1 2015.74 33.7474   3
   1  -8  -1 2022.77 27.4271   5
  -1   8  -1 2024.05 25.8750   4
  -1   8  -1 2047.12 34.1030   3
  -1  -8  -1 2046.04 19.9342   0
   1   8  -1 1967.23 28.3643   3
   1   8   1 2026.98 30.9382   3
  -1  -9  -1 23786.6 48.7950   5
   1   9   1 24378.4 96.8847   3
  -1   9  -1 24151.2 82.7301   4
  -1  -9  -1 23943.9 65.3077   0
   1   9  -1 23822.7 92.7946   3
  -1   9   1 23652.9 105.668   3
   1  -9  -1 24020.7 85.0550   5
  -1   9  -1 24768.8 106.327   3
  -1  10  -1 19794.9 101.717   3
  -1 -10  -1 20158.4 61.9068   0
   1 -10  -1 20151.0 80.7204   5
  -1  10   1 20021.3 102.586   3
  -1  10  -1 20307.9 78.2954   4
   1  10  -1 20156.1 90.2707   3
   1  10   1 20347.7 93.9158   3
  -1  11  -1 2206.96 29.4058   4
  -1  11   1 2289.42 42.6707   3
   1  11  -1 2295.64 36.4748   3
  -1  11  -1 2287.61 41.6098   3
   1 -11  -1 2247.70 32.4330   5
  -1 -11  -1 2326.47 23.6840   0
   1  11   1 2337.21 38.5439   3
  -1  12   1 1583.31 38.5209   3
  -1  12  -1 1635.37 26.9377   4
   1  12  -1 1623.79 34.4345   3
  -1 -12  -1 1537.45 20.4553   0
  -1  12  -1 1647.75 38.2904   3
   1 -12  -1 1579.69 28.7018   5
   1  12   1 1714.93 36.6037   3
   1  13  -1 1368.53 35.6644   3
   1  13   1 1357.59 36.5171   3
  -1  13  -1 1335.92 38.7095   3
   1 -13  -1 1294.52 28.8763   5
  -1  13   1 1386.19 41.6204   3
   1  14  -1 9322.54 78.5971   3
  -1  14  -1 9107.95 85.1194   3
  -1  14   1 9002.99 87.9003   3
   1 -14  -1 8863.04 62.4885   5
   1  14   1 9453.37 82.1512   3
  -1  15  -1 7004.88 80.7636   3
   1  15   1 7103.92 77.6914   3
   1  15  -1 7031.48 74.6343   3
  -1  15   1 6897.49 82.7843   3
  -1  16  -1 1124.86 47.6607   3
   1  16  -1 1152.59 42.9170   3
  -1  16   1 1147.42 49.7596   3
   1  16   1 957.356 44.7027   3
   1  17  -1 1638.60 49.1623   3
  -1  17   1 1692.77 58.3960   3
  -1  17  -1 1613.89 53.4191   3
   1  17   1 1614.26 52.3616   3
  -1  18  -1 4905.93 78.1657   3
  -1  18   1 5321.12 84.6580   3
   1  18   1 4942.18 76.6939   3
   1  18  -1 5170.34 76.7831   3
   1  19  -1 2309.18 62.1854   3
   1  19   1 2543.72 62.0743   3
  -1  19   1 2359.03 66.9145   3
  -1  19  -1 2380.23 64.5229   3
  -1  20  -1 833.399 53.2677   3
  -1  20   1 832.647 53.8394   3
   1  20   1 999.275 51.7988   3
   1  20  -1 877.599 50.4037   3
  -1  21   1 378.822 51.5358   3
  -1  21  -1 315.766 48.0252   3
   1  21   1 422.003 45.7349   3
   1  21  -1 310.273 46.6048   3
   1  22   1 178.997 47.1973   3
  -1  22  -1 127.598 50.7566   3
  -1  22   1 132.370 50.4540   3
   1  23   1 157.318 53.8796   3
  -1  23  -1 120.157 50.4122   3
  -1  23   1 193.171 55.6964   3
  -1   0  -2 8842.72 44.2173   4
   1   0  -2 8699.92 44.0626   5
   1   0   2 8860.29 36.7507   0
  -1   1  -2 72427.9 507.581   4
   1  -1  -2 72511.7 123.112   5
  -1  -1  -2 72198.7 477.088   4
   1   1   2 71457.4 418.330   0
  -1   2  -2 82522.8 556.572   4
  -1  -2  -2 80907.9 494.627   4
   1   2   2 82874.1 462.957   0
  -1  -2  -2 82085.4 149.573   1
  -1   2   2 82066.9 517.319   2
   1  -2  -2 82082.5 133.578   5
  -1  -3  -2 23456.0 66.0506   4
   1   3   2 23415.7 61.7791   2
  -1   3   2 23659.7 73.6591   2
  -1  -3  -2 24150.3 86.5858   1
  -1   3  -2 23461.2 76.7075   4
   1  -3  -2 23480.5 86.7876   1
   1  -3  -2 23529.7 75.0903   5
   1   3   2 23386.7 63.4970   0
  -1  -4  -2 21097.0 84.8851   1
  -1   4  -2 20874.0 74.6594   4
  -1  -4  -2 20890.1 60.8959   4
   1  -4  -2 21005.9 85.1276   1
   1   4   2 20733.5 61.8000   2
  -1  -4  -2 20982.4 61.5475   0
   1  -4  -2 20720.7 71.3619   5
  -1   4   2 21034.6 76.5512   3
  -1   4   2 21055.1 72.5885   2
   1   4   2 20536.4 60.8853   0
  -1   5   2 10462.8 55.3606   2
   1   5   2 10533.9 46.3476   0
  -1  -5  -2 10455.9 45.2789   0
   1  -5  -2 10575.5 53.3727   5
  -1   5   2 10701.8 59.3284   3
   1   5   2 10443.0 47.8939   2
  -1  -5  -2 10466.9 64.7792   1
   1  -5  -2 10611.3 65.5285   1
  -1  -5  -2 10639.3 43.5980   4
  -1   5  -2 10590.5 55.4704   4
  -1   6  -2 1534.73 24.2857   4
  -1  -6  -2 1559.85 19.9623   0
   1   6   2 1516.13 23.2347   2
  -1   6   2 1444.42 25.9686   2
   1  -6  -2 1478.72 24.3045   5
  -1   6   2 1523.02 28.6957   3
  -1  -6  -2 1505.50 18.8964   4
  -1   7  -2 10682.9 59.0942   4
   1  -7  -2 10393.7 55.8522   5
  -1   7   2 10539.0 66.0977   3
  -1  -7  -2 10379.1 42.8488   4
  -1  -7  -2 10671.3 48.1923   0
  -1   7   2 10524.5 61.5729   2
  -1  -8  -2 185.828 12.0246   0
  -1   8  -2 186.175 16.3790   4
  -1   8   2 191.871 24.3199   3
   1  -8  -2 197.554 18.9189   5
  -1   8   2 150.650 20.6934   2
  -1   9  -2 5191.34 45.5441   4
  -1  -9  -2 5138.78 36.4694   0
  -1   9   2 5194.60 54.3257   3
   1   9   2 5293.37 51.0532   3
   1  -9  -2 5041.45 43.2942   5
   1  10   2 46.1051 22.0687   3
   1 -10  -2 13.9601 17.4111   5
  -1 -10  -2 7.81217 11.3396   0
  -1  10   2 2.54601 23.7542   3
  -1  10  -2 26.6735 14.8410   4
   1  10  -2 1.51018 18.0347   3
  -1  11  -2 1586.16 29.2407   4
  -1 -11  -2 1529.57 23.3180   0
   1 -11  -2 1571.44 28.5836   5
  -1  11   2 1567.04 36.8667   3
   1  11  -2 1608.09 33.0876   3
   1  11   2 1639.05 36.1501   3
  -1  11  -2 1545.89 37.3497   3
   1  12   2 2147.05 41.9592   3
  -1 -12  -2 2018.50 26.4963   0
   1  12  -2 2136.97 38.5560   3
   1  12  -2 2127.88 33.4346   4
   1 -12  -2 1996.52 33.0150   5
  -1  12   2 2110.01 44.5775   3
  -1  12  -2 2139.42 43.2718   3
  -1  12  -2 2145.41 33.7700   4
   1  13  -2 1135.01 35.0624   3
  -1 -13  -2 1154.03 23.0073   0
  -1  13   2 1191.49 41.3557   3
   1  13   2 1216.18 38.7428   3
   1  13  -2 1159.28 28.3719   4
   1 -13  -2 1184.44 27.9726   5
  -1  13  -2 1232.35 30.1454   4
  -1  13  -2 1075.49 38.5320   3
   1  14  -2 3806.52 55.9771   3
  -1  14  -2 3789.74 63.8949   3
   1  14   2 3632.13 59.6647   3
  -1  14   2 3862.84 64.1931   3
   1  15   2 1620.64 51.8141   3
  -1  15   2 1814.30 50.8079   3
  -1  15  -2 1726.93 51.0412   3
   1  15  -2 1771.47 47.5744   3
  -1  16   2 1434.43 49.2626   3
   1  16   2 1451.18 50.5530   3
   1  16  -2 1396.90 44.5952   3
  -1  16  -2 1306.17 48.2230   3
  -1  17   2 617.321 47.1663   3
   1  17  -2 605.141 39.5278   3
   1  17   2 539.244 45.5575   3
  -1  17  -2 578.634 44.5611   3
   1  18  -2 187.862 36.8234   3
  -1  18   2 185.216 39.9880   3
  -1  18  -2 157.225 41.0270   3
   1  18   2 142.640 41.4334   3
  -1  19   2 643.029 51.3118   3
  -1  19  -2 534.217 46.9625   3
   1  19   2 594.152 46.3848   3
   1  19  -2 596.898 44.5579   3
   1  20   2 98.5574 43.4993   3
  -1  20  -2 108.281 44.1627   3
  -1  20   2 78.5382 43.7909   3
  -1  21   2 254.017 47.6362   3
  -1  21  -2 275.325 47.8432   3
   1  21   2 267.344 46.6100   3
  -1  22   2 166.224 51.1442   3
  -1  22  -2 94.2340 47.6111   3
   1  22   2 229.587 51.4008   3
  -1  23  -2 103.109 52.5340   3
  -1  23   2 276.194 58.6032   3
   1  23   2 155.058 54.6853   3
   1  24   2 14.2599 56.2377   3
   1   0   3 7762.90 40.1184   0
  -1   0  -3 7613.64 48.1450   4
  -1  -1  -3 12197.5 58.2919   4
   1   1   3 12318.6 51.0831   0
  -1   1  -3 12297.9 61.3739   4
   1  -1   3 12447.8 49.5824   0
   1  -2   3 58385.0 102.809   0
  -1   2  -3 58307.6 135.687   4
  -1  -2  -3 58441.5 122.915   4
  -1  -2  -3 58071.4 112.428   0
   1   2   3 59439.8 112.459   0
   1  -3   3 225.800 11.1559   0
  -1  -3  -3 307.549 14.2938   0
  -1   3  -3 261.484 16.3938   4
  -1  -3  -3 243.279 13.7490   4
   1   3   3 257.683 13.2266   0
   1   3   3 257.761 16.1157   2
  -1   3   3 266.369 19.6045   2
   1  -3  -3 236.822 18.2573   5
  -1   4   3 7683.49 52.1308   2
  -1  -4  -3 7827.62 44.1614   0
  -1  -4  -3 7752.72 43.7100   4
  -1  -4  -3 7324.95 59.7483   1
   1   4   3 7690.18 43.7280   0
  -1   4  -3 7867.34 53.6517   4
   1  -4   3 7767.77 36.5399   0
   1  -4  -3 7827.00 51.2679   5
   1   4   3 7691.68 46.8208   2
   1  -4  -3 7832.00 61.7350   1
  -1   5   3 2277.89 32.8692   2
  -1  -5  -3 2321.82 26.8712   0
  -1  -5  -3 2186.73 24.1702   4
   1  -5  -3 2212.26 37.9242   1
   1  -5  -3 2278.28 31.5426   5
  -1  -5  -3 2205.50 37.9065   1
  -1   5  -3 2305.97 32.0077   4
   1   5   3 2291.30 28.8730   2
  -1  -6  -3 2003.81 22.9855   4
   1   6  -3 1990.35 14.0323   0
  -1   6   3 1956.72 31.2995   2
  -1   6  -3 2008.68 31.3797   4
  -1  -6  -3 2103.69 26.4278   0
   1  -6  -3 1975.24 31.1395   5
   1   6   3 2021.86 28.4551   2
   1  -6  -3 2005.73 38.6854   1
  -1  -6  -3 2036.76 39.3448   1
  -1  -7  -3 3070.00 31.1905   0
  -1   7   3 2901.77 37.2154   2
  -1  -7  -3 3068.02 46.4993   1
  -1  -7  -3 2992.96 26.8662   4
  -1   7  -3 2986.27 37.8291   4
   1   7   3 3036.44 35.3057   2
   1  -7  -3 3023.13 35.6423   5
   1  -7  -3 2979.62 44.7207   1
   1   7  -3 2870.91 14.5322   0
   1   8   3 1226.58 26.4657   2
  -1   8  -3 1126.33 26.7931   4
  -1  -8  -3 1179.85 22.2489   0
  -1  -8  -3 1139.50 34.6786   1
   1  -8  -3 1180.20 27.1078   5
  -1   8   3 1045.24 33.2358   3
  -1   8   3 1083.82 29.0703   2
   1  -8  -3 1091.72 32.7905   1
  -1   9   3 2057.48 36.5921   2
  -1   9  -3 2229.44 35.7691   4
  -1  -9  -3 2064.61 42.7578   1
  -1   9   3 2122.11 39.8519   3
   1   9   3 2138.83 33.5434   2
  -1  -9  -3 2159.77 28.2895   0
   1  -9  -3 2177.84 33.4392   5
   1  -9  -3 2148.52 44.1357   1
   1 -10  -3 886.253 34.2752   1
   1 -10  -3 924.058 25.1027   5
  -1  10   3 831.921 29.9207   2
  -1  10   3 1005.29 34.9998   3
  -1  10  -3 929.037 27.4551   4
  -1  11  -3 1245.42 31.0941   4
  -1  11   3 1356.11 39.3575   3
   1  11  -3 1088.46 30.6828   4
   1 -11  -3 1242.33 27.7980   5
   1 -12  -3 106.834 19.3294   5
  -1  12   3 66.0388 29.9151   3
  -1  12  -3 88.6602 20.5906   4
   1  12  -3 65.1956 20.8768   4
  -1  13   3 208.940 33.8271   3
   1  13  -3 138.684 29.3011   3
  -1  13  -3 195.431 24.2329   4
   1 -13  -3 242.620 23.3263   5
   1  13  -3 189.916 25.1427   4
   1  14  -3 6366.74 64.7128   4
  -1  14   3 6599.87 80.7642   3
  -1  14  -3 6415.26 80.4169   3
  -1  14  -3 6514.60 65.7509   4
   1  14  -3 6442.26 72.8451   3
  -1  15   3 1277.80 50.8212   3
   1  15  -3 1237.81 35.9356   4
  -1  15  -3 1247.63 38.7522   4
   1  15  -3 1284.92 44.6741   3
  -1  15  -3 1103.96 45.7382   3
   1  16  -3 1042.22 42.3137   3
  -1  16   3 995.699 46.5631   3
  -1  16  -3 948.043 47.6495   3
  -1  17  -3 48.8166 36.0068   3
   1  17  -3 68.1371 35.2388   3
  -1  17   3 75.2651 39.3138   3
  -1  18   3 1181.97 55.7476   3
  -1  18  -3 1172.23 53.0372   3
   1  18  -3 1195.76 47.4206   3
  -1  19   3 32.7381 45.6373   3
  -1  19  -3 59.5478 41.1349   3
  -1  20  -3 165.112 44.7781   3
  -1  20   3 221.454 46.8014   3
  -1  21   3 100.007 51.8751   3
  -1  21  -3 4.89914 43.2249   3
  -1  22  -3-16.8961 46.0353   3
  -1  22   3 87.0716 52.8307   3
  -1  23  -3 277.492 51.8246   3
   1   0   4 9433.47 50.5521   0
  -1   0  -4 9418.21 60.0837   4
   1   1   4 3382.02 32.8748   0
   1  -1   4 3337.72 30.9636   0
  -1   1  -4 3353.32 38.8867   4
  -1  -1  -4 3309.51 37.2992   4
  -1  -2  -4 14821.8 71.6333   4
   1  -2   4 14777.7 58.9706   0
  -1   2  -4 14815.5 77.5336   4
   1   2   4 14867.8 64.7930   0
  -1  -2  -4 14294.2 64.0924   0
  -1  -3  -4 5906.26 43.7098   0
  -1  -3  -4 5981.56 45.5307   4
  -1   3  -4 6030.32 52.6708   4
  -1   3   4 5731.81 50.0767   2
   1  -3   4 5953.31 37.9685   0
  -1  -4  -4 677.030 19.8892   0
  -1   4  -4 718.570 24.3589   4
   1  -4   4 705.952 16.2198   0
   1   4  -4 726.266 14.8959   0
  -1   4   4 729.876 27.4153   2
   1   4   4 695.960 23.0474   2
  -1  -4  -4 689.313 19.3902   4
   1   5  -4 2758.72 22.7003   0
   1  -5   4 2741.30 25.5725   0
   1   5   4 2704.13 34.8694   2
  -1   5   4 2711.95 39.5723   2
  -1  -5  -4 2696.45 30.8146   4
  -1   5  -4 2635.94 38.6130   4
   1  -6   4 697.249 14.9740   0
   1  -6  -4 671.537 24.5083   5
  -1   6   4 704.450 27.3321   2
  -1   6  -4 652.367 24.4772   4
   1  -6  -4 694.216 31.1989   1
  -1  -6  -4 655.912 29.8764   1
   1   6  -4 683.917 12.5443   0
  -1  -6  -4 715.978 18.6316   4
   1   6   4 699.653 23.3418   2
  -1   7  -4 358.586 22.3114   4
  -1   7   4 384.775 21.9813   2
   1   7   4 425.048 22.1478   2
   1  -7  -4 391.517 28.2698   1
   1  -7   4 412.734 13.0682   0
   1  -7  -4 411.137 22.3437   5
  -1  -7  -4 372.765 28.7987   1
  -1   8   4 173.255 23.4648   2
   1   8   4 197.472 20.7456   2
  -1  -8  -4 225.053 28.1443   1
   1  -8  -4 224.289 28.1596   1
   1  -8  -4 220.608 20.2476   5
  -1   8  -4 183.287 21.5861   4
   1  -9  -4 164.021 20.9762   5
  -1   9   4 170.345 24.8626   2
   1  -9  -4 181.030 27.1594   1
  -1   9  -4 154.698 20.3922   4
   1   9  -4 149.830 20.6439   4
   1   9   4 168.914 20.3751   2
  -1  -9  -4 194.535 26.2759   1
   1 -10  -4 16.7249 19.8019   5
  -1  10   4 29.7408 23.8768   2
   1 -10  -4 50.2871 25.1564   1
  -1  10  -4 20.4283 19.5237   4
   1  10  -4 27.5133 20.9694   4
  -1 -10  -4 20.5276 27.2364   1
   1  10   4 16.8614 22.0336   2
   1  11   4 386.536 26.8504   2
  -1  11   4 360.045 26.6072   2
  -1 -11  -4 387.680 33.2245   1
   1  11  -4 380.368 26.8109   4
  -1  11  -4 365.671 27.0317   4
   1 -11  -4 335.753 23.7048   5
   1 -11  -4 320.338 30.2768   1
   1 -12  -4 500.874 26.6289   5
  -1  12  -4 519.738 30.5170   4
  -1 -12  -4 538.205 37.5521   1
  -1  12   4 600.181 32.8110   2
   1 -12  -4 521.927 37.6868   1
   1  12  -4 561.637 29.8935   4
  -1 -13  -4 564.663 39.0385   1
   1 -13  -4 560.916 38.7886   1
  -1  13  -4 557.344 32.8456   4
   1  13  -4 431.680 31.5271   4
  -1 -14  -4 1319.52 51.2417   1
   1  14  -4 1250.88 40.2985   4
   1 -14  -4 1186.67 49.1942   1
  -1  14  -4 1417.41 41.4138   4
  -1 -15  -4 368.187 39.8484   1
   1  15  -4 386.749 32.8569   4
  -1  15  -4 362.337 33.5199   4
   1  15  -4 418.505 35.9375   3
   1 -15  -4 360.420 40.8015   1
   1  16  -4 716.248 36.6676   4
  -1 -16  -4 580.213 46.4730   1
   1 -16  -4 575.954 49.3561   1
   1  16  -4 636.487 39.9476   3
  -1  16  -4 692.106 36.4768   4
  -1  16  -4 650.062 44.2606   3
  -1  17  -4 135.599 38.3182   3
  -1 -17  -4 103.196 43.1389   1
   1 -17  -4 134.664 41.7241   1
   1 -18  -4 266.308 48.7824   1
  -1 -18  -4 242.580 46.7074   1
  -1  18  -4 373.306 45.8526   3
   1 -19  -4 183.524 45.9634   1
  -1 -19  -4 166.743 43.0193   1
  -1  19  -4 204.718 43.2153   3
   1 -20  -4-0.45227 42.7692   1
  -1 -20  -4 15.1859 44.6261   1
  -1  20  -4 78.7106 45.0603   3
  -1 -21  -4 61.2808 46.1772   1
   1 -21  -4 40.4657 46.3310   1
  -1  21  -4 74.3677 50.3043   3
  -1  22  -4 6.51496 50.6652   3
  -1   0  -5 390.628 21.8347   4
   1   1  -5 1011.40 20.9250   0
  -1   1  -5 973.536 28.3444   4
  -1  -1  -5 942.798 27.6756   4
  -1  -2  -5 10252.0 68.0224   4
  -1   2  -5 10066.3 72.5562   4
   1   2  -5 10162.9 53.6750   0
   1  -3   5 3660.58 34.8490   0
  -1   3  -5 3834.18 48.9135   4
   1  -3  -5 3921.19 42.1092   4
  -1  -3  -5 3800.29 43.1623   4
   1   3  -5 3889.01 34.3864   0
  -1   3   5 3649.08 46.4754   2
   1  -4   5 2169.15 27.5006   0
   1   4   5 2113.99 36.2565   2
   1  -4  -5 2201.57 31.4984   4
  -1  -4  -5 2112.25 33.0545   4
  -1   4  -5 2234.08 38.9537   4
   1   4  -5 1826.14 38.7712   4
  -1   4   5 2237.86 40.5852   2
   1   4  -5 2102.84 25.8499   0
   1  -5   5 3714.13 33.2336   0
  -1   5   5 3613.24 47.6222   2
  -1   5  -5 3721.48 49.1794   4
  -1  -5  -5 3714.61 40.6993   4
   1  -5  -5 3744.16 39.5898   4
   1   5  -5 3935.29 49.8421   4
   1   5   5 3739.74 45.3916   2
   1   6   5 161.923 23.0261   2
   1   6  -5 200.342 23.4067   4
  -1   6  -5 174.057 21.7240   4
  -1   6   5 150.966 25.9859   2
  -1   7   5 330.911 27.5318   2
  -1   7  -5 257.921 24.6912   4
   1   7  -5 289.162 26.2216   4
   1   7   5 320.888 23.7913   2
  -1   8  -5 373.718 27.5402   4
   1   8   5 393.426 25.9702   2
  -1  -8  -5 391.090 32.3113   1
  -1   8   5 396.841 29.3557   2
   1  -8  -5 365.019 30.4923   1
   1   8  -5 351.065 27.5458   4
   1   9  -5 234.405 26.9883   4
  -1   9   5 169.939 27.9394   2
  -1   9  -5 154.999 24.0668   4
   1  -9  -5 153.654 33.3289   1
  -1  -9  -5 166.575 32.0646   1
   1   9   5 184.886 24.7084   2
  -1  10  -5 64.2147 26.0917   4
  -1  10   5 83.7103 25.3459   2
  -1 -10  -5 60.5072 30.7808   1
   1  10  -5 78.7509 25.6316   4
   1  10   5 65.4041 24.4951   2
   1 -10  -5 72.4645 30.6699   1
  -1 -11  -5 287.465 35.8461   1
   1  11  -5 362.601 29.1441   4
  -1  11   5 379.691 32.7144   2
   1 -11  -5 323.793 27.9680   5
   1  11   5 360.030 29.6235   2
   1 -11  -5 296.964 35.6092   1
  -1  11  -5 313.367 30.1146   4
  -1  12  -5 368.008 31.9847   4
   1  12   5 312.985 31.8589   2
   1 -12  -5 275.294 40.9474   1
  -1  12   5 352.553 33.8586   2
   1 -12  -5 259.206 26.9292   5
   1  12  -5 268.651 30.2719   4
  -1 -12  -5 250.351 39.5825   1
  -1 -13  -5 178.488 40.2529   1
   1  13  -5 277.336 30.9153   4
  -1  13  -5 220.424 32.2528   4
   1 -13  -5 164.545 37.7071   1
  -1  13   5 238.308 31.7121   2
   1 -14  -5 3044.33 72.2296   1
  -1 -14  -5 2989.53 72.3745   1
  -1  14  -5 3187.52 59.1403   4
   1  14  -5 3199.85 57.7287   4
  -1  15  -5 18.2994 31.6052   4
   1  15  -5 27.2487 31.1899   4
   1 -15  -5 31.0813 42.5014   1
  -1 -15  -5 47.7586 44.3354   1
   1 -16  -5 358.191 48.2344   1
  -1  16  -5 373.009 36.5671   4
   1  16  -5 375.263 36.6048   4
  -1 -16  -5 312.653 48.8904   1
  -1 -17  -5 77.7000 41.6719   1
  -1  17  -5 45.9093 34.0642   4
   1  17  -5 37.8062 34.2946   4
   1 -17  -5 57.8777 41.8684   1
  -1 -18  -5 111.731 48.2274   1
  -1  18  -5 171.744 42.6164   3
   1 -18  -5 95.7658 49.6419   1
  -1  19  -5 187.871 46.6136   3
  -1 -19  -5 137.457 46.9137   1
   1 -19  -5 159.546 47.4985   1
  -1  20  -5 41.8635 47.8804   3
   1 -20  -5-12.1085 51.0600   1
  -1 -20  -5-3.48983 51.5638   1
  -1  21  -5 87.9529 50.5121   3
  -1   0  -6 2679.82 45.2419   4
   1   0  -6 2565.97 44.9576   4
  -1  -1  -6 4562.79 54.1018   4
   1   1  -6 4505.38 57.4502   4
   1  -1  -6 4973.29 55.5092   4
  -1   1  -6 4642.07 56.5209   4
   1  -2  -6 1055.14 33.4037   4
   1   2  -6 1272.23 36.0650   4
  -1  -2  -6 1160.38 33.0341   4
  -1   2  -6 1203.22 35.0539   4
  -1   3  -6 41.6733 24.3095   4
  -1   3   6 52.4810 24.0652   2
   1  -3  -6 36.1072 21.3067   4
  -1  -3  -6 41.9054 19.8485   4
   1   3  -6 63.5996 25.5254   4
  -1   4   6 1194.01 36.0962   2
  -1  -4  -6 1143.59 30.0112   4
  -1   4  -6 1154.74 36.0400   4
   1   4  -6 1286.96 38.3610   4
   1  -4  -6 1002.72 30.5151   4
   1   4   6 1225.82 35.7893   2
   1   5  -6 55.5128 25.1463   4
   1   5   6 73.4737 25.4579   2
  -1   5   6 41.4989 27.0691   2
  -1   5  -6 10.0697 24.3058   4
   1   6   6 256.610 28.6049   2
  -1   6  -6 209.783 27.2393   4
   1   6  -6 303.973 30.2523   4
  -1   6   6 244.747 31.8552   2
  -1   7   6 390.492 34.1359   2
  -1   7  -6 346.702 29.7893   4
   1   7  -6 250.537 30.9194   4
   1   7   6 364.385 31.5146   2
   1   8  -6 111.531 27.6407   4
  -1   8  -6 116.668 28.5095   4
  -1   8   6 181.235 27.5411   2
   1   8   6 153.089 27.8921   2
   1   9   6 411.364 30.8021   2
   1   9  -6 372.909 30.1207   4
  -1   9  -6 412.102 33.3273   4
  -1   9   6 363.075 34.6693   2
   1  10  -6 17.7550 27.0484   4
  -1  10   6 18.2476 28.4420   2
   1  10   6 12.6318 28.4349   2
  -1  10  -6 8.91759 27.7394   4
  -1  11   6 5.71605 33.3126   2
   1  11   6-0.60400 30.0742   2
  -1  11  -6-3.75778 29.7920   4
  -1 -11  -6 11.9581 35.7344   1
   1  11  -6 14.4881 27.5973   4
   1  12   6 298.985 33.8738   2
  -1  12   6 314.945 38.2803   2
   1 -12  -6 232.276 45.6757   1
   1  12  -6 321.981 34.2336   4
  -1  12  -6 245.107 36.1088   4
  -1 -12  -6 254.259 43.7961   1
   1 -13  -6 1.21642 38.1771   1
  -1  13   6 30.8884 35.7493   2
   1  13  -6 34.7335 31.9567   4
  -1 -13  -6 32.1105 38.2388   1
   1  13   6 36.4477 32.6402   2
  -1  13  -6-29.4447 34.1467   4
  -1 -14  -6 231.260 48.8696   1
   1  14  -6 314.769 38.8303   4
   1 -14  -6 273.167 48.4094   1
  -1  14  -6 252.419 37.8864   4
  -1  14   6 282.432 40.8946   2
  -1 -15  -6 335.098 51.0106   1
   1 -15  -6 286.074 51.1388   1
  -1  15  -6 339.367 39.8709   4
   1  15  -6 282.932 38.4065   4
   1 -16  -6 55.2506 49.3527   1
  -1 -16  -6 99.2886 49.9850   1
   1  16  -6 59.3174 37.8884   4
  -1  16  -6 92.8087 37.8721   4
   1  17  -6 463.900 42.5310   4
  -1  17  -6 494.857 43.6562   4
  -1 -17  -6 461.334 57.2486   1
   1 -17  -6 412.987 55.4481   1
   1 -18  -6 215.478 49.6186   1
  -1 -18  -6 163.189 51.4683   1
   1  18  -6 133.401 40.0582   4
  -1  19  -6 32.2939 50.3818   3
  -1   0  -7 74.6981 27.0259   4
   1   0  -7 56.8286 26.1370   4
  -1  -1  -7 940.348 35.6128   4
   1  -1  -7 880.313 34.6828   4
  -1   1  -7 926.633 37.3511   4
   1   1  -7 1021.43 36.4058   4
   1   2  -7 1450.70 40.9578   4
   1  -2  -7 1337.66 37.8242   4
  -1   2  -7 1453.24 41.9445   4
  -1  -2  -7 1325.26 39.1377   4
   1   3  -7 132.076 29.5367   4
   1  -3  -7 127.860 25.1292   4
  -1  -3  -7 92.5276 24.6505   4
  -1   3   7 163.861 34.2484   2
  -1   3  -7 131.477 28.9900   4
   1   4   7 368.455 32.6657   2
  -1   4  -7 344.274 32.4760   4
   1   4  -7 433.731 31.9675   4
  -1   4   7 374.354 35.8590   2
  -1   5  -7 508.081 35.6388   4
   1   5  -7 426.365 33.5164   4
  -1   5   7 434.751 37.5064   2
   1   5   7 456.945 33.6724   2
  -1   6  -7 191.684 31.7195   4
   1   6   7 161.242 31.6682   2
  -1   6   7 163.322 31.9448   2
   1   6  -7 106.650 30.9835   4
  -1   7  -7 414.945 35.4587   4
   1   7  -7 425.803 33.6740   4
  -1   7   7 432.656 38.8383   2
   1   7   7 387.413 35.8443   2
   1   8   7 587.304 36.3305   2
  -1   8  -7 620.536 38.7982   4
   1   8  -7 608.453 37.1475   4
  -1   8   7 593.057 38.3738   2
  -1   9  -7 57.3829 31.1140   4
  -1   9   7 74.6412 31.9001   2
   1   9   7 74.2841 31.3121   2
   1   9  -7 52.0892 30.6330   4
  -1  10  -7 165.183 35.3275   4
   1  10  -7 154.422 33.1131   4
  -1  10   7 157.827 37.6031   2
   1  10   7 132.599 34.0483   2
  -1  11   7 388.532 42.2459   2
   1  11   7 373.771 36.6535   2
  -1  11  -7 348.689 37.9116   4
   1  11  -7 376.791 36.7364   4
  -1  12  -7 75.0873 37.3461   4
  -1  12   7 53.9795 39.3347   2
   1  12  -7 80.1168 35.3604   4
   1  12   7 124.772 35.6332   2
   1  13  -7 55.3190 36.2156   4
   1  13   7 67.4420 37.0748   2
  -1  13   7 23.5813 41.0589   2
  -1  13  -7 80.5795 36.4726   4
  -1  14   7 695.135 49.5561   2
   1  14   7 640.471 43.6695   2
  -1  14  -7 661.494 46.9244   4
   1  14  -7 652.613 46.2524   4
  -1  15  -7 24.7315 40.2274   4
  -1  15   7 59.9988 42.9396   2
  -1 -15  -7 33.0630 47.6971   1
   1  15  -7 43.3150 39.8237   4
   1  16  -7 62.8215 43.0530   4
  -1 -16  -7 73.4993 51.3903   1
   1 -16  -7 102.589 49.0463   1
  -1  16  -7 81.7477 42.6101   4
   1  17  -7 42.3546 43.1373   4
  -1  17  -7 111.348 42.9887   4
   1  18  -7 79.6598 43.0868   4
  -1  18  -7 31.6434 43.0913   4
   1   0  -8 292.139 35.4972   4
  -1   0  -8 333.994 35.3237   4
  -1   1  -8 2869.73 57.4613   4
  -1  -1  -8 2754.59 54.3717   4
   1  -1  -8 2694.17 54.8211   4
   1   1  -8 2742.76 55.9824   4
   1   2  -8 178.544 34.2728   4
  -1   2  -8 203.399 32.4922   4
  -1  -2  -8 184.933 30.7007   4
   1  -2  -8 161.443 31.4324   4
   1   3   8 141.681 35.7653   2
   1   3  -8 183.400 34.1849   4
  -1   3   8 196.461 35.3084   2
  -1   3  -8 146.217 32.9316   4
   1   4  -8 667.599 39.3524   4
  -1   4  -8 629.378 39.9323   4
  -1   4   8 591.838 40.9424   2
   1   4   8 621.365 39.1304   2
  -1   5  -8 67.3748 32.5974   4
   1   5   8 23.3256 35.0814   2
  -1   5   8 63.5973 36.6818   2
   1   5  -8 67.4911 32.3145   4
  -1   6  -8 9.65939 31.4101   4
   1   6  -8 30.3078 32.2513   4
   1   6   8 24.7031 33.8994   2
  -1   6   8 25.8228 37.1108   2
  -1   7  -8 269.151 36.7786   4
   1   7  -8 323.795 40.2537   4
   1   7   8 249.213 38.8602   2
  -1   7   8 294.775 42.8452   2
  -1   8  -8 42.5998 35.3811   4
  -1   8   8 54.2157 39.5409   2
   1   8   8 95.9918 33.5219   2
   1   8  -8 49.4725 34.6873   4
  -1   9  -8 276.670 40.6516   4
  -1   9   8 333.350 44.1929   2
   1   9   8 370.052 38.1794   2
   1   9  -8 318.521 41.7522   4
   1  10  -8-13.9370 37.1093   4
  -1  10  -8 18.3951 35.0189   4
  -1  10   8-18.7551 40.6881   2
   1  10   8-2.09786 36.7360   2
  -1  11  -8 107.690 40.8821   4
  -1  11   8 63.9902 43.6615   2
   1  11   8 31.1244 36.5661   2
   1  11  -8 92.8491 38.4074   4
   1  12   8 162.783 40.4984   2
  -1  12   8 218.298 46.9593   2
  -1  12  -8 174.519 41.8777   4
   1  12  -8 221.554 41.6219   4
  -1  13  -8 15.9643 41.9760   4
   1  13  -8-48.8410 40.3650   4
  -1  13   8 49.4436 40.3600   2
  -1  14   8 113.450 44.2652   2
  -1  14  -8 103.869 45.3175   4
   1  14  -8 120.154 44.1964   4
   1   0  -9 89.2851 36.4610   4
  -1   0  -9 107.032 36.6594   4
  -1  -1  -9 1663.29 52.0277   4
  -1   1  -9 1733.57 53.6428   4
   1  -1  -9 1734.13 51.8355   4
   1   1  -9 1722.30 53.7160   4
  -1   2  -9 278.979 39.2573   4
   1   2  -9 272.587 38.7630   4
   1   2   9 307.447 43.5899   2
  -1   2   9 269.797 41.5429   2
  -1   3   9 287.298 45.0580   2
  -1   3  -9 280.495 38.3261   4
   1   3  -9 328.537 40.3720   4
   1   3   9 321.747 43.4672   2
   1   4  -9 82.8948 37.8932   4
   1   4   9 2.29944 39.6379   2
  -1   4   9 54.0671 44.2232   2
  -1   4  -9 69.4827 37.3501   4
   1   5   9 18.2232 37.8640   2
  -1   5   9-16.5528 42.9153   2
  -1   5  -9 8.63549 35.2276   4
   1   5  -9 19.3915 36.6325   4
   1   6   9 21.7144 39.0617   2
  -1   6   9 13.7558 39.2968   2
  -1   6  -9 60.8319 34.8970   4
   1   6  -9 45.9720 36.7114   4
   1   7  -9 177.852 40.8209   4
  -1   7   9 203.729 42.4207   2
  -1   7  -9 217.118 40.3306   4
   1   7   9 193.141 41.0949   2
   1   8  -9 83.4899 41.9978   4
  -1   8  -9 124.495 41.4743   4
  -1   8   9 198.832 45.3247   2
   1   8   9 179.022 40.2821   2
   1   9  -9 106.267 41.6820   4
  -1   9  -9 126.949 43.1777   4
  -1   9   9 154.681 46.2037   2
   1   9   9 176.956 41.5017   2
  -1  10   9 34.8471 45.7680   2
  -1   1 -10 276.520 42.3205   4
   1   1  10 338.287 49.3501   2
   1   1 -10 234.613 41.8037   4
   1   2 -10 13.2321 36.1367   4
   1   2  10 57.0422 43.7399   2
  -1   2 -10-17.0468 37.8672   4
   1   3  10 191.876 46.8165   2
   1   3 -10 162.371 41.4167   4
  -1   3 -10 124.162 40.9769   4
   1   4  10 42.7754 46.3607   2
   1   5  10 70.4771 47.7911   2
  -2   0   0 696.698 22.2189   4
  -2  -1   0 2407.71 33.2532   4
  -2   1   0 2236.80 31.4972   4
   2   1   0 2278.51 20.7832   5
  -2   2   0 11258.9 62.0189   4
  -2  -2   0 11925.2 66.6160   4
  -2   2   0 11544.8 45.5552   3
   2   2   0 11532.2 39.6956   5
  -2   3   0 20727.1 81.6530   4
  -2   3   0 20800.3 67.3626   3
  -2  -3   0 21565.5 89.0754   4
   2   3   0 20937.9 48.2707   5
  -2   4   0 7329.90 49.5742   4
  -2   4   0 7369.00 45.4760   3
   2   5   0 20359.7 52.2085   3
  -2   5   0 20389.7 79.5087   3
  -2   5   0 20429.9 82.9591   4
  -2   6   0 15085.7 72.0454   4
   2   6   0 15414.6 52.1706   3
  -2   6   0 15384.2 74.2475   3
  -2   7   0 61945.7 144.292   4
  -2   7   0 62508.6 156.680   3
   2   7   0 62326.1 116.690   3
   2   8   0 75778.0 428.788   0
  -2   8   0 75061.2 163.578   4
  -2   8   0 75148.0 183.350   3
   2   8   0 75595.9 141.669   3
  -2   9   0 35924.2 113.410   4
  -2   9   0 36022.2 132.982   3
   2   9   0 35780.1 105.583   3
   2   9   0 35712.7 75.5792   0
  -2  10   0 16977.4 97.7647   3
   2  10   0 16707.6 52.6456   0
   2  10   0 16686.4 78.9608   3
  -2  10   0 16389.2 78.9774   4
  -2  11   0 3739.63 52.1146   3
   2  11   0 3760.08 42.7340   3
  -2  11   0 3679.69 40.2321   4
  -2  12   0 461.856 29.4361   3
   2  12   0 508.717 24.7052   3
   2  13   0 424.279 26.1397   3
  -2  13   0 418.158 31.8706   3
  -2  14   0 82.9089 28.0272   3
   2  14   0 68.1020 23.2721   3
   2  15   0 237.081 28.4255   3
  -2  15   0 209.133 36.3032   3
  -2  16   0 652.519 42.6883   3
   2  16   0 718.538 36.1559   3
  -2  17   0 318.739 38.7313   3
  -2  18   0 204.661 43.7325   3
  -2  19   0 1045.20 54.4239   3
  -2  20   0 213.920 45.5090   3
  -2  21   0 299.432 53.0508   3
  -2  22   0 59.6869 52.9098   3
  -2  23   0 280.750 57.1675   3
  -2   0  -1 3222.68 34.1242   4
   2   0  -1 3190.44 28.0834   5
  -2  -1  -1 3485.56 35.6189   4
   2  -1  -1 3298.90 29.6828   5
  -2   1   1 3423.53 24.1733   2
  -2   1  -1 3350.78 34.4724   4
   2   1  -1 3238.13 26.9543   5
  -2   1   1 3316.59 22.3046   3
  -2   2   1 13667.2 73.4352   4
  -2   2   1 13600.7 49.1656   2
  -2   2   1 13465.2 49.6746   3
  -2   2  -1 13411.7 66.3291   4
  -2  -2  -1 13793.4 48.0043   1
   2  -2  -1 13896.9 48.5238   1
   2  -2  -1 13379.5 58.2640   5
   2   2  -1 13382.0 50.6214   5
  -2  -2  -1 13738.1 67.5527   4
  -2  -3  -1 12666.9 51.4486   1
  -2   3   1 12511.9 68.8154   4
   2   3  -1 12324.6 46.8154   5
  -2  -3  -1 12727.9 64.8055   4
  -2   3   1 12503.5 51.0239   2
   2  -3  -1 12478.9 51.2085   1
  -2   3  -1 12541.0 63.8882   4
  -2   3   1 12297.7 53.1548   3
   2  -3  -1 12459.8 58.7500   5
  -2   4   1 26159.4 97.6688   4
  -2   4   1 26242.9 84.2830   3
  -2   4   1 26836.9 78.8556   2
   2  -4  -1 26302.8 87.2086   5
  -2  -4  -1 26911.0 94.8027   4
  -2   4  -1 26236.3 92.4787   4
  -2   5  -1 2477.23 31.5904   4
  -2   5   1 2390.97 32.4826   4
  -2  -5  -1 2547.03 32.9630   4
   2   5  -1 2451.86 18.2404   3
  -2   5   1 2465.16 29.1513   2
  -2   5   1 2444.86 31.3359   3
   2  -5  -1 2546.79 31.5075   5
  -2   6  -1 1180.91 25.1979   4
   2   6  -1 1198.69 16.3259   3
  -2   6   1 1214.21 26.6244   4
  -2  -6  -1 1266.52 26.5979   4
   2   6   1 1279.12 18.4719   0
  -2   6   1 1226.05 25.6371   3
   2  -6  -1 1214.30 26.0379   5
  -2   7  -1 10956.0 64.9175   4
  -2   7   1 11225.2 69.8476   3
   2   7   1 11216.3 47.9892   0
   2  -7  -1 11225.3 64.3995   5
  -2   7   1 11218.7 65.2188   4
   2   7  -1 11114.0 49.0829   3
   2  -8  -1 534.490 26.5564   5
   2   8  -1 547.217 18.7523   3
   2   8   1 532.012 16.6103   0
  -2   8  -1 576.307 23.4896   4
  -2   8  -1 511.899 28.6931   3
  -2   8   1 532.364 28.2711   3
  -2   8   1 512.883 22.5957   4
   2   9  -1 972.422 12.2723   0
   2   9  -1 961.707 23.1391   3
  -2   9  -1 934.369 32.5522   3
   2   9   1 955.041 18.4402   0
  -2   9   1 860.848 24.2749   4
  -2   9   1 977.866 30.6847   3
   2   9   1 980.849 26.2349   3
   2  -9  -1 945.138 28.3801   5
  -2   9  -1 929.952 25.3172   4
   2  10   1 176.987 20.8903   3
   2  10   1 186.427 13.3815   0
  -2  10   1 171.763 18.1525   4
  -2  10  -1 190.711 18.3634   4
   2 -10  -1 168.862 23.1075   5
  -2  10   1 165.193 25.5616   3
   2  10  -1 152.807 19.5618   3
  -2  10  -1 146.955 23.6240   3
   2 -11  -1 402.674 24.5721   5
   2  11   1 480.575 24.5728   3
  -2  11   1 395.388 28.4209   3
   2  11  -1 418.049 20.8035   3
  -2  11  -1 456.615 28.6748   3
  -2  11  -1 435.222 21.9103   4
  -2  12  -1 1784.26 33.7060   4
  -2  12   1 1807.61 44.3126   3
   2  12  -1 1801.11 34.6383   3
   2  12   1 1739.49 36.3693   3
   2 -12  -1 1664.20 35.0195   5
  -2  12  -1 1802.31 43.0852   3
  -2  13  -1 649.856 35.2818   3
   2  13   1 777.789 30.1512   3
   2  13  -1 719.813 29.7316   3
   2 -13  -1 663.563 28.2112   5
  -2  13   1 637.719 35.8617   3
  -2  14   1 345.860 34.0542   3
   2 -14  -1 317.369 27.8601   5
   2  14  -1 378.012 27.6420   3
  -2  14  -1 322.156 33.8224   3
   2  14   1 406.230 29.7743   3
   2 -15  -1 75.8932 24.5880   5
   2  15   1 116.220 29.3037   3
  -2  15   1 106.897 36.1839   3
  -2  15  -1 100.696 32.5556   3
   2 -16  -1 115.358 26.8103   5
   2  16   1 134.409 31.3394   3
  -2  16   1 130.592 39.4850   3
  -2  16  -1 125.151 32.9789   3
   2  17   1 115.643 34.0167   3
  -2  17   1 33.4961 40.0115   3
  -2  17  -1 58.1078 32.9640   3
  -2  18   1 307.907 45.9429   3
   2  18   1 298.722 39.8313   3
  -2  18  -1 254.066 42.1997   3
  -2  19   1 17.7808 46.1047   3
  -2  19  -1 28.1134 40.8946   3
  -2  20  -1 392.285 46.0394   3
  -2  20   1 379.270 51.4910   3
  -2  21   1 51.0858 49.6038   3
  -2  21  -1 22.6774 49.7993   3
  -2  22   1 42.5194 53.7070   3
  -2  22  -1-19.8181 48.9594   3
  -2  23   1 253.016 56.8873   3
  -2  23  -1 451.615 61.1641   3
  -2   0  -2 2775.98 32.7124   4
   2   0  -2 2698.08 30.2666   5
   2  -1  -2 13328.8 62.8262   5
  -2   1  -2 13182.4 68.0092   4
  -2  -1  -2 13466.9 66.9562   4
   2   1  -2 13418.4 60.4031   5
  -2   1   2 13390.6 56.3157   2
  -2   2   2 1548.82 23.8192   2
   2  -2  -2 1572.44 26.4916   5
  -2  -2  -2 1574.39 26.2470   4
  -2   2  -2 1594.46 27.4615   4
   2   2  -2 1464.85 23.4971   5
   2   2   2 1564.31 15.9250   2
  -2   3   2 20608.2 74.6668   2
   2   3   2 20545.8 51.5628   2
  -2   3  -2 20676.4 87.1052   4
  -2  -3  -2 20831.4 80.4546   1
   2  -3  -2 20780.4 80.3444   1
  -2   3   2 20289.6 73.5047   3
  -2  -3  -2 21092.5 82.8017   4
   2  -3  -2 20917.2 80.4855   5
  -2  -4  -2 18962.6 80.9788   1
  -2   4   2 18852.4 75.6270   3
   2   4   2 19034.8 52.8537   2
  -2  -4  -2 19367.1 79.6245   4
   2  -4  -2 19046.3 81.4974   1
  -2   4  -2 18749.0 84.0540   4
  -2   4   2 19253.2 75.1983   2
   2   4   2 19086.4 66.4445   0
   2  -4  -2 19116.8 79.3383   5
  -2   5   2 12669.1 67.0678   3
   2  -5  -2 12459.9 70.1208   1
   2   5   2 12816.7 47.7138   2
   2   5   2 12957.2 56.1069   0
  -2  -5  -2 12734.6 70.8534   1
  -2   5   2 12897.3 64.6939   2
  -2  -5  -2 12932.9 65.8389   4
  -2   5  -2 12590.7 71.2454   4
   2  -5  -2 13107.0 68.1533   5
  -2  -6  -2 251.171 20.7146   1
  -2   6  -2 253.288 18.8346   4
   2  -6  -2 265.945 21.0263   1
   2   6   2 285.043 14.9691   0
  -2  -6  -2 254.732 18.5483   4
  -2   6   2 251.991 18.5502   2
  -2   6   2 250.926 22.5187   3
  -2   7   2 20105.8 94.1278   3
  -2  -7  -2 20100.9 83.6631   4
  -2   7   2 20155.4 88.8377   2
  -2   7  -2 19932.2 92.0824   4
   2  -7  -2 20136.9 89.0952   5
   2   7   2 20457.7 72.6807   0
  -2   8   2 17099.5 92.4151   3
   2   8   2 17282.3 68.0149   0
  -2  -8  -2 16800.3 77.3988   4
  -2   8   2 16961.9 85.9607   2
   2   8  -2 16820.7 70.2083   3
  -2   8  -2 16887.5 87.4645   4
   2  -8  -2 17023.3 84.2199   5
   2   9  -2 14648.8 70.5936   3
  -2   9   2 15027.0 90.8597   3
  -2   9  -2 14894.1 83.7524   4
  -2  -9  -2 14498.8 72.4110   4
   2   9   2 15060.7 65.6485   0
   2  -9  -2 14814.3 80.8106   5
   2  10  -2 4014.05 41.9195   3
  -2  10   2 4117.15 53.7357   3
  -2  10  -2 4156.97 47.2263   4
   2 -10  -2 4072.99 46.6741   5
   2  11  -2 3088.97 39.8538   3
  -2  11  -2 3027.03 49.4296   3
  -2  11  -2 3240.62 43.8531   4
  -2  11   2 3157.43 50.4652   3
   2 -11  -2 3205.73 43.5629   5
  -2  12  -2 2684.32 49.8050   3
  -2  12  -2 2717.72 42.3055   4
   2  12  -2 2737.51 41.1774   3
  -2  12   2 2828.90 50.7054   3
   2 -12  -2 2860.94 43.9337   5
  -2  13   2 1152.93 41.8765   3
   2 -13  -2 1173.35 35.7262   5
  -2  13  -2 1152.64 34.2266   4
   2  13  -2 1063.01 31.7242   3
  -2  13  -2 1207.93 41.5518   3
  -2  14   2 73.7856 30.2747   3
   2 -14  -2 65.2775 25.2250   5
  -2  14  -2 74.0797 31.2175   3
  -2  15  -2 524.151 36.2616   3
  -2  15   2 596.182 41.8426   3
   2 -15  -2 565.193 30.7966   5
   2  16   2 481.239 36.8787   3
  -2  16  -2 486.758 39.0925   3
  -2  16   2 538.333 41.5378   3
   2 -16  -2 506.812 30.8905   5
   2  17   2 121.554 36.6734   3
  -2  17   2 115.123 39.8925   3
  -2  17  -2 179.353 37.9491   3
   2  18   2 2.58017 37.0715   3
  -2  18   2 26.6999 38.1615   3
  -2  18  -2 10.3637 39.0825   3
   2  19   2 683.122 46.0458   3
  -2  19   2 797.972 52.9623   3
  -2  19  -2 524.877 47.9834   3
  -2  20   2 209.574 43.7452   3
  -2  20  -2 177.434 44.2589   3
  -2  21   2 203.548 48.6606   3
  -2  21  -2 230.043 47.1075   3
  -2  22   2 127.728 54.6225   3
  -2  22  -2 86.7011 47.8307   3
  -2   0  -3 3087.71 38.3170   4
   2   0  -3 2569.75 34.9892   5
  -2   1  -3 15732.8 79.5941   4
  -2  -1  -3 15794.0 77.9056   4
   2  -1  -3 15454.6 75.4712   5
   2   1   3 16134.6 65.6535   0
  -2   2  -3 17115.8 84.6464   4
  -2   2   3 16847.7 75.2415   2
  -2  -2  -3 16765.3 78.4527   4
   2  -2  -3 16787.4 80.8991   5
   2   2   3 17129.2 68.5743   0
   2   3   3 9050.92 45.5218   2
   2   3   3 9028.53 50.8850   0
  -2  -3  -3 9302.77 58.9870   4
  -2   3  -3 9422.62 65.3101   4
   2  -3  -3 9404.84 62.1769   5
  -2   3   3 9238.54 58.6911   2
   2   4   3 26769.0 77.3835   2
  -2   4   3 27431.4 100.551   2
  -2  -4  -3 26993.4 98.0816   4
  -2   4  -3 26764.6 109.230   4
   2   4   3 26925.8 88.5846   0
   2  -4  -3 27104.3 104.366   5
  -2  -4  -3 26256.6 109.422   1
   2  -4  -3 26736.2 110.018   1
  -2  -5  -3 3291.49 37.7859   4
  -2   5   3 3284.78 39.9115   2
  -2   5  -3 3318.96 42.5402   4
   2   5   3 3190.38 31.0934   2
  -2  -5  -3 3219.06 44.9807   1
   2  -5  -3 3202.12 44.6030   1
   2  -5  -3 3360.67 42.8724   5
   2   5   3 3235.76 33.0108   0
   2   6   3 4829.68 38.5015   2
  -2  -6  -3 4855.85 54.5605   1
  -2   6  -3 4925.24 51.0078   4
   2  -6  -3 4757.24 54.5116   1
  -2  -6  -3 4844.09 43.4249   4
   2  -6  -3 5197.71 51.0041   5
  -2   6   3 4961.30 49.7177   2
   2   6   3 4940.25 40.6212   0
  -2   7   3 21299.2 98.2501   2
   2  -7  -3 21535.6 96.7733   5
  -2   7  -3 21346.8 103.479   4
  -2  -7  -3 21183.2 87.7594   4
   2   7   3 21260.3 82.7245   0
   2   7   3 20954.8 78.5516   2
   2  -7  -3 20873.8 110.399   1
  -2   7   3 20951.3 102.281   3
  -2  -7  -3 21010.2 110.179   1
   2  -8  -3 380.611 26.3370   5
  -2  -8  -3 366.304 20.0691   4
  -2  -8  -3 411.880 27.5721   1
  -2   8   3 358.456 24.7822   2
  -2   8  -3 456.338 24.6196   4
  -2   8   3 409.133 27.1001   3
   2  -8  -3 362.706 27.6434   1
  -2   9   3 2716.65 45.7032   3
  -2  -9  -3 2536.80 47.3055   1
   2  -9  -3 2519.27 47.8474   1
  -2   9   3 2546.94 41.2072   2
  -2   9  -3 2658.13 42.1329   4
   2  -9  -3 2567.66 40.0569   5
   2 -10  -3 149.553 22.2145   5
  -2  10  -3 166.792 22.0083   4
  -2  10   3 139.285 26.3429   3
  -2 -10  -3 134.645 26.9231   1
   2 -10  -3 149.916 27.9064   1
  -2  10   3 150.011 26.1622   2
  -2 -11  -3 917.378 36.8061   1
   2 -11  -3 835.845 37.1422   1
  -2  11   3 952.635 37.4494   3
   2  11  -3 897.136 28.8397   3
  -2  11  -3 924.833 31.3326   4
   2 -11  -3 964.139 31.5797   5
  -2  12   3 2412.88 53.5706   3
   2 -12  -3 2474.48 42.6074   5
  -2  12  -3 2281.66 43.9092   4
  -2  13  -3 1754.74 42.2502   4
  -2  13   3 1875.87 50.0692   3
   2 -13  -3 1834.82 40.7262   5
  -2  14  -3 844.478 39.4898   3
  -2  14   3 856.311 43.5127   3
   2 -14  -3 738.960 34.1994   5
  -2  14  -3 778.355 36.0352   4
  -2  15  -3 553.275 40.3520   3
  -2  15   3 569.863 43.1051   3
   2 -15  -3 488.635 32.5193   5
  -2  16  -3 276.569 37.0496   3
  -2  16   3 231.963 40.8555   3
  -2  17   3 362.702 43.3378   3
  -2  17  -3 293.702 43.3283   3
  -2  18   3 514.741 48.9157   3
  -2  18  -3 550.834 48.1038   3
  -2  19   3 246.565 49.9530   3
  -2  19  -3 161.354 42.7981   3
  -2  20   3 730.945 55.0799   3
  -2  20  -3 672.727 52.8169   3
  -2  21   3 165.074 54.2871   3
  -2  21  -3 116.140 46.3915   3
  -2  22  -3 220.819 52.8308   3
   2   0   4 7721.71 50.5554   0
  -2   0  -4 7636.69 61.8512   4
  -2  -1  -4 11597.4 73.4281   4
   2   1   4 11533.7 61.8414   0
   2  -1   4 11694.6 60.3118   0
  -2   1  -4 11784.2 75.9417   4
  -2  -2  -4 1281.46 29.7135   4
  -2   2  -4 1242.62 31.0870   4
   2  -2  -4 1240.03 33.7956   5
  -2   2   4 1272.52 31.6456   2
   2  -2   4 1277.89 23.9209   0
  -2  -3  -4 16199.4 84.3762   4
  -2   3   4 16529.2 86.0834   2
  -2   3  -4 16270.0 93.0402   4
   2  -3  -4 16499.5 87.8289   5
   2   3   4 16031.9 70.3385   2
   2  -3   4 16550.5 69.1084   0
  -2   4   4 12035.5 76.2134   2
  -2   4  -4 12241.6 81.7401   4
  -2  -4  -4 11732.5 70.5089   4
   2   4   4 11782.2 62.6647   2
   2  -4  -4 11827.3 77.7733   5
   2   5   4 4113.35 40.9585   2
  -2   5   4 4107.02 48.7325   2
  -2  -5  -4 4153.04 45.0312   4
  -2   5  -4 4232.94 51.3843   4
   2  -5  -4 4193.68 51.6822   5
  -2   6   4 2936.60 43.3396   2
   2   6   4 2977.65 36.2507   2
  -2  -6  -4 2936.95 37.7585   4
  -2   6  -4 2883.44 45.4051   4
  -2  -6  -4 2712.35 47.5808   1
   2  -6  -4 2887.61 49.4759   1
   2  -6  -4 2972.85 45.6602   5
   2   7   4 4086.15 42.0659   2
  -2  -7  -4 4141.57 43.8478   4
  -2   7  -4 4057.13 52.1120   4
  -2  -7  -4 3961.22 56.9981   1
   2  -7  -4 3906.72 56.7154   1
  -2   7   4 4181.78 52.0136   2
   2  -7  -4 4131.59 51.3928   5
   2  -8  -4 70.1059 23.9043   5
   2   8   4 29.3919 19.8629   2
  -2   8  -4 71.1757 21.8371   4
  -2  -8  -4 30.8634 27.9909   1
   2  -8  -4 29.8950 25.3926   1
  -2   8   4 43.8115 24.6297   2
   2   9   4 1741.89 33.3882   2
  -2   9   4 1669.94 38.9431   2
  -2  -9  -4 1677.30 43.7080   1
  -2   9  -4 1704.12 39.3268   4
   2  -9  -4 1612.19 43.8286   1
   2  -9  -4 1734.40 37.4892   5
   2  10   4 159.879 22.4601   2
   2 -10  -4 175.561 30.5716   1
  -2  10  -4 218.951 27.0401   4
  -2 -10  -4 199.536 33.2782   1
   2 -10  -4 174.193 25.8788   5
  -2  10   4 180.644 28.4297   2
   2 -11  -4 2299.09 45.0162   5
  -2 -11  -4 2166.65 54.2791   1
   2 -11  -4 2011.71 52.8431   1
  -2  11   4 2193.99 46.6067   2
  -2  11  -4 2117.77 46.3889   4
  -2 -12  -4 4859.97 73.8933   1
  -2  12  -4 5430.49 67.4121   4
  -2  12   4 5089.40 66.3151   2
   2 -12  -4 4774.57 73.6170   1
   2 -12  -4 5302.91 61.4918   5
  -2  13  -4 3206.16 57.1472   4
  -2 -13  -4 3060.92 65.2044   1
   2 -13  -4 2853.57 64.7652   1
  -2  13   4 3290.04 63.9668   3
   2 -13  -4 3128.48 52.5944   5
  -2  14  -4 319.264 34.0536   4
   2 -14  -4 342.925 44.6609   1
  -2 -14  -4 311.823 41.4748   1
   2 -14  -4 378.670 33.4633   5
  -2  14   4 458.642 40.0703   3
  -2  15   4 2952.43 67.2384   3
  -2 -15  -4 2606.19 65.6748   1
   2 -15  -4 2671.40 68.2573   1
  -2  15  -4 2842.99 57.1551   4
   2  15  -4 3084.03 54.8970   4
   2 -16  -4 358.865 46.0533   1
  -2  16  -4 403.985 41.4798   3
  -2  16  -4 473.627 36.6162   4
   2  16  -4 537.795 36.3865   4
  -2  16   4 539.886 49.3026   3
  -2 -16  -4 318.534 47.0844   1
  -2 -17  -4-9.26537 39.9167   1
  -2  17  -4 1.67486 41.8158   3
  -2  17   4 42.3396 43.4036   3
   2 -17  -4-21.2680 42.1897   1
  -2  18   4 293.280 47.8327   3
  -2  18  -4 233.966 43.9843   3
  -2 -18  -4 114.225 46.7524   1
   2 -18  -4 128.589 47.9124   1
  -2  19   4 292.909 51.9233   3
  -2 -19  -4 234.255 49.0068   1
  -2  19  -4 320.228 48.9301   3
   2 -19  -4 166.328 51.5062   1
  -2  20   4 183.323 54.0200   3
  -2 -20  -4 60.6113 44.8041   1
  -2  20  -4 146.088 49.8634   3
   2 -20  -4 89.9400 50.1251   1
  -2  21  -4 54.4704 51.2187   3
  -2 -21  -4 114.708 47.9243   1
   2 -21  -4 94.8890 52.2899   1
  -2   0  -5 1383.39 35.1638   4
  -2  -1  -5 10444.4 76.8524   4
  -2   1  -5 10669.5 80.2405   4
  -2  -2  -5 248.556 23.8308   4
  -2   2  -5 268.143 24.7707   4
  -2  -3  -5 1004.42 30.5851   4
  -2   3  -5 1050.70 33.0198   4
  -2   3   5 1067.43 33.9214   2
  -2  -4  -5 427.447 23.7317   4
  -2   4  -5 444.941 28.1255   4
   2   4   5 471.710 23.8413   2
  -2   4   5 461.917 26.7079   2
  -2   5  -5 185.305 24.3771   4
  -2   5   5 184.098 24.6317   2
  -2  -5  -5 167.032 20.9718   4
   2   5   5 185.287 22.6071   2
   2   6   5 408.171 25.7973   2
  -2   6   5 428.920 28.6351   2
   2  -6  -5 357.011 30.3870   5
  -2  -6  -5 428.378 24.8599   4
  -2   6  -5 466.113 30.1629   4
  -2   7   5 2958.70 48.6487   2
   2   7   5 3013.81 41.9492   2
  -2   7  -5 3016.26 52.0687   4
   2  -7  -5 2972.54 50.0401   5
   2  -8  -5 84.9141 28.5892   5
  -2   8   5 67.5286 29.9516   2
   2   8   5 91.6271 22.9555   2
  -2  -8  -5 85.9084 32.8550   1
   2  -8  -5 95.3339 32.9903   1
  -2   8  -5 111.793 27.8773   4
   2   9   5 1629.99 36.2314   2
  -2   9  -5 1621.08 43.3467   4
  -2   9   5 1620.57 43.5003   2
  -2  -9  -5 1445.43 46.4399   1
   2  -9  -5 1502.52 47.9599   1
   2  -9  -5 1591.80 41.3037   5
   2 -10  -5 27.4323 28.3291   5
  -2  10  -5 18.2094 27.8602   4
  -2 -10  -5 0.23516 36.8713   1
   2 -10  -5 5.51923 34.8557   1
  -2  10   5 35.8421 31.8649   2
   2  10   5 44.8555 25.1079   2
  -2 -11  -5 140.095 40.5832   1
   2 -11  -5 135.889 39.7252   1
   2 -11  -5 143.959 31.1196   5
  -2  11  -5 179.899 32.9162   4
  -2  11   5 194.428 32.4241   2
   2 -12  -5 151.920 31.8920   5
   2 -12  -5 144.413 38.0462   1
  -2 -12  -5 151.789 41.2505   1
  -2  12   5 179.443 32.6480   2
  -2  12  -5 169.446 32.2148   4
   2 -13  -5 133.429 31.2332   5
  -2 -13  -5 128.002 39.2218   1
   2 -13  -5 165.451 43.5017   1
   2  13  -5 173.921 32.1364   4
  -2  13   5 146.464 33.4148   2
  -2  13  -5 127.402 34.4868   4
   2  14  -5 131.522 33.6411   4
   2 -14  -5 56.4739 40.2034   1
  -2 -14  -5 78.0641 40.4001   1
  -2  14  -5 67.8143 34.8418   4
  -2 -15  -5 1012.36 54.3529   1
   2  15  -5 1239.09 46.7041   4
   2 -15  -5 1071.34 53.3893   1
  -2  15  -5 1125.33 47.7925   4
   2  16  -5 127.545 36.2463   4
  -2 -16  -5 87.2863 42.6505   1
   2 -16  -5 52.4912 43.9101   1
  -2  16  -5 101.463 37.2143   4
  -2 -17  -5 260.798 46.5387   1
   2 -17  -5 216.494 49.6625   1
   2  17  -5 298.893 37.8077   4
  -2 -18  -5 29.3717 48.7517   1
   2 -18  -5-1.70266 50.1478   1
  -2  18  -5 9.65357 43.8438   3
  -2  19  -5 89.0476 48.3563   3
   2 -19  -5 38.0345 48.0308   1
  -2 -19  -5 74.8972 46.1593   1
   2 -20  -5 13.4878 48.0868   1
  -2 -20  -5-37.3435 50.9714   1
  -2   0  -6 2053.33 44.5774   4
  -2  -1  -6 3837.72 54.8482   4
  -2   1  -6 3893.50 56.1937   4
  -2  -2  -6 389.453 29.9975   4
  -2   2  -6 461.884 31.4796   4
  -2   3   6 4161.56 59.9834   2
  -2   3  -6 4122.27 59.7529   4
  -2  -3  -6 3964.31 54.0855   4
  -2  -4  -6 3082.10 48.5568   4
  -2   4  -6 3135.93 54.9610   4
   2   4   6 3149.43 47.5223   2
  -2   4   6 3173.89 53.3006   2
  -2   5   6 1154.39 42.9806   2
   2   5   6 1171.40 35.9978   2
  -2  -5  -6 1100.63 34.4806   4
  -2   5  -6 1229.48 41.8605   4
   2   6   6 775.785 33.0914   2
  -2   6   6 834.567 40.1958   2
  -2   6  -6 808.238 37.4579   4
  -2   7   6 656.593 37.0437   2
  -2   7  -6 599.745 35.6001   4
   2   7   6 703.615 31.2570   2
  -2   8   6 61.1232 31.5356   2
   2   8   6 74.1877 26.4691   2
  -2   8  -6 83.9516 29.7284   4
  -2   9   6 230.539 35.7685   2
  -2   9  -6 228.125 33.7179   4
   2  10  -6 131.605 29.9565   4
  -2  10   6 88.8531 33.5882   2
  -2  10  -6 120.141 34.1290   4
  -2  11   6 629.968 38.8860   2
  -2  11  -6 584.485 39.1858   4
   2  11  -6 630.986 37.8090   4
  -2 -11  -6 554.384 48.2351   1
   2 -11  -6 530.859 48.4113   1
  -2  12   6 1522.58 48.4822   2
  -2  12  -6 1694.81 52.9942   4
   2  12  -6 1709.99 51.9616   4
  -2 -12  -6 1412.76 56.2327   1
   2 -12  -6 1474.39 56.2626   1
   2 -12  -6 1563.00 46.0626   5
  -2  13  -6 1144.82 49.2158   4
   2  13  -6 1358.38 50.1024   4
  -2 -13  -6 1057.53 53.8812   1
   2 -13  -6 1131.12 56.5108   1
  -2  13   6 1140.17 47.3946   2
   2 -13  -6 1186.14 42.9644   5
   2  14  -6 147.994 38.1728   4
  -2  14   6 119.847 39.9020   2
  -2 -14  -6 115.096 45.4369   1
   2 -14  -6 93.4803 45.0397   1
  -2  14  -6 149.251 38.6384   4
  -2 -15  -6 1465.46 65.5673   1
  -2  15  -6 1640.87 57.0025   4
   2  15  -6 1785.89 55.3636   4
   2 -15  -6 1535.03 65.5769   1
  -2 -16  -6 128.680 51.6066   1
   2 -16  -6 184.749 52.5453   1
   2  16  -6 180.204 39.7590   4
  -2  16  -6 175.296 43.6599   4
  -2 -17  -6 59.5397 49.9717   1
   2 -17  -6 88.7780 47.3205   1
   2  17  -6 122.202 39.5343   4
  -2  17  -6 72.6049 41.9245   4
   2 -18  -6 60.1148 48.4723   1
  -2 -18  -6 107.914 48.8526   1
  -2   0  -7 2443.83 52.2871   4
  -2  -1  -7 2925.95 54.8947   4
  -2   1  -7 2925.84 55.7593   4
  -2   2   7 2022.29 52.2464   2
  -2  -2  -7 1824.97 45.6984   4
  -2   2  -7 1892.38 47.8879   4
   2  -2  -7 1998.17 44.0432   4
  -2  -3  -7 806.094 35.9195   4
  -2   3  -7 902.387 40.5377   4
   2  -3  -7 763.161 34.0791   4
  -2   3   7 804.046 41.3730   2
   2   3  -7 750.570 38.9970   4
   2   3   7 856.148 36.1704   2
   2   4   7 1074.20 39.2298   2
  -2   4  -7 1077.29 41.8957   4
   2   4  -7 1274.85 42.5406   4
  -2   4   7 1083.94 42.8639   2
  -2   5  -7 348.756 36.1717   4
   2   5  -7 301.244 33.7331   4
   2   5   7 319.821 31.7577   2
  -2   5   7 317.996 38.2746   2
   2   6  -7 131.763 32.3943   4
  -2   6   7 43.5155 35.6559   2
  -2   6  -7 88.1327 33.3194   4
   2   7  -7 11.9831 32.5066   4
  -2   7   7 12.3635 35.7616   2
  -2   7  -7 9.72693 32.1964   4
   2   8  -7 15.6972 30.4288   4
  -2   8   7-0.53034 31.9250   2
  -2   8  -7 7.81692 33.7735   4
   2   9  -7 265.514 35.5588   4
  -2   9   7 260.648 36.2401   2
  -2   9  -7 204.678 37.6300   4
   2  10  -7 37.2170 34.2803   4
  -2  10   7 14.9378 34.1733   2
  -2  10  -7 17.2587 35.2899   4
   2  11  -7 26.2045 34.7813   4
  -2  11   7-3.99665 34.8129   2
  -2  11  -7-11.7246 34.7853   4
  -2  12  -7 56.4543 39.5675   4
  -2  12   7 53.0278 36.7771   2
   2  12  -7 81.7893 36.5019   4
  -2  13   7 36.2678 40.1633   2
  -2  13  -7 68.4166 38.6611   4
   2  13  -7 102.238 37.4843   4
  -2  14   7 226.951 48.1471   2
   2  14  -7 170.931 41.5926   4
  -2  14  -7 210.730 44.2068   4
  -2  15   7 537.154 50.6693   2
  -2  15  -7 503.965 49.6028   4
   2  15  -7 600.801 46.9194   4
  -2  16  -7 402.725 50.2428   4
   2  16  -7 359.453 46.6254   4
  -2 -16  -7 431.788 53.5270   1
   2 -16  -7 355.711 53.9031   1
   2  17  -7 281.995 48.6144   4
  -2  17  -7 161.613 47.7075   4
   2   0  -8 31.3881 32.6565   4
  -2   0  -8 38.9729 33.7691   4
  -2  -1  -8 893.952 43.1735   4
  -2   1  -8 1020.70 45.3550   4
   2  -1  -8 1001.89 42.9456   4
   2   1  -8 944.232 45.0383   4
   2  -2  -8 123.151 32.2066   4
   2   2  -8 106.041 34.7594   4
  -2   2   8 102.183 35.5404   2
  -2  -2  -8 74.1860 33.2125   4
  -2   2  -8 114.448 34.4270   4
  -2   3   8 595.489 42.0255   2
  -2   3  -8 645.705 40.6634   4
   2   3  -8 510.409 39.2820   4
  -2   4  -8 448.712 39.3862   4
   2   4  -8 361.952 41.2165   4
  -2   4   8 428.874 41.9821   2
  -2   5   8 287.305 41.5615   2
   2   5  -8 231.643 36.6557   4
  -2   5  -8 206.287 37.2604   4
   2   6  -8 21.2143 34.3215   4
  -2   6   8 25.6680 39.6280   2
  -2   6  -8 9.01156 34.4842   4
  -2   7   8 70.2998 42.5522   2
  -2   7  -8 8.00732 34.0620   4
   2   7  -8 75.9466 36.3679   4
  -2   8   8 404.443 45.8208   2
  -2   8  -8 349.334 40.5625   4
   2   8  -8 315.824 41.8428   4
  -2   9   8 99.7542 43.4513   2
  -2   9  -8 57.9519 38.5693   4
   2   9  -8 107.283 37.0084   4
  -2  10   8 265.142 43.7306   2
  -2  10  -8 190.140 43.5014   4
   2  10  -8 149.612 40.5308   4
   2  11  -8 65.3530 40.3444   4
  -2  11   8 53.0695 39.0255   2
  -2  11  -8 42.5284 40.7552   4
   2  12  -8 59.4077 40.6951   4
  -2  12  -8 26.2322 41.0575   4
  -2  12   8 1.82932 42.4657   2
  -2  13  -8 82.1276 43.1401   4
  -2  13   8 37.2558 47.0049   2
   2  13  -8 65.1960 43.7669   4
   2   0  -9 247.214 36.8454   4
  -2   0  -9 148.721 38.2711   4
   2   1  -9 237.412 38.7095   4
   2  -1  -9 253.532 36.7433   4
  -2  -1  -9 196.427 37.4730   4
  -2   1  -9 237.940 40.0241   4
  -2   1   9 313.373 41.6485   2
  -2   2   9 256.332 46.4756   2
  -2   2  -9 138.655 39.8897   4
   2   2  -9 239.523 37.4144   4
  -2   3   9 190.541 47.0626   2
   2   3  -9 139.600 35.2965   4
  -2   3  -9 108.572 38.4166   4
  -2   4   9 225.682 42.3869   2
  -2   4  -9 225.441 39.5337   4
   2   4  -9 223.938 39.0555   4
  -2   5   9 24.3800 44.9135   2
  -2   5  -9 19.5381 36.5623   4
   2   5  -9-0.99083 34.6017   4
  -2   6   9 112.070 46.6969   2
  -2   6  -9 19.8730 40.2572   4
   2   6  -9 107.823 39.8278   4
   2   7  -9 43.0423 36.4603   4
  -2   7   9-6.60508 41.7809   2
  -2   7  -9-46.0036 40.4907   4
  -2   8   9 23.9803 46.4208   2
   2   8  -9 23.2215 40.0130   4
  -2   8  -9 9.08349 41.0784   4
  -2   1 -10-14.8695 39.5630   4
   2   1 -10 79.9161 38.9381   4
  -2   2 -10-56.5255 42.2938   4
   2   2 -10-1.78817 40.2744   4
   3   0   0-16.5974 14.4491   5
  -3   0   0-21.0593 22.6830   4
   3   1   0-2.19304 13.7509   5
  -3  -1   0-12.8729 21.5188   4
  -3   1   0-2.32289 19.4745   4
   3   2   0-0.33495 11.6507   5
  -3  -2   0 2.52332 20.6444   4
  -3   2   0 5.53307 20.2686   4
  -3   2   0 0.04214 10.3691   3
   3   3   0 13.1666 10.2869   5
  -3  -3   0 5.43876 22.0473   4
  -3   3   0 4.76427 19.9919   4
  -3   3   0 5.09778 12.5552   3
   3   4   0 2.35812 9.35096   5
  -3  -4   0 18.2210 22.3214   4
  -3   4   0 0.69347 19.4098   4
  -3   4   0-3.38984 13.8903   3
   3   5   0 22.4221 9.06201   5
  -3   5   0-1.16541 19.2914   4
  -3   5   0-4.85417 16.0973   3
   3   6   0 12.5019 7.52732   5
  -3   6   0 9.83163 20.2060   4
  -3   6   0 2.08138 16.7419   3
  -3   7   0-4.73123 19.8261   4
  -3   7   0-6.21412 18.5731   3
  -3   8   0-4.73989 19.0008   4
  -3   8   0 0.28226 18.3238   3
  -3   9   0-0.64073 20.4442   4
  -3   9   0-3.90745 21.9453   3
  -3  10   0 0.30747 20.4824   4
  -3  10   0-10.0614 20.4224   3
   3  10   0-1.76312 11.3601   0
  -3  11   0-12.9585 22.1615   4
  -3  11   0-4.00689 25.1557   3
  -3  12   0-2.24540 26.8237   3
  -3  13   0 10.1727 26.3645   3
  -3  14   0-9.36933 31.9658   3
  -3  15   0 0.73558 34.0944   3
  -3  16   0-4.38440 35.1024   3
  -3  17   0-22.4347 41.8938   3
  -3  18   0-74.3447 42.1147   3
   3 -19   0-31.8252 29.8970   5
  -3  19   0-32.1151 40.9073   3
  -3  20   0-8.71872 46.4021   3
  -3   0   1 2898.44 19.8853   3
  -3   0  -1 3155.04 44.5809   4
  -3   0   1 2966.19 25.0412   2
   3   0  -1 2952.69 33.9879   5
  -3   1   1 36517.1 78.8380   3
  -3  -1  -1 38101.9 136.378   4
  -3   1   1 37993.2 147.533   4
  -3   1   1 36900.0 83.6864   2
  -3  -1   1 37300.8 76.2770   2
   3  -1  -1 36958.7 108.333   5
   3   1  -1 37038.0 101.096   5
  -3   1  -1 37102.7 134.698   4
  -3   2   1 3770.25 50.7998   4
  -3   2   1 3773.37 30.8958   3
  -3  -2  -1 3889.75 47.7872   4
  -3   2   1 3819.35 30.9312   2
  -3   2  -1 3865.26 47.7695   4
   3   2  -1 3847.49 33.8431   5
   3  -2  -1 3972.92 41.0072   5
  -3   3   1 1898.52 25.7365   3
  -3   3   1 1989.55 39.5355   4
  -3  -3  -1 2090.34 38.1769   4
  -3   3  -1 1920.88 35.8634   4
  -3   3   1 1928.14 24.9052   2
  -3  -3  -1 2031.41 22.3545   1
   3  -3  -1 1969.92 22.4951   1
   3   3  -1 1945.15 25.0367   5
   3  -3  -1 1988.29 32.3013   5
   3   4  -1 632.118 16.6698   5
  -3  -4  -1 633.019 17.3977   1
   3  -4  -1 603.960 17.1486   1
  -3   4   1 625.173 28.9275   4
  -3  -4  -1 694.397 28.3370   4
  -3   4  -1 616.471 26.0845   4
  -3   4   1 632.014 18.5317   2
  -3   4   1 571.321 20.4821   3
   3  -4  -1 622.902 24.7486   5
  -3   5   1 6155.95 61.8782   4
  -3  -5  -1 6374.82 60.7717   4
  -3   5   1 6202.15 49.1701   3
  -3   5  -1 6258.80 60.2245   4
   3   5  -1 6132.11 37.3175   5
   3   5   1 6042.42 29.1807   5
   3  -5  -1 6107.28 52.8239   5
  -3  -6  -1 6616.11 62.7196   4
  -3   6   1 6351.96 62.0078   4
  -3   6   1 6520.68 54.7241   3
  -3   6  -1 6571.83 61.3046   4
   3  -6  -1 6718.39 57.5497   5
  -3  -7  -1 4334.01 53.7597   4
  -3   7   1 4103.59 51.2271   4
  -3   7   1 4186.59 47.9336   3
  -3   7  -1 4188.17 50.8286   4
  -3   7  -1 4310.73 48.6029   3
   3  -7  -1 4236.91 48.8180   5
  -3   8   1 683.658 27.8520   4
  -3   8   1 670.104 27.8681   3
  -3   8  -1 613.517 28.1800   4
  -3   8  -1 664.991 26.7039   3
   3  -8  -1 663.274 29.9384   5
   3  -9  -1 5550.24 56.7951   5
  -3   9   1 5576.39 59.3042   3
  -3   9  -1 5466.71 58.1287   4
  -3   9   1 5342.94 58.4428   4
   3   9   1 5515.21 40.6443   0
  -3   9  -1 5431.31 59.4056   3
   3 -10  -1 1523.68 37.3821   5
  -3  10   1 1512.13 38.0802   3
  -3  10  -1 1551.56 39.5959   3
   3  10   1 1496.91 24.5121   0
  -3  10  -1 1455.30 37.4175   4
  -3  10   1 1486.90 36.6727   4
   3 -11  -1 4952.64 57.2666   5
  -3  11   1 4977.49 63.1321   3
  -3  11  -1 4632.86 58.2977   4
   3  11   1 4694.95 38.7411   0
  -3  11  -1 5100.51 63.8266   3
   3 -12  -1 1543.11 40.5339   5
  -3  12   1 1723.94 46.5483   3
  -3  12  -1 1703.04 39.6392   4
  -3  12  -1 1703.86 44.2629   3
   3 -13  -1 2.67053 28.0394   5
  -3  13   1 11.7186 29.4846   3
  -3  13  -1 58.6102 30.5732   3
   3 -14  -1 37.4143 27.9454   5
  -3  14   1 62.8540 32.5467   3
  -3  14  -1 34.2531 31.0187   3
  -3  15   1 1030.09 46.5146   3
  -3  15  -1 984.742 42.5278   3
   3 -15  -1 972.108 37.9225   5
  -3  16   1 213.855 40.9417   3
  -3  16  -1 227.604 37.6514   3
   3 -16  -1 214.871 31.9555   5
  -3  17   1 1713.18 60.1991   3
  -3  17  -1 1767.03 58.3036   3
   3 -17  -1 1624.34 45.3070   5
   3 -18  -1 29.0653 30.9179   5
  -3  18   1 81.6531 44.4876   3
  -3  18  -1 38.7110 37.6207   3
  -3  19   1 22.6278 45.6586   3
  -3  19  -1 9.04155 41.6905   3
  -3  20   1-32.8792 46.6705   3
  -3  20  -1-35.4582 46.3927   3
  -3  21   1 30.7045 51.3035   3
  -3  21  -1-16.8186 47.4875   3
  -3  22   1 217.598 57.0566   3
  -3  22  -1 59.0387 57.8750   3
  -3   0  -2 14717.0 87.9258   4
  -3   0   2 14454.1 62.2157   2
   3   0  -2 14369.2 73.3938   5
  -3  -1  -2 26441.8 114.609   4
  -3   1  -2 25792.1 114.466   4
   3   1  -2 25518.6 94.9692   5
   3  -1  -2 25521.0 96.9818   5
  -3   1   2 26009.4 83.8107   2
  -3   2   2 2061.70 25.9607   3
  -3   2   2 2082.16 29.2190   2
  -3   2  -2 2115.92 38.2276   4
  -3  -2  -2 2171.01 38.2737   4
   3   2  -2 2111.25 31.2014   5
   3  -2  -2 2157.74 35.4045   5
  -3   3   2 1602.13 25.4833   3
   3  -3  -2 1675.10 33.1049   5
  -3   3  -2 1679.10 35.1285   4
  -3   3   2 1695.56 27.4427   2
   3   3  -2 1657.21 27.6918   5
  -3  -3  -2 1660.44 33.9913   4
  -3   4   2 3366.61 36.1791   3
  -3   4   2 3446.31 37.1986   2
  -3  -4  -2 3488.11 45.9798   4
  -3   4  -2 3302.93 45.1854   4
  -3  -4  -2 3498.73 37.4099   1
   3  -4  -2 3378.74 36.7144   1
   3   4  -2 3391.75 34.6111   5
   3  -4  -2 3378.98 42.6907   5
  -3   5   2 6158.98 50.8731   3
  -3  -5  -2 6217.02 59.2027   4
  -3  -5  -2 6279.92 51.5903   1
   3  -5  -2 6123.15 51.2080   1
  -3   5   2 6133.39 49.6388   2
  -3   5  -2 6183.50 60.7630   4
   3  -5  -2 6229.49 56.7448   5
  -3  -6  -2 8292.14 68.9278   4
  -3  -6  -2 8129.36 60.1957   1
  -3   6   2 8355.78 62.1311   3
   3  -6  -2 8000.29 59.7565   1
  -3   6  -2 8424.52 70.7583   4
  -3   6   2 8165.76 59.5616   2
   3  -6  -2 8439.21 66.6363   5
  -3   7  -2 4468.80 53.7158   4
  -3  -7  -2 4545.65 49.8078   1
   3  -7  -2 4431.82 49.7692   1
  -3  -7  -2 4620.77 53.6626   4
  -3   7   2 4550.07 48.5579   2
   3  -7  -2 4639.71 53.5997   5
  -3   7   2 4624.91 50.1548   3
   3   7   2 4635.76 40.2600   0
  -3   8  -2 2299.56 41.8283   4
  -3   8   2 2300.88 40.8429   3
  -3  -8  -2 2301.04 40.4047   4
   3   8   2 2345.96 31.0087   0
   3  -8  -2 2196.36 41.4635   5
  -3   9   2 1228.88 34.6494   3
  -3   9  -2 1204.10 34.6179   4
  -3  -9  -2 1217.96 34.2123   4
   3  -9  -2 1249.73 36.3875   5
  -3  10   2 1183.02 37.6724   3
  -3  10  -2 1174.62 35.0248   4
   3 -10  -2 1195.07 36.1367   5
  -3  11   2 2500.17 49.6071   3
  -3  11  -2 2438.05 48.2585   3
   3 -11  -2 2347.30 45.4398   5
  -3  11  -2 2360.58 45.7207   4
  -3  12  -2 361.810 33.2724   3
  -3  12   2 310.241 34.3031   3
  -3  12  -2 318.602 28.4231   4
   3 -12  -2 335.249 32.7902   5
  -3  13  -2 984.069 40.6572   3
  -3  13   2 915.830 41.7566   3
  -3  13  -2 872.673 35.7538   4
   3 -13  -2 884.203 37.0172   5
   3 -14  -2 107.321 29.8565   5
  -3  14   2 119.549 35.3854   3
  -3  14  -2 147.009 31.6054   3
  -3  15   2 374.744 39.8360   3
  -3  15  -2 341.598 37.0266   3
   3 -15  -2 355.442 33.8428   5
  -3  16   2 364.518 44.8430   3
  -3  16  -2 356.140 42.2177   3
   3 -16  -2 361.110 35.0037   5
  -3  17   2 1170.07 51.8895   3
  -3  17  -2 1085.84 51.1407   3
   3 -17  -2 1087.83 40.6991   5
  -3  18   2 168.337 44.9589   3
  -3  18  -2 157.405 39.4979   3
  -3  19   2 132.287 47.5701   3
  -3  19  -2 84.8260 41.6554   3
  -3  20   2 187.868 47.0772   3
  -3  20  -2 201.027 45.9122   3
  -3  21   2 56.3518 48.1426   3
  -3  21  -2-3.95565 50.2267   3
   3   0  -3 844.250 30.6453   5
  -3   0  -3 808.736 30.3085   4
  -3  -1  -3 15835.5 91.7621   4
  -3   1  -3 15360.3 92.3976   4
   3  -1  -3 14842.0 83.8841   5
   3   1  -3 15444.6 80.5026   5
  -3   1   3 15401.2 74.9686   2
  -3  -2  -3 1355.87 34.2343   4
  -3   2  -3 1331.06 33.5833   4
   3   2  -3 1349.68 30.2294   5
   3  -2  -3 1305.13 34.4087   5
  -3   2   3 1397.23 29.2858   2
  -3  -3  -3 5712.39 57.7651   4
  -3   3  -3 5890.23 61.0464   4
   3  -3  -3 5822.76 56.7574   5
  -3   3   3 5726.73 50.6610   2
  -3   4   3 8707.16 62.2433   2
  -3  -4  -3 8770.63 70.5202   4
  -3   4  -3 8691.66 73.0289   4
   3  -4  -3 8530.84 69.0416   5
  -3   5   3 1850.86 34.6643   2
  -3  -5  -3 2030.54 38.5571   4
  -3   5  -3 1912.34 39.8874   4
  -3  -5  -3 1859.16 35.6583   1
   3  -5  -3 1903.01 36.3358   1
   3  -5  -3 2020.32 41.9275   5
  -3   6   3 14785.1 84.4699   3
  -3  -6  -3 14723.3 89.8004   4
  -3   6  -3 14877.9 95.9382   4
  -3  -6  -3 14860.7 89.9518   1
   3  -6  -3 14566.7 90.4794   1
  -3   6   3 14955.3 84.3546   2
   3  -6  -3 15278.0 90.4828   5
  -3   7   3 6447.01 60.8484   3
  -3  -7  -3 5996.28 59.4678   4
  -3   7   3 6190.86 59.2143   2
  -3   7  -3 6025.41 64.2131   4
  -3  -7  -3 5961.51 62.2600   1
   3  -7  -3 5979.11 61.7288   1
   3  -7  -3 6084.76 63.0964   5
   3  -8  -3 974.019 33.7533   1
  -3   8   3 929.213 33.5602   3
  -3  -8  -3 997.798 32.7620   4
  -3   8   3 959.844 30.9073   2
  -3   8  -3 944.338 33.4191   4
  -3  -8  -3 900.900 33.8382   1
   3  -8  -3 1007.92 35.1778   5
  -3   9   3 3829.06 54.1685   3
  -3  -9  -3 3594.72 54.5191   1
   3  -9  -3 3665.75 54.1745   1
  -3   9  -3 3818.51 56.6164   4
  -3   9   3 3822.73 53.0574   2
   3  -9  -3 3870.80 53.1363   5
  -3  10   3 3002.86 52.5910   3
  -3 -10  -3 2820.51 52.2179   1
   3 -10  -3 2612.30 51.4941   1
  -3  10  -3 2910.50 52.3331   4
  -3  10   3 2793.08 49.2808   2
   3 -10  -3 2820.42 50.2399   5
  -3 -11  -3 578.733 37.0806   1
  -3  11   3 649.883 39.0522   3
   3 -11  -3 507.133 36.6424   1
  -3  11  -3 604.569 34.5331   4
   3 -11  -3 680.946 35.3850   5
  -3  12   3 2791.63 54.6838   3
  -3 -12  -3 2582.58 56.0147   1
   3 -12  -3 2511.43 55.0533   1
  -3  12  -3 2732.37 53.5307   4
   3 -12  -3 2704.73 50.7113   5
   3 -13  -3 906.421 44.4874   1
  -3  13   3 1193.58 47.6657   3
  -3  13  -3 1146.60 40.6387   4
  -3 -13  -3 888.001 45.5384   1
   3 -13  -3 1138.75 39.7779   5
   3 -14  -3-5.86860 30.2702   5
  -3  14   3 35.2882 36.0642   3
  -3  14  -3 18.1822 28.4957   4
  -3  14  -3 33.3834 34.0904   3
  -3  15  -3 439.926 40.9559   3
  -3  15   3 578.222 45.0384   3
   3 -15  -3 512.987 35.9289   5
   3 -16  -3-6.14737 30.3328   5
  -3  16   3 91.8486 42.2357   3
  -3  16  -3-29.6764 41.0431   3
  -3  17   3 928.357 53.9890   3
  -3  17  -3 845.024 50.9563   3
   3 -17  -3 762.616 37.5181   5
  -3  18   3 220.391 44.1364   3
  -3  18  -3 210.281 44.5923   3
  -3  19   3 52.7429 48.0024   3
  -3  19  -3 75.7589 42.9642   3
  -3  20   3 15.1297 48.5945   3
  -3  20  -3 34.9046 45.7664   3
  -3  21   3-10.8435 54.0656   3
  -3  21  -3 68.2315 48.3174   3
  -3   0  -4 4171.80 54.1475   4
   3   0  -4 4340.06 52.0912   5
  -3  -1  -4 6623.41 64.6549   4
  -3   1  -4 6584.94 65.7658   4
   3  -1  -4 6561.51 62.1954   5
  -3   1   4 6613.93 58.2051   2
  -3  -2  -4 1125.52 33.3075   4
  -3   2  -4 1198.36 34.8889   4
   3  -2  -4 1175.46 35.8810   5
  -3   2   4 1177.47 31.2095   2
  -3  -3  -4 502.504 27.0142   4
  -3   3  -4 510.898 29.8457   4
   3  -3  -4 527.823 32.4578   5
  -3   3   4 531.408 28.5230   2
  -3   4   4 374.247 25.8863   2
  -3  -4  -4 353.540 26.2707   4
  -3   4  -4 513.661 30.6461   4
   3  -4  -4 410.830 30.5312   5
   3  -5  -4 2531.52 47.3517   5
  -3   5   4 2321.69 40.6126   2
  -3  -5  -4 2455.28 42.4403   4
  -3   5  -4 2456.52 46.6127   4
  -3   6   4 1245.58 34.6117   2
  -3  -6  -4 1231.92 34.6926   4
  -3   6  -4 1192.76 37.6057   4
   3  -6  -4 1234.45 39.6918   5
  -3   7   4 4629.26 56.1063   2
  -3  -7  -4 4746.34 56.4924   4
  -3   7  -4 4706.90 62.1007   4
  -3  -7  -4 4372.17 59.0968   1
   3  -7  -4 4425.66 60.5566   1
   3  -7  -4 4830.49 60.2042   5
  -3   8   4 1869.33 44.7155   2
  -3   8  -4 2082.03 47.6036   4
  -3  -8  -4 1753.80 45.4034   1
   3  -8  -4 1809.85 45.9730   1
   3  -8  -4 2020.20 47.6680   5
  -3   9   4 2726.91 49.6113   2
  -3   9  -4 2801.03 54.9082   4
  -3  -9  -4 2615.30 55.2926   1
   3  -9  -4 2631.16 55.3361   1
   3  -9  -4 2853.96 52.4571   5
  -3  10   4 421.915 35.7475   2
  -3  10  -4 500.238 37.2769   4
  -3 -10  -4 422.235 38.3280   1
   3 -10  -4 365.629 35.9689   1
   3 -10  -4 496.026 37.2118   5
  -3  11   4 1412.26 46.8132   3
  -3  11  -4 1376.64 45.1907   4
  -3  11   4 1316.80 45.9124   2
  -3 -11  -4 1356.42 49.1524   1
   3 -11  -4 1241.73 47.3833   1
   3 -11  -4 1419.69 44.8754   5
  -3  12   4 288.601 38.2243   3
   3 -12  -4 202.446 36.4002   5
  -3 -12  -4 143.800 38.7571   1
   3 -12  -4 194.768 39.1639   1
  -3  12  -4 226.324 33.4372   4
  -3  13   4 544.627 40.8386   3
  -3 -13  -4 465.457 40.8051   1
   3 -13  -4 462.045 41.8725   1
  -3  13  -4 559.080 39.5989   4
   3 -13  -4 500.933 37.1428   5
   3 -14  -4 187.936 34.1058   5
  -3  14  -4 291.355 35.1354   4
  -3  14   4 226.505 42.9459   3
  -3 -14  -4 162.712 40.1434   1
   3 -14  -4 149.699 38.0689   1
  -3 -15  -4 363.738 42.8491   1
   3 -15  -4 339.904 41.5729   1
  -3  15  -4 441.799 39.1625   4
  -3  15   4 429.152 45.8634   3
   3 -15  -4 361.409 35.1608   5
  -3  16   4 259.453 44.5747   3
   3 -16  -4 143.963 33.1979   5
  -3  16  -4 219.499 43.8637   3
  -3 -16  -4 178.356 41.3238   1
   3 -16  -4 140.741 40.6468   1
  -3 -17  -4 600.340 47.8133   1
  -3  17   4 740.202 52.4536   3
   3 -17  -4 543.191 51.0303   1
  -3  17  -4 651.436 46.8282   3
  -3  18   4 108.457 45.9450   3
  -3  18  -4 74.7740 43.6812   3
  -3 -18  -4 94.3323 45.3805   1
   3 -18  -4 101.391 42.6459   1
  -3  19   4 24.2113 48.6176   3
  -3  19  -4 17.7381 48.7276   3
  -3 -19  -4 4.89877 45.6366   1
   3 -19  -4-9.60178 46.5371   1
  -3  20  -4 15.8495 51.3716   3
  -3 -20  -4 19.6190 45.7098   1
   3 -20  -4 13.0749 50.0999   1
  -3 -21  -4-9.48487 48.0231   1
   3 -21  -4 24.6882 49.8748   1
  -3   0  -5 286.981 27.3167   4
  -3  -1  -5 1675.44 40.2236   4
  -3   1  -5 1758.82 42.5264   4
  -3  -2  -5 580.199 31.7144   4
  -3   2  -5 664.245 32.8633   4
  -3   2   5 574.066 33.6490   2
  -3  -3  -5 3890.76 55.0942   4
  -3   3  -5 4109.01 59.7471   4
   3  -3  -5 4088.59 59.1101   5
  -3   3   5 4006.54 55.6271   2
  -3   4   5 5910.21 65.7614   2
  -3  -4  -5 5773.52 64.3526   4
  -3   4  -5 6055.14 71.3237   4
   3  -4  -5 5896.12 68.7400   5
  -3   5   5 2539.38 48.1582   2
  -3  -5  -5 2463.87 47.9404   4
  -3   5  -5 2811.19 52.8878   4
   3  -5  -5 2518.45 53.6880   5
  -3   6   5 9752.48 83.2683   2
  -3  -6  -5 9490.54 80.9772   4
  -3   6  -5 9985.40 91.3658   4
   3  -6  -5 9990.70 87.0259   5
  -3   7  -5 7668.37 83.0871   4
  -3   7   5 7747.65 77.7267   2
   3  -7  -5 7682.77 81.2687   5
  -3   8   5 1044.07 44.0590   2
  -3   8  -5 1236.83 43.2906   4
   3  -8  -5 1094.60 45.3640   5
  -3   9   5 6632.88 76.0076   2
  -3   9  -5 6891.16 81.5110   4
  -3  -9  -5 6501.82 82.9308   1
   3  -9  -5 7068.14 77.5095   5
  -3  10   5 2048.73 51.9000   2
  -3  10  -5 2191.63 54.2757   4
  -3 -10  -5 1952.27 54.3215   1
   3 -10  -5 2041.36 56.4809   1
   3 -10  -5 2093.22 51.7893   5
  -3  11   5 1394.35 50.1948   2
  -3  11  -5 1548.88 51.1301   4
  -3 -11  -5 1374.76 51.9864   1
   3 -11  -5 1406.91 53.1608   1
   3 -11  -5 1544.09 48.1168   5
  -3  12  -5 2704.14 61.9284   4
  -3  12   5 2606.15 58.8097   2
  -3 -12  -5 2519.56 63.2304   1
   3 -12  -5 2570.20 64.9237   1
   3 -12  -5 2707.62 55.8796   5
  -3  13  -5 1291.95 50.5876   4
  -3  13   5 1197.11 47.7437   2
  -3 -13  -5 1218.68 53.6854   1
   3 -13  -5 1134.15 51.3687   1
   3 -13  -5 1232.30 44.8952   5
   3 -14  -5 151.859 34.4704   5
  -3 -14  -5 162.480 40.7656   1
   3 -14  -5 117.431 42.5643   1
  -3  14  -5 156.988 39.4006   4
   3 -15  -5 181.185 35.0896   5
  -3 -15  -5 206.344 43.0956   1
   3 -15  -5 150.354 42.6174   1
  -3  15  -5 277.251 40.5449   4
  -3 -16  -5-49.7384 41.7267   1
  -3  16  -5-13.6844 36.7446   4
   3 -16  -5-11.6052 43.1639   1
   3  17  -5 194.149 38.0152   4
  -3 -17  -5 196.009 45.5942   1
   3 -17  -5 174.507 47.4003   1
   3 -18  -5 145.749 47.3495   1
  -3 -18  -5 108.482 48.7665   1
  -3  18  -5 60.4344 48.7647   3
  -3 -19  -5 48.1540 45.9962   1
   3 -19  -5 77.4765 50.0491   1
  -3 -20  -5 57.2214 55.1569   1
  -3   0  -6 227.897 29.2105   4
  -3  -1  -6 537.562 32.5997   4
  -3   1  -6 525.685 35.3995   4
  -3  -2  -6 577.083 33.8530   4
  -3   2  -6 609.588 37.8292   4
  -3   2   6 593.319 35.9629   2
  -3  -3  -6 545.694 33.8035   4
  -3   3  -6 605.876 38.2762   4
  -3   3   6 585.607 39.5966   2
  -3   4   6 661.532 37.5027   2
  -3  -4  -6 681.278 35.7157   4
  -3   4  -6 701.099 38.8073   4
  -3  -5  -6 1123.36 39.0742   4
  -3   5  -6 1234.52 44.5106   4
  -3   5   6 1181.26 45.1171   2
  -3   6   6 511.089 40.7544   2
  -3   6  -6 575.927 38.8486   4
  -3   7   6 1869.37 50.1111   2
  -3   7  -6 2154.78 55.2739   4
   3  -7  -6 1940.38 53.6962   5
  -3   8   6 739.074 44.5666   2
   3  -8  -6 717.686 43.9317   5
  -3   8  -6 881.729 45.1826   4
  -3   9   6 2444.22 58.3988   2
  -3   9  -6 2695.72 61.6658   4
   3  -9  -6 2346.64 55.1613   5
   3 -10  -6 94.0725 35.4933   5
  -3  10  -6 139.833 37.9216   4
  -3  10   6 53.5538 41.4130   2
   3 -11  -6 110.587 34.4724   5
  -3  11  -6 110.514 38.0724   4
  -3  11   6 58.6714 39.7298   2
   3 -12  -6 77.6918 34.1067   5
  -3  12  -6 119.246 39.1330   4
  -3  12   6 96.3557 39.5452   2
   3 -13  -6 74.2691 34.6513   5
  -3  13   6 92.7678 38.1748   2
  -3 -13  -6 68.2700 42.3924   1
   3 -13  -6 45.6498 43.3535   1
  -3  13  -6 59.6079 41.6252   4
  -3  14   6 161.640 45.4481   2
   3 -14  -6 199.597 34.6407   5
  -3 -14  -6 167.009 43.3374   1
   3 -14  -6 112.361 43.1684   1
  -3  14  -6 205.594 43.5155   4
   3  15  -6 97.0645 39.6789   4
  -3 -15  -6 73.1786 45.5485   1
   3 -15  -6 113.536 42.9799   1
  -3  15  -6 46.3564 42.7522   4
   3  16  -6 42.0361 40.1208   4
  -3 -16  -6-55.6858 46.9677   1
   3 -16  -6 6.46769 43.5622   1
  -3  16  -6 6.06626 44.2256   4
   3  17  -6 35.3579 42.2690   4
  -3 -17  -6 111.260 50.6053   1
   3 -17  -6 2.26372 47.5988   1
  -3  17  -6 94.0426 44.9738   4
  -3 -18  -6 45.0742 49.9980   1
   3 -18  -6 27.2201 50.9585   1
  -3   0  -7 207.423 34.8238   4
  -3  -1  -7 367.433 33.9368   4
  -3   1  -7 284.006 38.4472   4
  -3   1   7 358.752 40.0394   2
  -3  -2  -7 244.574 32.3007   4
  -3   2   7 218.910 37.8373   2
  -3   2  -7 203.835 36.3314   4
  -3  -3  -7 394.192 33.9683   4
  -3   3  -7 324.000 38.0141   4
  -3   3   7 295.664 40.1258   2
  -3   4   7 1079.54 47.1510   2
  -3   4  -7 1090.75 45.3489   4
  -3   5   7 59.0749 37.3231   2
  -3   5  -7 159.471 37.9485   4
  -3   6   7 1700.79 52.1332   2
  -3   6  -7 1693.27 53.9914   4
  -3   7   7 1097.50 48.7312   2
  -3   7  -7 1268.25 50.2127   4
  -3   8   7 107.827 39.7907   2
  -3   8  -7 190.252 37.4517   4
  -3   9   7 884.582 49.0248   2
  -3   9  -7 889.015 48.1256   4
  -3  10   7 700.040 49.3273   2
  -3  10  -7 707.531 47.5631   4
  -3  11  -7 63.9254 39.6927   4
  -3  11   7 80.5519 46.6235   2
  -3  12   7 709.321 47.1872   2
  -3  12  -7 799.097 53.0528   4
   3  12  -7 696.427 45.6745   4
   3  13  -7 38.6935 40.6009   4
  -3  13  -7 155.316 44.8283   4
  -3  13   7 85.7190 42.7872   2
   3  14  -7 19.3883 42.5990   4
  -3  14  -7 51.9746 46.7113   4
  -3  14   7-2.66807 46.6441   2
   3  15  -7 110.966 43.4049   4
  -3  15  -7 42.7263 46.5640   4
  -3   0  -8 50.0281 35.1860   4
  -3   1   8 147.011 37.2798   2
  -3  -1  -8 222.795 35.2417   4
  -3   1  -8 217.914 39.2523   4
  -3  -2  -8 312.575 36.8897   4
  -3   2   8 230.859 43.6576   2
  -3   2  -8 148.691 38.5572   4
  -3   3   8 35.5124 42.3346   2
  -3   3  -8 80.5167 37.2315   4
  -3   4   8 236.217 41.1987   2
  -3   4  -8 255.565 40.1167   4
  -3   5   8 94.5035 37.6719   2
  -3   5  -8 163.624 40.7818   4
  -3   6  -8 241.178 42.5387   4
  -3   6   8 153.262 43.2872   2
  -3   7  -8 536.281 45.7904   4
   3   7  -8 543.902 44.3372   4
   3   8  -8 113.396 41.0253   4
  -3   8   8 101.054 43.7344   2
  -3   8  -8 161.185 41.0283   4
  -3   9   8 595.390 47.0015   2
  -3   9  -8 697.225 48.8711   4
   3   9  -8 704.981 47.4043   4
   3  10  -8 86.1720 39.1212   4
  -3  10   8 12.5833 44.6568   2
  -3  10  -8 127.310 42.7750   4
   3  11  -8 42.9322 39.5656   4
  -3  11   8-9.14634 46.6754   2
  -3  11  -8 115.346 44.9053   4
   3   0  -9 43.1794 37.2537   4
  -3   0  -9 76.1347 39.9378   4
  -3   0   9 56.7833 42.1318   2
   3  -1  -9 170.222 39.7741   4
   3   1  -9 176.186 39.9447   4
  -3   1   9 258.896 49.4408   2
  -3  -1  -9 212.507 39.6335   4
  -3   1  -9 248.834 42.1561   4
   3   2  -9 80.6150 38.3232   4
  -3   2   9 73.9862 41.8666   2
  -3   2  -9-3.40714 38.3036   4
   3   3  -9 26.9296 37.5036   4
  -3   3   9 54.3495 46.5698   2
  -3   3  -9 33.5589 41.3355   4
   3   4  -9-30.6609 37.9285   4
  -3   4   9 52.3332 42.3290   2
  -3   4  -9 69.2876 41.3138   4
   3   5  -9 217.793 44.9698   4
  -3   5   9 225.264 49.5386   2
  -3   5  -9 241.030 45.9358   4
   3   6  -9 34.9117 41.1008   4
  -3   6   9 3.60936 45.7444   2
  -3   6  -9 126.801 44.0131   4
  -4   0   0 749.965 35.9516   4
  -4   0   0 741.989 15.8433   3
   4   0   0 784.796 24.7177   5
   4  -1   0 6520.81 52.8237   5
  -4  -1   0 6434.76 74.0222   4
  -4   1   0 6476.69 73.1314   4
  -4   1   0 6308.18 40.2253   3
   4   1   0 6642.14 50.5588   5
   4  -2   0 10623.0 68.7587   5
  -4  -2   0 10680.3 92.7406   4
  -4   2   0 10902.9 92.3618   4
  -4   2   0 10486.6 55.4941   3
   4   2   0 10700.7 59.7080   5
  -4  -3   0 15961.0 111.876   4
  -4   3   0 15645.7 107.574   4
  -4   3   0 15956.9 72.4543   3
   4   3   0 16145.2 69.9908   5
  -4  -4   0 2813.55 53.7821   4
  -4   4   0 2894.47 52.0212   4
  -4   4   0 2721.47 35.4140   3
   4   4   0 2785.55 29.8152   5
  -4   5   0 1569.22 42.2447   4
  -4   5   0 1454.94 29.4654   3
   4   5   0 1502.42 22.1310   5
  -4   6   0 6965.64 76.1024   4
  -4   6   0 6959.44 58.8536   3
  -4   7   0 1811.87 45.8149   4
  -4   7   0 1824.12 36.8558   3
  -4   8   0 6207.45 72.2838   4
  -4   8   0 6275.94 63.0079   3
  -4   9   0 553.246 35.0266   4
  -4   9   0 580.929 32.0940   3
  -4  10   0 2818.44 50.2515   3
  -4  10   0 2733.43 53.2637   4
  -4  11   0 2242.15 51.3929   4
  -4  11   0 2124.33 48.6093   3
  -4  12   0 1018.97 41.1335   3
  -4  13   0 504.062 39.2903   3
  -4  14   0 1489.53 49.2354   3
  -4  15   0 894.235 46.8024   3
  -4  16   0 197.057 41.1655   3
   4 -17   0 117.533 34.5320   5
  -4  17   0 63.6241 42.2395   3
   4 -18   0 214.275 35.2658   5
  -4  18   0 217.170 44.7542   3
  -4  19   0 451.746 48.9618   3
   4 -19   0 455.944 39.6799   5
   4 -20   0 175.137 35.1513   5
  -4  20   0 199.624 53.6505   3
  -4  21   0 243.823 55.9313   3
  -4   0   1 291.295 13.3517   2
  -4   0  -1 285.944 27.3771   4
  -4   0   1 279.482 32.3290   4
   4   0  -1 291.871 21.7079   5
  -4  -1   1 994.957 17.2199   2
  -4   1   1 973.198 40.3183   4
  -4  -1  -1 1038.32 36.1970   4
  -4   1  -1 947.053 35.2093   4
  -4   1   1 999.050 18.7470   2
   4   1  -1 1027.05 26.2350   5
   4  -1  -1 1039.22 28.3401   5
  -4   2   1 1619.46 45.6757   4
  -4   2   1 1654.91 24.3450   3
  -4  -2  -1 1699.45 43.5403   4
  -4   2  -1 1509.26 40.2823   4
  -4   2   1 1606.47 23.6243   2
   4   2  -1 1662.82 28.5725   5
   4  -2  -1 1711.75 34.4182   5
  -4   3   1 1014.93 39.0945   4
  -4  -3  -1 1052.30 38.0548   4
  -4   3   1 1034.45 23.3772   3
  -4   3  -1 1036.14 36.6079   4
  -4   3   1 1058.74 21.2244   2
   4   3  -1 1059.35 24.7777   5
   4  -3  -1 1111.93 32.1108   5
  -4   4   1 1346.39 42.3577   4
  -4  -4  -1 1363.94 40.4334   4
  -4   4   1 1285.71 26.4824   3
  -4   4  -1 1246.87 39.4061   4
   4   4  -1 1409.51 25.4230   5
   4  -4  -1 1370.26 34.7345   5
   4   4   1 1392.64 22.2968   5
   4  -5  -1 102.734 26.2007   5
  -4   5   1 105.150 28.1345   4
  -4  -5  -1 157.773 28.6794   4
  -4   5   1 106.192 19.0657   3
  -4   5  -1 122.446 27.1953   4
   4   5  -1 130.491 14.2267   5
  -4  -6  -1 667.669 33.7972   4
  -4   6   1 713.683 35.9555   4
  -4   6   1 689.754 25.8673   3
  -4   6  -1 660.590 32.7798   4
  -4   6  -1 706.171 27.5050   3
   4  -6  -1 666.536 31.7618   5
  -4   7   1 442.543 33.9290   4
  -4   7   1 409.653 25.7123   3
  -4   7  -1 401.540 31.0606   4
  -4   7  -1 397.900 24.8581   3
  -4  -7  -1 427.926 32.3244   4
   4  -7  -1 402.142 31.1865   5
  -4   8   1 4224.54 62.9352   4
  -4   8   1 4249.37 53.9981   3
  -4   8  -1 4334.13 62.4030   4
  -4   8  -1 4251.59 55.4656   3
   4  -8  -1 4356.78 59.2937   5
   4  -9  -1 210.692 33.9160   5
  -4   9  -1 273.640 33.3062   4
  -4   9  -1 220.707 28.4610   3
  -4   9   1 224.705 34.3488   4
  -4   9   1 209.256 29.2851   3
  -4  10   1 1336.93 42.9233   4
  -4  10   1 1340.76 41.7042   3
  -4  10  -1 1318.27 44.4999   4
  -4  10  -1 1361.88 40.7660   3
   4 -10  -1 1310.43 43.7240   5
   4 -11  -1-13.8672 34.3175   5
  -4  11   1 9.22543 29.7710   3
  -4  11  -1 2.91418 29.5697   4
  -4  11  -1 30.9624 27.3746   3
  -4  12   1 899.508 42.3672   3
  -4  12  -1 872.565 41.9025   4
  -4  12  -1 933.675 39.9474   3
   4 -12  -1 841.690 40.7616   5
   4 -13  -1 209.711 36.0295   5
  -4  13   1 244.595 37.6387   3
  -4  13  -1 214.578 35.5717   3
   4 -14  -1 37.0327 33.3415   5
  -4  14   1 6.60935 34.9371   3
  -4  14  -1 20.7703 33.6754   3
   4 -15  -1 153.881 35.9129   5
  -4  15   1 144.854 39.2452   3
  -4  15  -1 144.064 38.1115   3
   4 -16  -1 50.9620 32.2558   5
  -4  16   1 66.7440 40.7846   3
  -4  16  -1 96.8280 38.7937   3
   4 -17  -1 34.2701 33.0668   5
  -4  17   1-10.5742 43.1726   3
  -4  17  -1 3.63781 37.1303   3
   4 -18  -1 44.2601 33.8129   5
  -4  18   1-9.10583 45.3243   3
  -4  18  -1 41.8329 43.8294   3
   4 -19  -1 2.97174 33.9755   5
  -4  19   1 102.644 50.1774   3
  -4  19  -1 48.8728 42.5961   3
   4 -20  -1-43.0881 34.4867   5
  -4  20   1-35.1534 51.3420   3
  -4  20  -1-63.6536 50.1853   3
  -4  21   1-28.5746 55.8474   3
   4   0  -2 8.92083 21.6809   5
  -4   0   2-15.6422 14.9249   2
  -4   0  -2 14.0094 24.8378   4
  -4   1   2 2135.34 29.4811   2
  -4  -1  -2 2113.41 45.1490   4
  -4   1  -2 2223.06 46.6812   4
   4   1  -2 2161.91 36.0785   5
  -4  -1   2 2164.06 28.2858   2
   4  -1  -2 2109.36 37.8942   5
  -4   2   2 5287.32 43.9938   2
  -4  -2  -2 5189.59 63.8432   4
  -4   2  -2 5242.48 64.8869   4
   4   2  -2 5338.27 51.0469   5
   4  -2  -2 5164.97 54.0421   5
  -4   3   2 2855.51 33.2947   3
  -4   3   2 2915.19 35.4066   2
  -4  -3  -2 2936.96 50.8330   4
  -4   3  -2 2911.29 51.3074   4
   4   3  -2 3038.20 38.4172   5
   4  -3  -2 2992.95 44.7750   5
  -4   4   2 2712.62 35.3934   3
  -4  -4  -2 2753.78 50.9056   4
  -4   4  -2 2548.81 49.6488   4
  -4   4   2 2742.74 35.7698   2
   4   4  -2 2760.88 36.7884   5
   4  -4  -2 2795.36 44.8498   5
   4   5  -2 122.279 17.9174   5
   4  -5  -2 168.377 28.1769   5
  -4   5   2 119.875 19.8195   3
  -4  -5  -2 153.663 27.1368   4
  -4   5  -2 112.131 28.8186   4
  -4   5   2 135.186 19.7374   2
  -4   6   2 1916.64 35.2824   3
  -4  -6  -2 1863.54 45.6965   4
  -4   6  -2 1757.94 45.3877   4
  -4   6   2 1852.05 34.5315   2
   4  -6  -2 1844.55 43.8516   5
  -4   7   2 3219.15 47.1133   3
  -4  -7  -2 3325.80 55.9797   4
  -4   7  -2 3165.87 56.4736   4
   4  -7  -2 3412.76 54.6325   5
  -4   8   2 11117.4 83.5420   3
  -4   8  -2 11047.1 95.9012   4
  -4  -8  -2 10913.9 92.9006   4
   4  -8  -2 10990.7 89.1552   5
  -4   9   2 385.737 33.5524   3
  -4  -9  -2 408.973 35.4934   4
  -4   9  -2 386.687 35.8718   4
   4  -9  -2 407.264 38.1572   5
  -4  10   2 1371.84 42.7933   3
  -4  10  -2 1271.31 45.5263   4
  -4  10  -2 1495.10 43.8792   3
   4 -10  -2 1369.87 45.8382   5
  -4  11   2 1261.01 43.2680   3
  -4  11  -2 1023.21 44.0266   4
  -4  11  -2 1282.11 41.9835   3
   4 -11  -2 1253.59 44.7446   5
  -4  12   2 454.941 37.4720   3
  -4  12  -2 376.831 36.2616   4
  -4  12  -2 426.879 35.2238   3
   4 -12  -2 460.002 38.3704   5
   4 -13  -2 139.497 37.1318   5
  -4  13   2 181.032 35.5996   3
  -4  13  -2 145.713 34.5216   4
  -4  13  -2 125.966 34.9965   3
  -4  14   2 761.604 44.9327   3
  -4  14  -2 721.572 44.2797   3
   4 -14  -2 742.745 41.7384   5
  -4  15   2 277.896 39.8716   3
  -4  15  -2 260.566 38.7997   3
   4 -15  -2 279.565 35.1455   5
   4 -16  -2 110.184 32.8489   5
  -4  16   2 139.871 41.1628   3
  -4  16  -2 124.651 37.7750   3
   4 -17  -2 183.603 35.7677   5
  -4  17   2 187.334 41.6765   3
  -4  17  -2 148.670 39.3208   3
   4 -18  -2 126.246 33.3619   5
  -4  18   2 131.509 46.9426   3
  -4  18  -2 208.444 44.0272   3
   4 -19  -2 76.3314 32.3764   5
  -4  19   2 95.2812 45.2299   3
  -4  19  -2 115.226 46.5492   3
  -4  20   2 192.848 49.7515   3
  -4  20  -2 229.769 48.6633   3
  -4   0  -3 2606.30 49.9054   4
   4   0  -3 2516.70 43.3690   5
  -4   0   3 2639.90 36.2435   2
  -4  -1  -3 1414.62 39.9871   4
  -4   1  -3 1345.40 39.2123   4
   4   1  -3 1380.37 34.6933   5
   4  -1  -3 1587.06 37.5310   5
  -4   1   3 1362.59 29.9277   2
  -4   2   3 1611.06 32.1926   2
  -4  -2  -3 1623.04 42.0701   4
  -4   2  -3 1650.49 43.9127   4
   4   2  -3 1770.66 35.7018   5
   4  -2  -3 1650.99 39.5676   5
  -4   3   3 1805.87 33.4924   2
  -4  -3  -3 1806.47 42.6410   4
  -4   3  -3 1794.24 44.0201   4
   4   3  -3 1704.10 34.6714   5
   4  -3  -3 1864.08 41.1831   5
  -4   4   3 2346.22 37.6934   2
  -4  -4  -3 2350.08 47.6529   4
  -4   4  -3 2168.78 48.3193   4
   4  -4  -3 2314.37 44.8713   5
  -4   5   3 412.167 23.6108   3
  -4   5   3 408.682 25.3534   2
  -4  -5  -3 415.489 30.8081   4
  -4   5  -3 363.396 31.3771   4
   4  -5  -3 377.826 33.5898   5
  -4   6   3 747.762 30.7826   3
  -4  -6  -3 795.817 36.4912   4
  -4   6   3 728.355 29.9268   2
  -4   6  -3 765.547 36.5646   4
   4  -6  -3 797.724 37.2293   5
  -4   7   3 711.235 33.6587   3
  -4  -7  -3 872.242 39.8708   4
  -4   7  -3 812.357 40.8096   4
  -4   7   3 791.991 33.0647   2
   4  -7  -3 888.069 40.1121   5
  -4   8   3 10458.6 84.7732   3
  -4  -8  -3 10512.9 92.6836   4
  -4   8  -3 9978.02 96.4205   4
  -4   8   3 10398.1 81.6018   2
   4  -8  -3 10757.8 88.7941   5
  -4   9   3 439.435 37.0762   3
  -4   9  -3 415.033 39.4281   4
  -4   9   3 408.394 33.7765   2
   4  -9  -3 514.702 41.5272   5
  -4  10  -3 2554.58 58.4814   4
  -4  10   3 2588.45 53.6478   3
   4 -10  -3 2745.29 55.8935   5
   4 -11  -3 222.103 37.2299   5
  -4  11   3 145.587 35.4252   3
  -4  11  -3 135.487 35.0092   4
  -4  12   3 1994.90 52.5494   3
  -4  12  -3 1805.89 53.5849   4
   4 -12  -3 1839.07 51.2769   5
  -4  13   3 406.855 38.6282   3
  -4  13  -3 351.058 38.9006   4
  -4  13  -3 425.201 39.1218   3
   4 -13  -3 362.858 37.3346   5
  -4  14   3 111.697 37.3076   3
  -4  14  -3 36.0928 34.7650   4
  -4  14  -3 33.7470 37.0383   3
   4 -14  -3 29.4467 32.7327   5
  -4  15   3 343.319 39.7901   3
  -4  15  -3 298.514 42.1311   3
   4 -15  -3 255.112 35.5666   5
  -4  16   3 310.176 43.4225   3
  -4  16  -3 204.909 43.3376   3
   4 -16  -3 238.489 35.6742   5
   4 -17  -3 12.8213 34.5272   5
  -4  17   3 115.111 42.9107   3
  -4  17  -3 20.4115 42.0309   3
   4 -18  -3 151.755 33.8414   5
  -4  18   3 188.668 50.4851   3
  -4  18  -3 95.4499 45.0220   3
  -4  19   3 86.3803 47.5972   3
  -4  19  -3 130.718 50.0205   3
  -4  20   3 34.8285 54.7369   3
   4   0  -4 74.3620 25.8335   5
  -4   0   4 91.3528 22.4756   2
  -4   0  -4 71.8837 26.0669   4
   4   1  -4 130.085 25.9912   5
   4  -1  -4 157.949 28.4740   5
  -4   1   4 147.145 23.8173   2
  -4  -1  -4 103.281 27.9255   4
  -4   1  -4 146.080 29.6747   4
  -4   2   4 506.994 28.0480   2
  -4  -2  -4 473.371 32.4658   4
  -4   2  -4 437.354 31.3296   4
   4  -2  -4 534.135 33.6563   5
  -4   3   4 1593.03 37.2180   2
  -4  -3  -4 1476.75 42.9609   4
  -4   3  -4 1587.05 44.3799   4
   4  -3  -4 1576.88 43.2186   5
  -4   4   4 796.902 32.4076   2
  -4  -4  -4 848.340 36.8399   4
  -4   4  -4 899.239 38.7652   4
   4  -4  -4 830.593 38.2320   5
  -4   5   4 1872.86 41.5428   2
  -4  -5  -4 1953.93 47.6021   4
  -4   5  -4 1853.43 48.8248   4
   4  -5  -4 1868.49 48.6919   5
  -4   6   4 2069.70 45.8068   2
  -4  -6  -4 1977.16 48.9916   4
  -4   6  -4 2208.57 52.8943   4
   4  -6  -4 2193.77 53.5571   5
  -4  -7  -4 3340.98 60.3351   4
  -4   7   4 3306.72 53.8390   2
  -4   7  -4 3382.78 64.1071   4
   4  -7  -4 3449.43 63.8944   5
  -4   8   4 13231.0 97.4087   2
  -4   8  -4 13359.0 114.980   4
   4  -8  -4 13264.4 105.886   5
  -4   9  -4 328.035 41.7980   4
  -4   9   4 376.270 39.4013   2
   4  -9  -4 387.298 43.4272   5
  -4  10  -4 2723.94 61.4368   4
  -4  10   4 2651.57 56.6433   2
   4 -10  -4 2701.59 57.6223   5
  -4  11   4 345.094 37.4025   3
  -4  11   4 246.394 38.8067   2
   4 -11  -4 255.029 38.0680   5
  -4  11  -4 240.339 38.2886   4
   4 -12  -4 8.47472 34.6617   5
  -4  12   4 66.8450 36.0281   3
  -4  12  -4 24.5983 36.8245   4
   4 -13  -4 115.873 35.4213   5
  -4  13   4 118.286 39.3251   3
  -4  13  -4 149.116 37.5451   4
   4 -14  -4 184.924 36.6304   5
  -4  14   4 159.136 40.8816   3
  -4  14  -4 171.213 38.6518   4
   4 -15  -4 103.777 34.7584   5
  -4  15   4 79.8185 42.1206   3
  -4  15  -4 41.7122 38.2543   4
  -4  15  -4 68.9883 41.8809   3
   4 -16  -4 143.829 36.1231   5
  -4  16   4 196.377 46.4392   3
  -4  16  -4 39.2726 38.3434   3
   4 -17  -4 188.715 35.3741   5
  -4  17   4 227.515 50.1416   3
  -4  17  -4 103.154 42.0840   3
   4 -18  -4 79.2850 34.7543   5
  -4  18   4 83.3510 51.1551   3
  -4  18  -4-22.1028 47.9443   3
  -4  19   4 119.000 55.9084   3
  -4   0  -5 1152.50 41.9671   4
  -4   0   5 1155.37 36.2610   2
  -4   1   5 42.0555 27.7627   2
  -4  -1  -5 38.2526 29.1773   4
  -4   1  -5 25.8761 30.1079   4
   4  -1  -5 56.1600 31.9824   5
   4  -2  -5 160.175 33.1528   5
  -4   2   5 133.487 27.6454   2
  -4  -2  -5 157.111 30.8394   4
  -4   2  -5 178.775 31.7211   4
   4  -3  -5 142.154 34.8595   5
  -4   3   5 188.587 30.3993   2
  -4  -3  -5 225.236 32.4517   4
  -4   3  -5 183.916 31.2178   4
  -4   4   5 534.194 34.4290   2
  -4  -4  -5 454.071 35.3619   4
  -4   4  -5 524.856 37.6963   4
   4  -4  -5 537.908 38.3020   5
  -4   5   5 542.385 37.6634   2
  -4  -5  -5 567.421 37.4518   4
  -4   5  -5 702.488 42.5580   4
   4  -5  -5 558.411 41.2907   5
  -4   6   5 832.571 40.1443   2
  -4  -6  -5 859.632 41.4671   4
  -4   6  -5 900.802 43.2919   4
   4  -6  -5 819.783 46.1951   5
  -4   7   5 915.593 43.4951   2
  -4   7  -5 994.878 47.7620   4
   4  -7  -5 927.990 47.6303   5
  -4   8   5 1296.45 48.0023   2
  -4   8  -5 1239.50 50.9829   4
   4  -8  -5 1263.01 49.5697   5
  -4   9  -5 299.397 40.0260   4
  -4   9   5 247.360 39.7007   2
   4  -9  -5 269.449 40.7687   5
  -4  10   5 770.288 46.5482   2
  -4  10  -5 760.903 46.3998   4
   4 -10  -5 748.312 43.5511   5
  -4  11  -5 293.276 40.4851   4
   4 -11  -5 334.643 39.4098   5
  -4  11   5 211.051 41.0772   2
  -4  12   5-43.1229 37.3087   2
   4 -12  -5 27.6860 34.5283   5
  -4  12  -5 43.6744 38.1182   4
   4 -13  -5 1.08555 34.5738   5
  -4  13  -5 87.3460 38.4706   4
   4 -14  -5 52.4612 35.0569   5
  -4  14  -5 138.456 40.6696   4
   4 -15  -5 11.9366 33.4272   5
  -4  15  -5 58.5976 43.2997   4
   4 -16  -5 42.6689 33.1303   5
  -4  16  -5 128.499 42.3091   4
   4 -17  -5-14.0204 34.9737   5
  -4  17  -5 14.5337 48.7118   3
  -4   0  -6 160.835 31.5223   4
  -4   0   6 137.360 30.7955   2
  -4   1   6 178.469 31.8115   2
  -4  -1  -6 163.919 32.5145   4
  -4   1  -6 168.655 34.2269   4
  -4   2   6 26.5337 33.1425   2
  -4  -2  -6 45.8335 30.7570   4
  -4   2  -6 55.6693 32.7941   4
  -4   3   6 900.118 42.8974   2
  -4  -3  -6 910.158 41.6434   4
  -4   3  -6 846.320 43.9080   4
  -4   4   6 245.195 36.5479   2
  -4  -4  -6 252.268 33.9923   4
  -4   4  -6 303.288 37.2004   4
  -4   5   6 379.603 38.1640   2
  -4  -5  -6 321.913 36.1800   4
  -4   5  -6 332.133 40.7854   4
   4  -5  -6 335.238 41.3731   5
  -4   6   6 1330.46 46.7848   2
  -4   6  -6 1304.77 50.4450   4
   4  -6  -6 1354.54 50.9204   5
  -4   7   6 737.229 43.4728   2
  -4   7  -6 935.238 49.6365   4
   4  -7  -6 785.551 45.5695   5
  -4   8   6 3545.85 64.8408   2
  -4   8  -6 3831.71 73.6773   4
   4  -8  -6 3615.86 67.0528   5
  -4   9   6 401.265 41.8861   2
  -4   9  -6 510.175 44.4209   4
   4  -9  -6 519.699 41.9531   5
  -4  10   6 1204.76 52.1778   2
  -4  10  -6 1334.96 55.3734   4
   4 -10  -6 1343.95 50.6462   5
   4 -11  -6 48.5817 37.3162   5
  -4  11  -6 90.5273 39.9003   4
   4 -12  -6 73.8345 36.1987   5
  -4  12   6 3.91922 38.0397   2
  -4  13   6 35.9405 44.5491   2
   4 -13  -6 149.235 38.9789   5
  -4  13  -6 143.868 43.2108   4
   4 -14  -6 59.9680 38.3375   5
  -4  14  -6 8.88085 41.5057   4
   4 -15  -6 142.268 38.3367   5
  -4  15  -6 44.4745 46.2576   4
   4 -16  -6 120.399 36.7668   5
  -4  16  -6 112.775 48.8014   4
  -4  17  -6 147.853 48.6608   4
  -4   0   7-8.09861 36.6962   2
  -4   0  -7-38.5680 32.9913   4
  -4   1   7-6.45311 37.1139   2
  -4  -1  -7 46.9635 33.4213   4
  -4   1  -7 29.2644 33.8607   4
  -4   2   7-1.54731 36.6696   2
  -4  -2  -7 42.6750 33.3566   4
  -4   2  -7 57.3647 36.2218   4
  -4   3   7 0.91932 35.4682   2
  -4  -3  -7 5.08179 35.5751   4
  -4   3  -7 37.0139 35.4793   4
  -4   4   7-1.97149 34.1521   2
  -4   4  -7 8.84119 36.7503   4
  -4   5   7 478.776 41.2940   2
  -4   5  -7 512.725 43.0883   4
  -4   6   7 1412.80 52.7206   2
  -4   6  -7 1417.26 56.8667   4
  -4   7   7 728.357 50.4538   2
  -4   7  -7 738.991 50.7976   4
  -4   8  -7 319.843 45.0027   4
  -4   8   7 247.644 45.2088   2
  -4   9   7 300.331 43.2276   2
  -4   9  -7 388.999 45.6488   4
  -4  10   7 1325.54 55.1048   2
  -4  10  -7 1378.34 59.5698   4
  -4  11  -7 304.199 47.8887   4
   4 -11  -7 385.245 44.5891   5
  -4  11   7 297.530 48.8633   2
  -4  12  -7 225.808 48.6421   4
   4 -12  -7 247.845 40.4151   5
  -4  12   7 155.325 43.5445   2
  -4  13  -7 58.9246 47.8599   4
   4 -13  -7 5.92738 39.0423   5
  -4  13   7 21.1306 48.1018   2
   4 -14  -7-2.68451 34.2502   5
  -4   0  -8 383.360 44.3501   4
  -4   0   8 448.806 44.3122   2
  -4   1   8 19.1829 42.5238   2
  -4  -1  -8 19.4570 36.7502   4
  -4   1  -8 26.9044 41.3096   4
  -4  -1   8 62.9660 42.7252   2
  -4   2   8-8.05852 38.3957   2
  -4  -2  -8 50.4098 37.0855   4
  -4   2  -8 8.53695 38.3661   4
  -4   3   8 43.9126 44.1955   2
  -4   3  -8 53.7954 39.0309   4
  -4   4   8 233.175 43.9691   2
  -4   4  -8 249.201 43.5706   4
  -4   5   8 144.936 44.0329   2
  -4   5  -8 216.067 45.7470   4
  -4   6   8 89.7566 46.3102   2
  -4   6  -8 55.2974 42.4652   4
  -4   7   8 67.3375 41.3118   2
  -4   7  -8 121.571 43.2453   4
  -4   8   8 135.327 47.3817   2
  -4   8  -8 126.246 49.1349   4
  -4   9   8 82.7394 46.5222   2
  -4   0  -9 227.101 47.3238   4
  -4  -1  -9-66.6381 42.0263   4
  -4   1  -9 112.494 47.2190   4
  -4   2  -9 0.16926 45.6014   4
   5   0   0 3.94006 21.0124   5
  -5   0   0-0.11918 32.3575   4
   5   1   0 8.82138 19.3747   5
   5  -1   0-2.20438 21.4186   5
  -5  -1   0-6.15793 34.4141   4
  -5   1   0 6.88538 30.9667   4
   5   2   0 5.57276 18.2826   5
   5  -2   0-7.57942 24.1794   5
  -5  -2   0-5.84756 33.7241   4
  -5   2   0-11.2941 32.9112   4
   5   3   0-11.5760 18.0143   5
   5  -3   0-11.1353 24.7779   5
  -5  -3   0-5.61584 34.4944   4
  -5   3   0-22.6074 30.6762   4
   5  -4   0 1.05329 26.5745   5
  -5  -4   0 1.23260 33.3594   4
  -5   4   0-17.3239 33.3927   4
   5  -5   0 1.43523 28.7942   5
  -5   5   0-54.9908 36.3417   4
   5  -6   0 5.96762 32.9088   5
  -5   6   0-30.1121 40.1123   4
  -5   6   0 20.0234 23.7972   3
  -5   7   0-16.7763 42.7150   4
  -5   7   0-4.03545 28.5873   3
  -5   8   0-6.98393 41.3314   4
  -5   8   0-27.3773 31.6840   3
  -5   9   0-25.5350 38.7333   4
  -5   9   0-17.3083 30.7338   3
  -5  10   0 16.9291 36.3372   4
  -5  10   0-29.7276 31.8965   3
  -5  11   0-14.2212 36.6086   4
  -5  11   0-1.05198 32.9344   3
   5 -12   0-50.3892 38.0145   5
  -5  12   0-15.8177 34.0416   3
   5 -13   0-48.9121 36.5239   5
  -5  13   0-15.3975 34.4771   3
   5 -14   0-34.5780 36.0187   5
  -5  14   0-4.95345 35.8052   3
   5 -15   0-51.3158 35.2829   5
  -5  15   0-30.2631 39.2902   3
   5 -16   0 10.4401 35.1396   5
  -5  16   0-68.1010 42.0106   3
   5 -17   0 2.78456 35.0128   5
  -5  17   0-4.85597 43.7579   3
   5 -18   0-55.0981 36.2613   5
   5 -19   0-58.8950 38.1797   5
  -5  19   0 12.4899 47.3064   3
   5 -20   0 21.2816 39.2804   5
  -5   0  -1 707.126 39.0342   4
   5   0  -1 770.386 28.7756   5
  -5   1   1 1099.28 47.2306   4
  -5  -1  -1 1158.50 43.7683   4
  -5   1  -1 1035.78 43.2739   4
   5   1  -1 1134.10 30.4675   5
   5  -1  -1 1135.56 33.7445   5
   5   2   1 765.413 25.1461   5
  -5   2   1 779.811 43.3577   4
  -5  -2  -1 785.648 39.9938   4
  -5   2  -1 773.352 41.2386   4
   5   2  -1 808.477 27.1201   5
   5  -2  -1 756.249 32.4652   5
  -5   3   1 2617.13 61.1952   4
  -5  -3  -1 2710.36 58.3903   4
  -5   3  -1 2742.90 58.9687   4
   5   3  -1 2675.42 38.8825   5
   5  -3  -1 2788.17 47.1780   5
  -5   4   1 428.308 41.4845   4
  -5  -4  -1 431.356 39.2833   4
  -5   4  -1 436.092 36.3892   4
   5   4  -1 437.502 22.8473   5
   5  -4  -1 443.215 32.8149   5
  -5   5   1 415.687 42.7644   4
  -5  -5  -1 388.943 38.6991   4
  -5   5  -1 434.615 38.2674   4
  -5   5  -1 342.643 26.2199   3
   5  -5  -1 428.635 35.2539   5
  -5  -6  -1 13343.7 117.215   4
  -5   6   1 13365.0 121.015   4
  -5   6  -1 12959.6 116.027   4
  -5   6  -1 13356.8 89.5411   3
   5  -6  -1 13118.5 99.2072   5
  -5  -7  -1 6885.48 90.2373   4
  -5   7   1 6434.82 92.0408   4
  -5   7  -1 6492.88 88.9483   4
  -5   7  -1 6782.30 70.4881   3
   5  -7  -1 6619.53 77.9615   5
  -5   8   1 14909.7 128.324   4
  -5   8   1 15008.2 100.738   3
  -5   8  -1 14306.3 124.281   4
  -5   8  -1 15058.4 104.029   3
   5  -8  -1 15316.1 110.268   5
  -5   9   1 4686.98 81.2153   4
  -5   9   1 4732.50 64.6700   3
  -5   9  -1 4696.77 78.0899   4
  -5   9  -1 4755.75 66.4388   3
   5  -9  -1 4515.90 70.9943   5
  -5  10   1 6145.70 88.2382   4
  -5  10   1 6346.21 74.8713   3
  -5  10  -1 6034.60 86.5293   4
  -5  10  -1 6204.95 75.5315   3
   5 -10  -1 6004.74 79.6536   5
  -5  11   1 857.749 43.0969   3
  -5  11  -1 772.497 48.4828   4
  -5  11  -1 777.975 42.0438   3
   5 -11  -1 794.087 45.7749   5
  -5  12   1 579.464 41.5229   3
  -5  12  -1 469.755 45.3189   4
  -5  12  -1 495.345 40.3489   3
   5 -12  -1 525.838 43.0704   5
  -5  13   1 494.704 42.3595   3
  -5  13  -1 486.084 40.8299   3
   5 -13  -1 500.114 42.2669   5
   5 -14  -1 264.072 38.2005   5
  -5  14   1 213.499 38.9824   3
  -5  14  -1 212.286 37.7506   3
   5 -15  -1 142.348 37.9569   5
  -5  15   1 111.362 39.8896   3
  -5  15  -1 140.863 38.8685   3
   5 -16  -1 114.768 36.6923   5
  -5  16   1 55.2479 42.9174   3
  -5  16  -1 92.6060 39.9004   3
   5 -17  -1 85.3548 39.2653   5
  -5  17   1 83.1621 45.6233   3
  -5  17  -1 139.895 42.6198   3
   5 -18  -1-9.64028 36.8112   5
  -5  18   1 29.2675 46.4900   3
  -5  18  -1 54.2617 45.6604   3
   5 -19  -1 65.8988 35.3550   5
  -5  19   1 78.4706 48.6571   3
  -5  19  -1 39.3277 48.7736   3
   5 -20  -1-10.7644 36.8559   5
  -5   0  -2 259.054 33.7285   4
   5   0  -2 168.528 25.5038   5
  -5  -1  -2 525.996 36.4908   4
  -5   1  -2 428.256 37.2666   4
   5   1  -2 498.302 28.1101   5
   5  -1  -2 525.545 30.5673   5
   5  -2  -2 186.393 27.2789   5
  -5  -2  -2 177.714 32.5290   4
  -5   2  -2 158.329 31.8193   4
   5   2  -2 181.679 24.4107   5
  -5  -3  -2 318.910 35.6391   4
  -5   3  -2 244.366 34.1896   4
   5   3  -2 273.747 23.3331   5
   5  -3  -2 255.646 31.6710   5
   5   4  -2 57.3703 20.4362   5
   5  -4  -2 28.7249 30.7218   5
  -5  -4  -2 45.0605 33.7472   4
  -5   4  -2 74.3888 34.3810   4
  -5  -5  -2 1458.57 49.7889   4
  -5   5  -2 1517.42 50.6249   4
  -5   5   2 1503.38 32.3699   2
   5  -5  -2 1365.21 47.0015   5
   5  -6  -2-8.53526 39.2987   5
  -5  -6  -2 54.1600 38.0483   4
  -5   6  -2 85.2348 39.0468   4
  -5  -7  -2 5099.30 80.1773   4
  -5   7  -2 4984.92 80.7806   4
   5  -7  -2 5207.64 72.6780   5
  -5  -8  -2 1167.04 51.6983   4
  -5   8  -2 1236.22 56.1903   4
   5  -8  -2 1203.72 51.7136   5
  -5   9   2 3230.39 55.0389   3
  -5  -9  -2 3158.91 69.5207   4
  -5   9  -2 3067.28 69.1760   4
  -5   9  -2 3258.78 59.2378   3
   5  -9  -2 3208.24 62.8659   5
  -5  10   2 510.549 39.3095   3
  -5  10  -2 602.407 44.8041   4
  -5  10  -2 612.984 39.7340   3
   5 -10  -2 562.950 45.5367   5
  -5  11   2 1541.61 50.1704   3
  -5  11  -2 1454.32 56.2580   4
  -5  11  -2 1647.67 50.5996   3
   5 -11  -2 1642.81 52.0398   5
  -5  12   2 392.802 39.4817   3
  -5  12  -2 344.132 40.3770   3
  -5  12  -2 342.820 43.7663   4
   5 -12  -2 391.587 40.7261   5
  -5  13   2 443.976 41.1539   3
  -5  13  -2 411.553 46.8943   4
  -5  13  -2 485.236 42.3753   3
   5 -13  -2 525.323 42.1791   5
   5 -14  -2 52.6241 36.5145   5
  -5  14   2 20.6260 37.0886   3
  -5  14  -2 9.17106 35.6706   3
   5 -15  -2 192.479 36.4917   5
  -5  15   2 123.809 41.3722   3
  -5  15  -2 160.933 38.4654   3
  -5  16   2 60.1819 40.4293   3
  -5  16  -2 46.2165 40.7276   3
   5 -17  -2 69.8722 38.2839   5
  -5  17   2 89.0062 45.5196   3
  -5  17  -2 11.8478 45.1000   3
   5 -18  -2 26.3996 35.1691   5
  -5  18   2 0.72080 45.5393   3
  -5  18  -2-16.4540 42.8344   3
   5 -19  -2-11.2487 38.2663   5
  -5  19   2 59.2646 50.4961   3
  -5  19  -2 45.8077 46.8491   3
   5 -20  -2-10.4921 38.2195   5
  -5   0  -3 427.937 37.2450   4
   5   0  -3 359.123 30.7584   5
  -5  -1  -3 451.056 38.0368   4
  -5   1  -3 542.320 37.8431   4
   5   1  -3 461.335 29.7389   5
   5  -1  -3 522.246 32.5273   5
   5   2  -3 75.3872 25.2864   5
   5  -2  -3 89.5634 30.0397   5
  -5  -2  -3 96.6198 33.6273   4
  -5   2  -3 71.7563 33.8675   4
  -5   3   3 1331.63 33.5425   2
  -5  -3  -3 1279.44 46.8996   4
  -5   3  -3 1380.96 48.8611   4
   5   3  -3 1327.89 36.2553   5
   5  -3  -3 1342.25 40.9851   5
  -5  -4  -3 946.288 44.3377   4
  -5   4   3 970.462 31.9724   2
  -5   4  -3 999.677 44.4130   4
   5   4  -3 971.489 31.7161   5
   5  -4  -3 1045.31 42.2018   5
   5  -5  -3 85.4709 33.3238   5
  -5  -5  -3 18.4942 33.7139   4
  -5   5  -3-11.9708 36.9304   4
  -5   5   3 13.5287 24.8333   2
  -5  -6  -3 4031.60 69.8118   4
  -5   6  -3 3909.59 74.8806   4
  -5   6   3 4065.22 53.7962   2
   5  -6  -3 4215.60 64.1509   5
  -5  -7  -3 1881.60 55.5141   4
  -5   7  -3 1625.47 59.5942   4
  -5   7   3 1890.24 43.1209   2
   5  -7  -3 1850.64 51.5546   5
  -5  -8  -3 3748.94 70.4635   4
  -5   8  -3 3773.74 75.5534   4
  -5   8   3 3820.71 55.9278   2
   5  -8  -3 3828.07 64.8185   5
  -5   9  -3 1908.88 59.0901   4
   5  -9  -3 2007.57 55.4639   5
  -5  10  -3 3490.08 72.7923   4
   5 -10  -3 3625.72 66.9251   5
  -5  11   3 299.890 38.2103   3
  -5  11  -3 363.313 44.8643   4
   5 -11  -3 386.039 41.2036   5
   5 -12  -3 69.6384 36.1377   5
  -5  12   3 84.3242 37.2694   3
  -5  12  -3 71.9578 40.0468   4
  -5  12  -3 111.856 36.3038   3
   5 -13  -3 189.966 37.0595   5
  -5  13   3 213.050 38.3896   3
  -5  13  -3 259.759 43.1584   4
  -5  13  -3 241.867 40.5569   3
   5 -14  -3-8.31415 34.0116   5
  -5  14   3 48.4030 39.6902   3
  -5  14  -3 49.6574 41.5408   4
  -5  14  -3 0.55455 39.1319   3
   5 -15  -3 143.271 36.0798   5
  -5  15   3 250.297 43.9154   3
  -5  15  -3 168.189 43.1430   3
   5 -16  -3 98.5813 37.5450   5
  -5  16   3 173.179 45.1983   3
  -5  16  -3 109.205 45.0113   3
   5 -17  -3 83.5739 38.9096   5
  -5  17   3 155.510 48.3863   3
  -5  17  -3 224.461 48.2447   3
   5 -18  -3 18.3673 33.4022   5
  -5  18   3 50.7794 49.3648   3
  -5  18  -3 22.0934 47.1683   3
   5 -19  -3 70.1131 40.2419   5
  -5  19   3 36.6867 52.0606   3
  -5   0  -4 472.295 40.1582   4
   5   0  -4 426.366 32.9386   5
  -5   0   4 458.913 28.1186   2
   5   1  -4 202.030 29.4646   5
   5  -1  -4 219.096 32.9713   5
  -5   1   4 187.095 27.2750   2
  -5  -1  -4 202.597 34.5667   4
  -5   1  -4 178.939 34.9394   4
   5   2  -4 51.5429 28.1438   5
   5  -2  -4 75.7695 32.6484   5
  -5   2   4 37.6583 25.2255   2
  -5  -2  -4 83.0042 34.9815   4
  -5   2  -4 30.6801 35.0487   4
   5  -3  -4 25.2576 31.9337   5
  -5   3   4 6.70632 26.5694   2
  -5  -3  -4 35.0530 32.2748   4
  -5   3  -4 11.2556 37.0170   4
   5  -4  -4 13.0879 34.1740   5
  -5  -4  -4 12.2736 34.2289   4
  -5   4   4-14.3051 27.3223   2
  -5   4  -4-46.9525 37.1837   4
  -5   5   4 492.969 31.7839   2
  -5  -5  -4 420.626 39.6374   4
  -5   5  -4 438.172 42.5390   4
   5  -5  -4 540.641 41.1760   5
   5  -6  -4-5.11505 36.2421   5
  -5  -6  -4-2.76000 35.8534   4
  -5   6  -4-15.9257 38.2631   4
  -5   6   4 9.47541 28.9170   2
  -5  -7  -4 1400.49 51.3584   4
  -5   7  -4 1407.62 57.2188   4
  -5   7   4 1512.78 43.3832   2
   5  -7  -4 1481.97 51.4630   5
  -5   8  -4 476.986 45.1444   4
  -5   8   4 524.876 36.4177   2
   5  -8  -4 531.478 43.6835   5
  -5   9  -4 586.055 46.9049   4
  -5   9   4 683.694 38.3685   2
   5  -9  -4 684.516 44.5402   5
  -5  10   4 85.2021 34.9789   2
   5 -10  -4 138.113 40.9608   5
  -5  10  -4 50.7478 41.0852   4
  -5  11  -4 319.940 45.2258   4
   5 -11  -4 406.416 42.4909   5
   5 -12  -4 36.0409 39.0174   5
  -5  12  -4 37.9007 39.3290   4
   5 -13  -4 56.2623 39.7475   5
  -5  13   4 74.0919 39.5340   3
  -5  13  -4 27.1725 40.2104   4
   5 -14  -4 109.127 37.4526   5
  -5  14   4 140.782 43.4099   3
  -5  14  -4 73.4087 43.3782   4
  -5  14  -4 135.892 41.2160   3
   5 -15  -4 70.6565 37.1639   5
  -5  15   4 55.4833 43.2901   3
  -5  15  -4 35.1179 44.3979   4
  -5  15  -4-25.4756 39.7245   3
   5 -16  -4 110.908 39.0730   5
  -5  16   4 60.5106 46.3067   3
  -5  16  -4 107.990 44.0461   3
   5 -17  -4 113.928 41.2026   5
  -5  17   4 23.0547 49.3126   3
  -5  17  -4 67.4030 45.7355   3
   5 -18  -4 158.778 42.0043   5
  -5  18   4 67.0845 52.3200   3
  -5   0  -5 1662.99 53.8051   4
   5   0  -5 1765.35 48.9343   5
  -5   0   5 1741.23 43.8863   2
  -5   1   5 977.534 38.5463   2
  -5  -1  -5 1119.71 48.4236   4
  -5   1  -5 1012.82 46.9956   4
   5  -1  -5 1045.43 43.1790   5
  -5  -1   5 1122.15 38.9411   2
   5  -2  -5 69.0448 34.6530   5
  -5   2   5 83.2055 31.4466   2
  -5  -2  -5 97.2897 35.8504   4
  -5   2  -5 77.4500 36.7186   4
  -5   3   5 1021.35 39.8021   2
  -5  -3  -5 982.857 46.3322   4
  -5   3  -5 1001.32 48.9323   4
   5  -3  -5 1065.15 44.8091   5
  -5   4   5 1035.67 40.0968   2
  -5  -4  -5 1097.95 48.6043   4
  -5   4  -5 1040.10 50.6824   4
   5  -4  -5 1135.46 46.2424   5
   5  -5  -5 17.9690 35.3811   5
  -5  -5  -5 40.0965 33.3621   4
  -5   5   5-6.62901 30.1613   2
  -5   5  -5-21.8898 37.6255   4
  -5   6   5 418.257 35.3696   2
  -5  -6  -5 448.102 41.0561   4
  -5   6  -5 405.861 46.9827   4
   5  -6  -5 480.639 42.4218   5
   5  -7  -5 103.168 38.9478   5
  -5   7  -5 124.841 39.7951   4
  -5   7   5 113.569 32.9466   2
  -5   8   5 522.324 38.4101   2
  -5   8  -5 499.975 48.6879   4
   5  -8  -5 570.910 44.5884   5
   5  -9  -5 281.416 41.7532   5
  -5   9  -5 262.279 47.4857   4
  -5   9   5 236.162 36.9372   2
  -5  10  -5 912.904 53.8681   4
  -5  10   5 924.253 47.4930   2
   5 -10  -5 859.227 46.2513   5
  -5  11   5 58.5152 35.6882   2
   5 -11  -5 52.1663 37.9110   5
  -5  11  -5 66.9137 44.2190   4
   5 -12  -5 124.667 39.5828   5
  -5  12  -5 191.604 45.7150   4
   5 -13  -5 192.066 42.0635   5
  -5  13  -5 200.786 48.6093   4
   5 -14  -5 105.691 40.1619   5
  -5  14  -5 119.840 48.6825   4
   5 -15  -5 293.401 42.1364   5
  -5  15  -5 251.408 53.2589   4
   5 -16  -5 210.816 39.1862   5
  -5  16  -5 141.384 51.4133   4
  -5   0  -6 337.675 42.4216   4
  -5   0   6 344.686 35.9867   2
  -5  -1   6 28.7037 31.4296   2
  -5   1   6 37.3749 32.6811   2
  -5  -1  -6 18.6516 35.0321   4
  -5   1  -6 85.4687 37.3065   4
  -5   2   6 14.9873 31.8758   2
  -5  -2  -6 27.8556 35.8657   4
  -5   2  -6 38.0376 36.5516   4
  -5   3   6 224.506 34.8687   2
  -5  -3  -6 233.618 40.5770   4
  -5   3  -6 244.421 39.7778   4
   5  -3  -6 197.136 37.9947   5
   5  -4  -6 40.9369 34.1869   5
  -5   4   6 1.55779 32.1986   2
  -5  -4  -6-0.41174 35.8497   4
  -5   4  -6-2.92604 39.1622   4
  -5   5   6 571.325 39.3493   2
  -5  -5  -6 512.665 43.8985   4
  -5   5  -6 466.656 48.7394   4
   5  -5  -6 466.513 41.6912   5
   5  -6  -6 2.54295 35.8395   5
  -5   6   6 55.4795 36.0732   2
  -5   6  -6 42.5812 39.5793   4
   5  -7  -6 135.210 38.7701   5
  -5   7  -6 94.0265 42.7908   4
  -5   7   6 106.291 37.6707   2
   5  -8  -6 33.5923 37.0284   5
  -5   8  -6 55.1329 43.3264   4
  -5   8   6-32.3025 36.8721   2
  -5   9   6 296.746 39.3757   2
  -5   9  -6 323.554 46.0933   4
   5  -9  -6 331.724 43.3147   5
   5 -10  -6 186.240 42.9960   5
  -5  10  -6 151.727 45.7083   4
  -5  10   6 107.855 43.5270   2
  -5  11  -6 344.251 50.0825   4
   5 -11  -6 315.730 42.5882   5
  -5  11   6 287.485 44.5885   2
  -5  12   6-2.96214 44.4147   2
   5 -12  -6 54.9736 41.9501   5
  -5  12  -6 92.9187 45.3820   4
   5 -13  -6 183.426 40.4908   5
  -5  13  -6 284.817 54.4686   4
   5 -14  -6 1.48042 38.9008   5
  -5  14  -6 180.328 50.7936   4
  -5   0  -7 777.490 52.1808   4
  -5   0   7 766.988 46.0869   2
  -5  -1  -7 336.905 45.5385   4
  -5   1  -7 496.638 46.9086   4
  -5  -1   7 368.272 44.0003   2
  -5   1   7 296.797 40.1722   2
  -5  -2  -7 317.757 44.1703   4
  -5   2  -7 340.868 43.4302   4
  -5   2   7 254.441 43.0087   2
  -5  -2   7 340.646 40.1823   2
  -5   3   7 318.906 42.6376   2
  -5  -3  -7 262.827 42.0831   4
  -5   3  -7 276.564 45.8191   4
  -5   4   7 21.7589 37.8804   2
  -5   4  -7 32.1820 45.1822   4
  -5   5   7 170.820 41.9361   2
  -5   5  -7 82.4655 43.3921   4
  -5   6   7 239.668 42.8806   2
  -5   6  -7 206.583 46.0841   4
  -5   7   7 55.5176 38.8364   2
  -5   7  -7-44.5871 45.1285   4
  -5   8  -7 52.7507 47.8002   4
  -5   8   7 50.7973 44.0704   2
   5  -8  -7 108.199 43.1735   5
  -5   9  -7 21.3051 49.6827   4
  -5   9   7 61.0297 41.0512   2
   5  -9  -7 0.89773 41.5081   5
   5 -10  -7 85.5196 39.8360   5
  -5  10  -7 63.1093 52.4090   4
  -5  10   7 80.8932 47.6920   2
  -5   0   8-11.7913 42.2225   2
  -5   0  -8 41.7721 43.0730   4
  -5  -1   8-5.34218 44.2742   2
  -5   1   8 33.0723 44.6925   2
  -5  -1  -8 58.6228 45.6652   4
  -5   1  -8-4.19230 45.5049   4
  -5  -2   8 11.2710 42.1363   2
  -5   2   8-0.13066 41.8325   2
  -5  -2  -8 74.0562 45.2711   4
  -5   2  -8 50.6299 44.9612   4
  -5   3  -8 467.083 53.5007   4
  -5   3   8 296.223 47.9800   2
  -5   4   8 58.4609 46.9462   2
  -5   4  -8 62.3061 50.0767   4
  -5   5   8 600.068 50.5464   2
  -5   6   8 65.7309 48.4046   2
  -6   0   0 246.748 44.3253   4
   6   0   0 241.542 28.5849   5
  -6  -1   0 1754.78 62.4056   4
  -6   1   0 1761.98 61.5930   4
   6   1   0 1769.66 39.6364   5
   6  -1   0 1742.41 42.4760   5
  -6  -2   0 682.347 50.5376   4
  -6   2   0 710.597 49.3738   4
   6  -2   0 696.196 36.6855   5
  -6  -3   0 1035.55 56.4269   4
  -6   3   0 933.490 52.7231   4
   6  -3   0 1061.17 40.3362   5
  -6   4   0 4192.20 84.0366   4
   6  -4   0 4574.40 64.1910   5
  -6   5   0 11531.7 126.908   4
   6  -5   0 12265.5 99.1858   5
  -6   6   0 6566.67 100.346   4
   6  -6   0 6543.07 80.9861   5
   6  -7   0 109.292 38.8194   5
  -6   7   0 129.721 46.7765   4
   6  -8   0-32.7593 36.6989   5
  -6   8   0-17.7405 45.4412   4
   6  -9   0 101.019 37.8249   5
  -6   9   0 65.7864 46.8742   4
   6 -10   0 2431.31 60.3289   5
  -6  10   0 2361.17 71.2365   4
   6 -11   0 5969.25 82.7894   5
  -6  11   0 6079.97 99.2554   4
   6 -12   0 2265.38 61.1037   5
   6 -13   0 832.251 49.1798   5
  -6  14   0 1186.78 54.2409   3
   6 -14   0 1251.95 53.9191   5
  -6  15   0 917.721 53.0686   3
   6 -15   0 888.108 49.9193   5
   6 -16   0 43.7642 40.1264   5
  -6  16   0-38.5266 46.8927   3
   6 -17   0 269.315 43.0276   5
  -6  17   0 204.114 51.4430   3
  -6  18   0 195.569 55.5454   3
   6   0   1 300.550 28.5085   5
  -6   0  -1 320.712 47.3463   4
   6   0  -1 286.667 30.4099   5
   6   1  -1 150.989 27.9196   5
   6  -1  -1 160.718 30.4955   5
   6  -1   1 137.931 27.3889   5
  -6  -1  -1 97.3930 39.5756   4
  -6   1  -1 94.9549 39.2032   4
   6   2  -1 68.4308 24.4637   5
   6  -2  -1 33.5382 30.8566   5
   6  -2   1 24.9154 28.8728   5
  -6   2   1 14.5609 43.8878   4
  -6  -2  -1 35.2923 41.8542   4
  -6   2  -1 77.9931 42.9601   4
   6  -3  -1 17.3256 33.0074   5
  -6   3   1-54.4002 47.0745   4
  -6  -3  -1 43.2098 43.7572   4
  -6   3  -1-22.3169 43.4285   4
   6  -4  -1 54.6490 36.1590   5
  -6   4   1-25.5492 50.2680   4
  -6  -4  -1 31.0974 43.9918   4
  -6   4  -1 31.6964 45.8894   4
   6  -5  -1 15.1991 40.9818   5
  -6   5   1 50.1833 49.3454   4
  -6  -5  -1 127.964 47.4467   4
  -6   5  -1 114.973 50.1861   4
   6  -6  -1 245.172 42.0177   5
  -6  -6  -1 290.106 48.6771   4
  -6   6   1 310.920 51.1059   4
  -6   6  -1 241.936 45.7328   4
   6  -7  -1 28.7418 38.2772   5
  -6   7   1 83.0556 44.0126   4
  -6   7  -1 75.5121 43.9873   4
  -6   8   1 374.843 49.8355   4
  -6   8  -1 311.835 48.0971   4
   6  -8  -1 361.436 41.6840   5
   6  -9  -1 81.5206 39.1860   5
  -6   9   1 65.5032 48.8621   4
  -6   9  -1 73.5573 46.5889   4
  -6  10  -1 373.629 50.5034   4
  -6  10   1 346.984 53.2420   4
   6 -10  -1 350.450 43.3258   5
   6 -11  -1-9.50798 42.1804   5
  -6  11  -1 14.7731 44.1986   4
   6 -12  -1-9.68082 42.2359   5
  -6  12  -1 23.4133 46.7146   4
  -6  12  -1 18.5521 37.0595   3
   6 -13  -1-32.6328 41.3368   5
  -6  13  -1 18.9664 37.5479   3
   6 -14  -1 52.2524 41.3209   5
  -6  14  -1 24.3387 38.6866   3
   6 -15  -1 47.0993 38.2966   5
  -6  15  -1 38.1499 41.6471   3
   6 -16  -1 94.0535 43.0464   5
  -6  16   1 67.3710 47.1615   3
  -6  16  -1 78.0325 45.5729   3
   6 -17  -1 27.8672 40.6888   5
   6 -17   1-10.1223 42.1799   5
  -6  17   1-23.5612 48.7946   3
  -6  17  -1-1.65913 46.8234   3
  -6  18   1-52.5125 50.5242   3
  -6  18  -1 33.1148 54.8264   3
  -6   0  -2 532.873 45.0893   4
   6   0  -2 538.928 33.9139   5
  -6  -1  -2 655.209 47.3993   4
  -6   1  -2 695.885 49.2376   4
   6   1  -2 700.087 33.5067   5
   6  -1  -2 659.593 34.8530   5
   6   2  -2 156.783 28.9634   5
   6  -2  -2 211.861 31.7553   5
  -6  -2  -2 198.299 40.7224   4
  -6   2  -2 172.442 40.2535   4
   6  -3  -2 154.379 35.4714   5
  -6  -3  -2 181.365 40.8555   4
  -6   3  -2 225.087 42.7732   4
  -6  -4  -2 1383.18 57.8974   4
  -6   4  -2 1432.24 57.5527   4
   6  -4  -2 1363.72 49.7613   5
  -6  -5  -2 4335.39 83.1054   4
  -6   5  -2 4313.65 83.8070   4
   6  -5  -2 4535.32 70.1188   5
  -6  -6  -2 2335.99 67.1419   4
  -6   6  -2 2441.60 70.0559   4
   6  -6  -2 2339.98 57.0536   5
   6  -7  -2 1.84134 37.5543   5
  -6  -7  -2 11.7021 39.9909   4
  -6   7  -2 23.0861 43.3729   4
   6  -8  -2 186.239 38.6596   5
  -6  -8  -2 165.259 42.9379   4
  -6   8  -2 263.707 46.0646   4
   6  -9  -2 98.5785 39.9619   5
  -6  -9  -2 114.643 42.8028   4
  -6   9  -2 117.499 44.6895   4
  -6  10  -2 932.902 58.6158   4
  -6  10  -2 955.084 47.1613   3
   6 -10  -2 984.324 49.1587   5
  -6  11  -2 2412.80 73.2946   4
  -6  11  -2 2429.20 60.7482   3
   6 -11  -2 2483.05 63.6331   5
  -6  12  -2 862.073 58.0087   4
  -6  12  -2 832.670 47.7878   3
   6 -12  -2 829.982 50.4127   5
   6 -13  -2 229.715 42.0765   5
  -6  13  -2 248.281 50.6731   4
  -6  13  -2 243.366 41.4240   3
   6 -14  -2 180.144 42.1950   5
  -6  14  -2 299.650 42.1929   3
   6 -15  -2 257.552 44.5508   5
  -6  15  -2 187.411 45.4859   3
   6 -16  -2 67.4046 43.6273   5
  -6  16  -2 140.751 44.8211   3
  -6  17  -2 247.027 50.5119   3
  -6   0  -3 541.614 46.5809   4
   6   0  -3 492.036 34.9364   5
   6   1  -3 217.117 31.8542   5
   6  -1  -3 178.866 34.0783   5
  -6  -1  -3 142.742 40.7744   4
  -6   1  -3 229.094 40.5082   4
   6   2  -3 79.7916 29.8402   5
   6  -2  -3 103.298 34.0543   5
  -6  -2  -3 72.2578 39.9183   4
  -6   2  -3 13.4925 41.3719   4
   6   3  -3-17.7289 27.8744   5
   6  -3  -3 23.4509 32.8422   5
  -6  -3  -3 16.5011 39.0863   4
  -6   3  -3-2.33901 41.2547   4
   6  -4  -3 60.1294 34.6896   5
  -6  -4  -3 32.8085 38.8037   4
  -6   4  -3 19.5807 41.1178   4
   6  -5  -3 189.227 37.0800   5
  -6  -5  -3 211.428 41.6500   4
  -6   5  -3 166.797 46.5471   4
  -6  -6  -3 423.164 45.9366   4
  -6   6  -3 344.517 45.9802   4
   6  -6  -3 364.070 39.3649   5
   6  -7  -3 118.927 37.7039   5
  -6  -7  -3 58.8202 41.7576   4
  -6   7  -3 54.5436 42.1795   4
  -6  -8  -3 781.463 49.3463   4
  -6   8  -3 868.398 53.7073   4
   6  -8  -3 837.263 45.8432   5
   6  -9  -3 268.762 41.1831   5
  -6   9  -3 249.720 47.4824   4
  -6  10  -3 765.679 52.6074   4
  -6  10  -3 655.046 43.2488   3
   6 -10  -3 675.123 45.4444   5
   6 -11  -3 0.85279 40.7525   5
  -6  11  -3 38.8199 43.6791   4
  -6  11  -3-18.5456 36.9302   3
   6 -12  -3 19.1067 38.4627   5
  -6  12  -3 66.0713 44.7102   4
  -6  12  -3-2.56446 37.2166   3
   6 -13  -3 21.8565 38.8901   5
  -6  13  -3-24.5649 48.1771   4
  -6  13  -3-27.0583 39.7720   3
   6 -14  -3-10.7080 37.3195   5
  -6  14  -3-7.99992 49.9216   4
  -6  14  -3 15.9412 43.1095   3
   6 -15  -3 9.87442 38.4421   5
  -6  15  -3-47.7012 42.2289   3
  -6  16  -3 127.104 47.2896   3
  -6   0  -4 842.770 51.4140   4
   6   0  -4 969.141 42.6508   5
   6   1  -4 72.1223 32.1517   5
   6  -1  -4 66.1780 34.5531   5
  -6  -1  -4 100.901 38.1977   4
  -6   1  -4 125.739 40.1991   4
  -6  -2  -4 722.226 50.7048   4
  -6   2  -4 665.889 48.4912   4
   6   2  -4 626.498 36.7769   5
   6  -2  -4 653.151 41.3569   5
   6   3  -4 2.62719 29.9646   5
   6  -3  -4 35.8880 34.4054   5
  -6  -3  -4 57.9826 39.7385   4
  -6   3  -4 42.6986 40.4205   4
   6  -4  -4 17.4921 36.0429   5
  -6  -4  -4 33.7920 40.1263   4
  -6   4  -4-9.79191 38.2759   4
   6  -5  -4 175.626 37.7936   5
  -6  -5  -4 217.063 42.8615   4
  -6   5  -4 151.665 42.6502   4
  -6  -6  -4 337.247 44.3720   4
  -6   6  -4 322.779 49.2561   4
   6  -6  -4 350.824 40.8822   5
   6  -7  -4 50.0678 36.4185   5
  -6  -7  -4 10.9245 40.2690   4
  -6   7  -4 41.4280 42.3698   4
  -6   8  -4 841.993 54.9972   4
   6  -8  -4 757.148 46.0755   5
   6  -9  -4 83.2948 39.8012   5
  -6   9  -4 74.9629 43.9205   4
   6 -10  -4 141.416 39.8037   5
  -6  10  -4 129.061 47.1891   4
  -6  11  -4 110.744 46.6376   4
   6 -11  -4 196.989 40.4610   5
   6 -12  -4 56.4165 38.5143   5
  -6  12  -4-44.4129 47.9334   4
   6 -13  -4 80.7309 41.8457   5
  -6  13  -4-13.7185 48.2710   4
  -6  13  -4-9.90099 41.3383   3
   6 -14  -4 186.787 46.4816   5
  -6  14  -4 180.588 54.4207   4
  -6  14  -4 171.294 46.3828   3
  -6  15  -4 133.345 54.6994   4
  -6  15  -4 81.3751 48.6472   3
   6   0  -5-26.0690 32.9321   5
  -6   0  -5-4.08227 42.7739   4
   6  -1  -5-55.9231 33.0803   5
  -6  -1  -5-33.5323 39.8495   4
  -6   1  -5-39.9022 42.3226   4
   6   1  -5-23.4635 32.9616   5
   6  -2  -5 27.7759 36.2936   5
  -6  -2  -5 57.0158 40.2392   4
  -6   2  -5 66.5830 41.3149   4
   6  -3  -5 26.8604 35.5096   5
  -6  -3  -5-17.7842 39.2226   4
  -6   3  -5-65.7243 41.8211   4
   6  -4  -5 53.4508 38.5373   5
  -6  -4  -5 77.5346 41.8379   4
  -6   4  -5 8.80750 45.1945   4
   6  -5  -5 39.2677 37.0528   5
  -6  -5  -5 86.6061 39.6675   4
  -6   5  -5 4.84246 47.1425   4
   6  -6  -5 107.853 38.0718   5
  -6  -6  -5 176.473 43.5151   4
  -6   6  -5 86.4180 44.4230   4
   6  -7  -5-3.55915 37.3162   5
  -6   7  -5-12.1906 46.8548   4
   6  -8  -5 98.8038 39.4326   5
  -6   8  -5 19.9644 45.3050   4
   6  -9  -5 11.9569 37.5835   5
  -6   9  -5 0.83173 47.4203   4
  -6  10   5 63.0710 36.8383   2
   6 -10  -5 13.5116 41.6826   5
  -6  10  -5-60.5247 49.5579   4
   6 -11  -5 35.1682 37.6650   5
  -6  11  -5 22.2629 50.8271   4
   6 -12  -5 125.587 45.8800   5
  -6  12  -5 42.7038 52.7099   4
  -6  13  -5-41.1742 49.3994   4
  -6   0  -6 186.207 47.2398   4
  -6  -1  -6 43.1167 44.4376   4
  -6   1  -6 23.5918 45.6012   4
  -6  -2  -6 369.708 49.8197   4
  -6   2  -6 327.406 52.7040   4
   6  -2  -6 320.538 42.9395   5
   6  -3  -6 103.798 38.7036   5
  -6  -3  -6 107.404 44.9833   4
  -6   3  -6 126.249 50.1064   4
   6  -4  -6 90.7153 39.2425   5
  -6  -4  -6 100.912 41.4316   4
  -6   4  -6 41.3712 47.9142   4
   6  -5  -6-19.2056 39.2194   5
  -6   5  -6 13.8886 43.7582   4
   6  -6  -6 150.014 40.9146   5
  -6   6  -6 134.232 52.9933   4
   6  -7  -6 123.722 39.9175   5
  -6   7  -6 124.968 48.9265   4
   6  -8  -6 236.065 43.5246   5
  -6   8  -6 168.649 55.7344   4
  -6   8   6 283.396 42.9779   2
   6  -9  -6 36.9760 45.5515   5
  -6   9  -6-68.8270 52.4789   4
  -6   9   6 34.3710 41.3782   2
  -6  10   6 71.3929 42.8443   2
  -6  11   6 11.6835 47.1179   2
  -6   0  -7 109.429 50.8614   4
  -6  -1  -7 68.2978 45.8405   4
  -6   1  -7 22.2824 49.8494   4
  -6  -2  -7 167.585 48.5795   4
  -6   2  -7 42.0139 51.6398   4
  -6  -3  -7 58.7404 46.7398   4
  -6   3  -7 32.3325 53.0578   4
  -6   4  -7-68.7053 49.4217   4
  -6   6   7 151.661 46.9920   2
  -6   7   7 115.357 44.8270   2
  -6   8   7-26.2772 46.8616   2
  -7   0   0 3.32257 49.9767   4
   7  -1   0-10.5763 33.8679   5
  -7  -1   0 43.0954 50.1609   4
  -7   1   0-37.3978 52.5050   4
   7  -2   0-24.4251 36.6441   5
  -7  -2   0-14.3018 53.3936   4
  -7   2   0-3.80108 54.0420   4
   7  -3   0-9.10353 36.2392   5
  -7   3   0-33.5764 53.7448   4
   7  -4   0-4.02731 37.9116   5
  -7   4   0 21.7585 51.5262   4
   7  -5   0-41.1298 37.9289   5
  -7   5   0 19.1534 49.6501   4
   7  -6   0-4.85548 36.0255   5
  -7   6   0 51.2828 49.0776   4
   7  -7   0-17.3457 37.6740   5
  -7   7   0-19.9813 47.8580   4
   7  -8   0-7.08464 36.4882   5
  -7   8   0 41.4424 48.4455   4
   7  -9   0 16.2243 38.4106   5
  -7   9   0-7.01450 49.8153   4
   7 -10   0-5.82860 40.8653   5
  -7  10   0-70.3398 52.7137   4
   7 -11   0-49.9296 42.1381   5
  -7  11   0 74.1188 55.1900   4
   7 -12   0-53.0521 42.7162   5
   7 -13   0-39.5129 44.9750   5
   7   0  -1 16.3037 33.1376   5
  -7   0  -1 28.3911 53.0803   4
  -7  -1  -1 3596.18 86.3115   4
  -7   1  -1 3701.58 89.0079   4
   7  -1  -1 3388.96 61.1724   5
  -7  -2  -1 1607.81 70.4180   4
  -7   2  -1 1585.78 68.8823   4
   7  -2  -1 1492.64 49.1571   5
   7  -2   1 1532.72 47.7006   5
  -7  -3  -1 444.082 54.3467   4
  -7   3  -1 370.856 55.3571   4
   7  -3  -1 399.922 40.7394   5
   7  -3   1 381.036 40.6038   5
   7  -4   1 2019.04 53.8643   5
  -7   4   1 2146.10 77.2672   4
  -7  -4  -1 1995.74 74.3596   4
  -7   4  -1 2253.42 76.4656   4
   7  -4  -1 2076.32 55.2522   5
   7  -5   1 676.707 43.4215   5
  -7   5   1 654.662 58.5130   4
  -7  -5  -1 759.566 61.0387   4
  -7   5  -1 775.027 59.0153   4
   7  -5  -1 685.110 45.0535   5
   7  -6  -1 13.5515 36.1019   5
   7  -6   1 32.9110 37.3234   5
  -7   6   1 53.9651 49.8423   4
  -7   6  -1 14.8682 47.4890   4
   7  -7  -1 17.7719 36.7589   5
   7  -7   1-10.0302 35.2076   5
  -7   7   1 27.4969 48.7869   4
  -7   7  -1-53.3248 48.9845   4
   7  -8  -1 40.3629 39.2309   5
   7  -8   1 17.2293 37.5244   5
  -7   8   1 12.3095 50.6973   4
  -7   8  -1 3.22452 50.5026   4
   7  -9  -1 51.2192 38.4287   5
   7  -9   1-16.9090 38.0039   5
  -7   9   1-15.6992 50.1962   4
  -7   9  -1-44.7927 52.7004   4
   7 -10  -1 139.735 42.3110   5
   7 -10   1 81.7663 40.2925   5
  -7  10   1 66.9957 54.6084   4
  -7  10  -1 99.5145 54.3193   4
   7 -11   1 801.352 50.4917   5
  -7  11  -1 897.147 64.8759   4
   7 -11  -1 867.876 52.4842   5
   7 -12   1 635.569 49.1075   5
  -7  12  -1 797.864 65.4879   4
   7 -12  -1 671.143 50.3971   5
   7 -13  -1 196.671 47.2445   5
   7 -13   1 146.727 42.1872   5
   7   0  -2 117.742 34.2454   5
  -7   0  -2 68.4423 47.0429   4
  -7  -1  -2 1259.68 64.3326   4
  -7   1  -2 1287.12 66.0303   4
   7  -1  -2 1220.73 45.6453   5
   7  -2  -2 214.349 37.5226   5
  -7  -2  -2 153.408 51.8682   4
  -7   2  -2 228.691 52.9625   4
  -7  -3  -2 647.863 58.7576   4
  -7   3  -2 526.531 57.0346   4
   7  -3  -2 584.900 41.2841   5
  -7  -4  -2 790.738 58.2890   4
  -7   4  -2 867.775 61.1852   4
   7  -4  -2 951.561 46.0154   5
   7  -5  -2 201.269 39.0516   5
  -7  -5  -2 132.949 48.5114   4
  -7   5  -2 152.431 49.8267   4
   7  -6  -2-14.6338 37.4671   5
  -7  -6  -2-1.55827 44.6241   4
  -7   6  -2 118.799 47.6785   4
   7  -7  -2 22.4723 37.0847   5
  -7  -7  -2-21.6441 45.2683   4
  -7   7  -2-2.89633 48.1384   4
   7  -8  -2 69.5472 37.6021   5
  -7  -8  -2 43.3667 45.6004   4
  -7   8  -2 21.1965 48.8163   4
   7  -9  -2 46.0316 41.0859   5
  -7   9  -2 24.6303 52.2401   4
   7 -10  -2-8.48834 38.6377   5
  -7  10  -2 1.31794 52.7817   4
   7 -11  -2-21.8001 41.6548   5
  -7  11  -2 5.97960 55.0306   4
   7 -12  -2 139.702 46.6625   5
  -7  12  -2 86.7121 56.7706   4
   7 -13  -2 84.3288 47.7724   5
  -7  13  -2 50.9663 56.7351   4
   7   0  -3-5.33687 33.0082   5
  -7   0  -3 19.1223 46.7134   4
  -7  -1  -3 869.708 57.7757   4
  -7   1  -3 1019.66 62.0187   4
   7   1  -3 916.362 42.8845   5
   7  -1  -3 1024.86 46.9000   5
  -7  -2  -3 406.882 53.4996   4
  -7   2  -3 339.987 54.1060   4
   7  -2  -3 406.103 41.7474   5
   7  -3  -3 224.445 39.8367   5
  -7  -3  -3 324.385 52.8534   4
  -7   3  -3 296.017 54.9068   4
  -7  -4  -3 428.272 50.8822   4
  -7   4  -3 380.244 54.8638   4
   7  -4  -3 514.775 43.4099   5
   7  -5  -3 104.668 40.1599   5
  -7  -5  -3 0.92139 45.9298   4
  -7   5  -3 6.11668 48.0072   4
   7  -6  -3 81.5050 39.4264   5
  -7  -6  -3 71.3466 45.5156   4
  -7   6  -3 124.099 50.0280   4
   7  -7  -3 296.527 41.7335   5
  -7   7  -3 406.830 57.2293   4
  -7  -7  -3 404.788 52.2597   4
   7  -8  -3 184.449 43.3053   5
  -7  -8  -3 144.296 48.0530   4
  -7   8  -3 196.584 53.7444   4
  -7   9  -3 628.580 60.5987   4
   7  -9  -3 561.499 45.4134   5
   7 -10  -3 57.1276 44.9165   5
  -7  10  -3 48.0396 49.2740   4
   7 -11  -3-22.2495 40.3574   5
  -7  11  -3 23.7910 53.4835   4
  -7  12  -3 71.3332 53.1164   4
  -7  13  -3-3.46554 56.8125   4
  -7  14  -3 93.3091 61.3537   4
   7   0  -4-23.8766 37.0630   5
  -7   0  -4 3.43053 48.9141   4
  -7  -1  -4 637.170 56.8225   4
  -7   1  -4 636.612 59.6781   4
   7   1  -4 569.912 41.8215   5
   7  -1  -4 576.342 43.8233   5
   7  -2  -4 113.219 37.0867   5
  -7  -2  -4 159.046 51.9018   4
  -7   2  -4 153.845 53.0888   4
   7  -3  -4 176.462 41.2585   5
  -7  -3  -4 195.673 49.7953   4
  -7   4  -4 366.407 57.1909   4
  -7  -4  -4 327.236 54.3141   4
   7  -4  -4 390.261 41.0070   5
   7  -5  -4 67.0021 38.8583   5
  -7  -5  -4-18.1598 48.4502   4
  -7   5  -4 56.3839 50.5686   4
   7  -6  -4 70.7994 40.6407   5
  -7  -6  -4-6.81702 48.2164   4
  -7   6  -4 27.9990 48.6645   4
   7  -7  -4 99.2305 42.3194   5
  -7  -7  -4 44.0672 46.6325   4
  -7   7  -4 89.2395 53.7516   4
   7  -8  -4 45.8717 39.3167   5
  -7   8  -4 48.4475 52.7338   4
   7  -9  -4 131.726 44.4050   5
  -7   9  -4 205.687 56.7517   4
   7 -10  -4 18.5009 45.9081   5
  -7  10  -4 98.7816 57.1676   4
  -7  11  -4-5.60930 58.6248   4
   7   0  -5-30.3477 39.6720   5
  -7   0  -5-13.6263 47.5328   4
   7  -1  -5 11.9891 36.9218   5
  -7  -1  -5 23.6910 50.1183   4
  -7   1  -5 81.9772 48.3962   4
   7   1  -5 35.4345 38.2423   5
   7  -2  -5 95.2248 42.5658   5
  -7  -2  -5 26.3946 47.0585   4
  -7   2  -5 14.0401 50.8296   4
   7  -3  -5 115.704 41.9751   5
  -7  -3  -5 120.181 51.0798   4
  -7   3  -5 43.6502 51.3427   4
   7  -4  -5 20.4231 42.3532   5
  -7  -4  -5 11.4016 47.8134   4
  -7   4  -5 38.9845 49.6493   4
   7  -5  -5 28.4974 39.6573   5
  -7  -5  -5 85.4768 51.1923   4
  -7   5  -5 18.3700 53.1508   4
   7  -6  -5 62.2418 40.8775   5
  -7   6  -5 6.23932 52.1428   4
  -7   7  -5 732.431 65.9000   4
   7  -7  -5 587.023 48.7696   5
  -7   0  -6-23.6354 53.7664   4
  -7  -1  -6 29.9388 53.7449   4
  -7   1  -6 99.6940 53.9383   4
  -7  -2  -6-12.3461 51.3592   4
   7  -2  -6 38.7287 40.4328   5
   7  -3  -6 103.172 44.7755   5
  -7  -3  -6 162.061 55.3728   4
  -7  -4  -6-15.8482 50.3264   4
  -8   1   0 13.7455 55.4191   4
  -8   2   0 141.475 57.3025   4
  -8   3   0 990.015 71.2387   4
   8  -3   0 895.486 46.1466   5
  -8   4   0 443.306 63.7230   4
   8  -4   0 382.170 42.4011   5
   8  -5   0 260.076 39.1511   5
  -8   5   0 227.133 58.8908   4
   8  -6   0 124.957 38.6475   5
  -8   6   0 170.591 57.3438   4
   8  -7   0-17.8560 40.3844   5
  -8   7   0 33.7093 54.6893   4
   8  -8   0 55.9372 37.6145   5
  -8   8   0 9.23802 58.6049   4
   8  -9   0 127.051 44.9991   5
  -8   9   0 92.8835 60.0192   4
  -8  10   0-10.1268 58.2491   4
  -8   0  -1 112.627 57.4281   4
  -8  -1  -1 164.727 59.4398   4
  -8   1  -1 169.629 59.6794   4
  -8  -2  -1 297.396 59.9926   4
  -8   2  -1 292.552 62.9263   4
   8  -3  -1 10.6616 35.8562   5
  -8  -3  -1 0.67936 58.8731   4
  -8   3  -1-98.9360 56.7383   4
   8  -4  -1 68.0929 35.6038   5
   8  -4   1 70.5712 38.0543   5
  -8   4  -1-1.03012 56.8525   4
   8  -5  -1 18.6792 35.8199   5
   8  -5   1 44.7355 36.1759   5
  -8   5  -1-10.9009 54.7534   4
   8  -6  -1 42.2413 36.5849   5
   8  -6   1 0.83449 37.8789   5
  -8   6  -1 61.1578 57.8583   4
   8  -7  -1 19.1444 39.5630   5
   8  -7   1-27.3881 39.4262   5
  -8   7  -1 51.5199 54.7814   4
   8  -8  -1-16.7582 40.3443   5
   8  -8   1-13.9787 39.7146   5
  -8   8  -1 8.28944 53.9926   4
   8  -9  -1 20.1620 42.3273   5
   8  -9   1-18.6230 37.3491   5
  -8   9  -1 27.1407 57.9948   4
  -8  10  -1 4.79781 56.2901   4
  -8  11  -1-27.5575 58.9099   4
  -8   0  -2 8.65638 60.4428   4
  -8  -1  -2 102.991 59.6269   4
  -8   1  -2 112.489 59.4050   4
   8  -2  -2 198.202 39.6360   5
  -8  -2  -2 242.856 58.0192   4
  -8   2  -2 193.658 61.0626   4
   8  -3  -2 242.556 42.9373   5
  -8  -3  -2 233.224 59.0024   4
  -8   3  -2 268.023 62.3175   4
   8  -4  -2 279.985 41.5099   5
  -8  -4  -2 307.726 58.5766   4
  -8   4  -2 172.705 61.0998   4
   8  -5  -2 23.2744 37.4023   5
   8  -5   2 46.4055 37.7537   5
  -8  -5  -2-2.05176 55.3916   4
  -8   5  -2 11.5311 58.1228   4
   8  -6  -2 178.849 40.3005   5
   8  -6   2 163.450 40.5526   5
  -8  -6  -2 238.291 60.1678   4
  -8   6  -2 48.6573 62.8069   4
   8  -7  -2 107.019 42.3651   5
   8  -7   2 63.9939 40.4160   5
  -8   7  -2 46.1864 62.0776   4
   8  -8  -2 62.8633 44.6210   5
   8  -8   2 29.1027 36.6581   5
  -8   8  -2-3.35070 62.4553   4
   8  -9   2 75.9027 38.8062   5
  -8   9  -2 88.5708 62.7069   4
  -8   0  -3 198.081 60.9105   4
  -8  -1  -3 659.685 65.9403   4
  -8   1  -3 693.689 67.2952   4
   8  -1  -3 578.524 45.1227   5
  -8  -2  -3 699.464 68.3509   4
  -8   2  -3 670.430 64.9325   4
   8  -2  -3 773.065 48.0813   5
   8  -3  -3 65.1204 43.3080   5
  -8  -3  -3 62.4240 56.4964   4
  -8   3  -3 57.0907 55.9610   4
   8  -4  -3 59.5387 43.1653   5
  -8  -4  -3-3.81783 55.4261   4
   8  -5  -3 142.299 41.5883   5
  -8  -5  -3 227.566 56.3246   4
   8  -6  -3 134.345 44.1408   5
  -8  -6  -3 28.3247 54.0006   4
  -8   6  -3 116.820 61.6928   4
   8  -7  -3 199.145 47.6436   5
  -8  -7  -3 123.461 56.0343   4
  -8   0  -4 282.589 61.6139   4
   8  -1  -4 279.119 44.6725   5
  -8  -1  -4 302.880 63.4215   4
  -8  -2  -4 679.671 69.9597   4
   8  -2  -4 546.548 46.9811   5
   8  -3  -4-35.5895 43.2340   5
  -8  -3  -4-22.3492 55.6151   4
   8  -4  -4 108.934 43.8873   5
  -8  -4  -4 113.996 59.0659   4
  -8  -5  -4-58.6985 55.7483   4
  -8  -6  -4 226.118 57.6032   4
   8   0  -5 3.16617 38.3120   5
   0   0   0    0.00    0.00   0
;
_shelx_hkl_checksum     32534
_shelx_res_file
;
TITL sk19cg
CELL  0.71073  6.96830 7.9683 18.975 90.00000 90.00000 90.00000
ZERR  4        0.0007  0.0008  0.002  0.00000  0.00000  0.00000
LATT -1
SYMM -X, -Y, Z+ 0.50000
SYMM -X+ 0.50000, Y+ 0.50000, Z+ 0.50000
SYMM X+ 0.50000, -Y+ 0.50000, Z
SFAC C H N O
UNIT 44 64 8 4
OMIT -2 180.0
PLAN 30
FMAP 2
SIZE 0.48 0.48 0.40
TEMP 20.0
L.S. 20
ACTA
BOND $H
CONF
HTAB
MPLA 6 C21 > C27
WGHT    0.046600    0.042000
FVAR       5.70285
N1    3    0.709217    0.454906    0.623264    11.00000    0.07155    0.08960 =
         0.07394    0.01459   -0.01334   -0.00546
H1    2    0.789650    0.480041    0.659669    11.00000   -1.20000
C2    1    0.807379    0.479987    0.557615    11.00000    0.05554    0.06486 =
         0.09232    0.00917   -0.00348    0.00041
AFIX  23
H2A   2    0.923899    0.413413    0.556799    11.00000   -1.20000
H2B   2    0.842804    0.597158    0.552826    11.00000   -1.20000
AFIX   0
C3    1    0.679886    0.429571    0.497394    11.00000    0.05226    0.05685 =
         0.07609    0.00581    0.00812    0.00578
AFIX  23
H3A   2    0.745312    0.450871    0.453168    11.00000   -1.20000
H3B   2    0.653132    0.310300    0.500240    11.00000   -1.20000
AFIX   0
N4    3    0.499699    0.523056    0.499039    11.00000    0.04500    0.04966 =
         0.05603    0.00276    0.00874    0.00075
C5    1    0.404933    0.509921    0.567262    11.00000    0.05313    0.06250 =
         0.05882    0.00084    0.00950   -0.00638
AFIX  23
H5A   2    0.362168    0.395391    0.574570    11.00000   -1.20000
H5B   2    0.293003    0.582274    0.567958    11.00000   -1.20000
AFIX   0
C6    1    0.538978    0.559552    0.625537    11.00000    0.07071    0.08552 =
         0.05865   -0.00087    0.00124   -0.01301
AFIX  23
H6A   2    0.574926    0.676483    0.620263    11.00000   -1.20000
H6B   2    0.475382    0.546430    0.670675    11.00000   -1.20000
AFIX   0
C21   1    0.379103    0.508012    0.439611    11.00000    0.04745    0.03899 =
         0.05319    0.00351    0.01370   -0.00303
C22   1    0.422198    0.403367    0.382836    11.00000    0.05799    0.05305 =
         0.05940    0.00070    0.01323    0.00950
AFIX  43
H22   2    0.530320    0.335104    0.384789    11.00000   -1.20000
AFIX   0
C23   1    0.306727    0.399776    0.323898    11.00000    0.07095    0.05955 =
         0.05379   -0.00803    0.01865    0.00436
AFIX  43
H23   2    0.339084    0.330026    0.286441    11.00000   -1.20000
AFIX   0
C24   1    0.144485    0.497500    0.319480    11.00000    0.05737    0.06368 =
         0.04925    0.00292    0.00770   -0.00555
C25   1    0.097935    0.600165    0.375524    11.00000    0.04865    0.05702 =
         0.06429   -0.00010    0.00890    0.00466
AFIX  43
H25   2   -0.011723    0.666540    0.373640    11.00000   -1.20000
AFIX   0
C26   1    0.213599    0.604185    0.434005    11.00000    0.05351    0.04996 =
         0.05811   -0.00692    0.01231    0.00307
AFIX  43
H26   2    0.179907    0.673942    0.471301    11.00000   -1.20000
AFIX   0
O24   4    0.039517    0.486114    0.258297    11.00000    0.07708    0.10290 =
         0.05946   -0.00590   -0.00170    0.00203
C27   1   -0.115325    0.599040    0.249401    11.00000    0.07680    0.15382 =
         0.08884   -0.00656   -0.02050    0.01595
AFIX 137
H27A  2   -0.165222    0.588892    0.202436    11.00000   -1.50000
H27B  2   -0.071273    0.711764    0.256961    11.00000   -1.50000
H27C  2   -0.214528    0.573076    0.282771    11.00000   -1.50000
AFIX   0
HKLF 4 1 -1 0 0 0 0 -1 0 -1 0
REM  sk19cg
REM R1 =  0.0355 for    1545 Fo > 4sig(Fo)  and  0.0508 for all    1984 data
REM    131 parameters refined using      1 restraints
END
WGHT      0.0466      0.0429
REM Instructions for potential hydrogen bonds
EQIV $1 -x+1, -y+1, z+1/2
HTAB N1 O24_$1
REM Highest difference peak  0.104,  deepest hole -0.116,  1-sigma level  0.027
Q1    1   0.0690  0.3823  0.2535  11.00000  0.05    0.10
Q2    1   0.4419  0.5069  0.3994  11.00000  0.05    0.10
Q3    1   0.0961  0.4994  0.3571  11.00000  0.05    0.08
Q4    1   0.2973  0.2470  0.3003  11.00000  0.05    0.08
Q5    1   0.2351  0.7238  0.4691  11.00000  0.05    0.08
Q6    1   0.1746  0.5989  0.3305  11.00000  0.05    0.08
Q7    1   0.4672  0.2748  0.4004  11.00000  0.05    0.07
Q8    1   0.6322  0.2902  0.4692  11.00000  0.05    0.07
Q9    1   0.9485  0.3643  0.5222  11.00000  0.05    0.07
Q10   1   0.5078  0.2807  0.5180  11.00000  0.05    0.07
Q11   1   0.2446  0.6109  0.5609  11.00000  0.05    0.07
Q12   1   0.6194  0.2967  0.3936  11.00000  0.05    0.07
Q13   1  -0.0553  0.5015  0.2502  11.00000  0.05    0.07
Q14   1   0.4590  0.4218  0.6893  11.00000  0.05    0.07
Q15   1   0.5359  0.7046  0.6267  11.00000  0.05    0.07
Q16   1   0.8630  0.6328  0.5608  11.00000  0.05    0.07
Q17   1   0.1992  0.4196  0.3242  11.00000  0.05    0.07
Q18   1   0.7191  0.3631  0.6563  11.00000  0.05    0.07
Q19   1   0.3623  0.4049  0.4320  11.00000  0.05    0.07
Q20   1   0.7002  0.3231  0.4903  11.00000  0.05    0.07
Q21   1   0.2943  0.3566  0.3694  11.00000  0.05    0.07
Q22   1  -0.1275  0.7168  0.2911  11.00000  0.05    0.07
Q23   1   0.1682  0.6914  0.5346  11.00000  0.05    0.07
Q24   1   0.7581  0.2253  0.4912  11.00000  0.05    0.07
Q25   1   0.7093  0.7444  0.6190  11.00000  0.05    0.06
Q26   1   0.2584  0.4401  0.5715  11.00000  0.05    0.06
Q27   1   0.2811  0.5104  0.3090  11.00000  0.05    0.06
Q28   1   0.5229  0.6475  0.4924  11.00000  0.05    0.06
Q29   1   0.8549  0.6876  0.5077  11.00000  0.05    0.06
Q30   1   0.9751  0.3476  0.4665  11.00000  0.05    0.06
;
_shelx_res_checksum     80037
_shelxl_version_number        2.014
data_II
_audit_creation_method     SHELXL-2014
_chemical_name_systematic
;
4-(4-Methoxyphenyl)piperazin-1-ium 3,5-dinitrobenzoate
;
_chemical_name_common     ?
_chemical_formula_moiety     'C11 H17 N2 O +, C7 H3 N2 O6 -'
_chemical_formula_sum     'C18 H20 N4 O7'
_chemical_formula_iupac     'C11 H17 N2 O +, C7 H3 N2 O6 -'
_chemical_formula_weight     404.38
_chemical_melting_point     ?
_space_group_crystal_system     triclinic
_space_group_name_H-M_alt     'P -1'
_space_group_name_Hall     '-P 1'
loop_
    _space_group_symop_operation_xyz
    'x, y, z'
    '-x, -y, -z'
_cell_length_a     7.4365(4)
_cell_length_b     10.6276(6)
_cell_length_c     13.2700(6)
_cell_angle_alpha     92.238(4)
_cell_angle_beta     97.057(4)
_cell_angle_gamma     108.618(5)
_cell_volume     982.92(9)
_cell_formula_units_Z     2
_cell_measurement_reflns_used     4210
_cell_measurement_theta_min     2.655
_cell_measurement_theta_max     27.755
_cell_measurement_temperature     293(2)
_exptl_crystal_description     block
_exptl_crystal_colour     yellow
_exptl_crystal_size_max     0.500
_exptl_crystal_size_mid     0.480
_exptl_crystal_size_min     0.480
_exptl_crystal_density_diffrn     1.366
_exptl_crystal_density_meas     ?
_exptl_crystal_density_method     ?
_exptl_crystal_F_000     424
_exptl_absorpt_coefficient_mu     0.107
_exptl_absorpt_correction_type     multi-scan
_exptl_absorpt_process_details
;
(CrysAlis RED; Oxford Diffraction, 2009)
;
_exptl_absorpt_correction_T_min     0.765
_exptl_absorpt_correction_T_max     0.950
_exptl_special_details     ?
_diffrn_ambient_temperature     293(2)
_diffrn_source     'Enhance (Mo) X-ray Source'
_diffrn_radiation_type     MoK\a
_diffrn_radiation_wavelength     0.71073
_diffrn_radiation_monochromator     graphite
_diffrn_measurement_device_type
;
Oxford Diffraction Xcalibur
with Sapphire CCD
;
_diffrn_measurement_method     '\w scans'
_diffrn_detector_area_resol_mean     ?
_diffrn_reflns_number     7013
_diffrn_reflns_av_R_equivalents     0.0105
_diffrn_reflns_av_unetI/netI     0.0174
_diffrn_reflns_theta_min     2.655
_diffrn_reflns_theta_max     27.534
_diffrn_reflns_theta_full     25.242
_diffrn_measured_fraction_theta_max     0.928
_diffrn_measured_fraction_theta_full     0.999
_diffrn_reflns_limit_h_min     -7
_diffrn_reflns_limit_h_max     9
_diffrn_reflns_limit_k_min     -13
_diffrn_reflns_limit_k_max     13
_diffrn_reflns_limit_l_min     -16
_diffrn_reflns_limit_l_max     9
_diffrn_standards_number     0
_diffrn_standards_interval_count     0
_diffrn_standards_interval_time     0
_diffrn_standards_decay_%     0
_refine_special_details     ?
_reflns_number_total     4202
_reflns_number_gt     3057
_reflns_threshold_expression     'I > 2\s(I)'
_refine_ls_structure_factor_coef     Fsqd
_refine_ls_matrix_type     full
_refine_ls_R_factor_all     0.0600
_refine_ls_R_factor_gt     0.0406
_refine_ls_wR_factor_gt     0.1000
_refine_ls_wR_factor_ref     0.1097
_refine_ls_goodness_of_fit_ref     1.024
_refine_ls_restrained_S_all     1.024
_refine_ls_number_reflns     4202
_refine_ls_number_parameters     268
_refine_ls_number_restraints     0
_refine_ls_hydrogen_treatment     mixed
_refine_ls_weighting_scheme     calc
_refine_ls_weighting_details
              'w=1/[\s^2^(Fo^2^)+(0.0482P)^2^+0.2082P] where P=(Fo^2^+2Fc^2^)/3'
_atom_sites_solution_hydrogens     mixed
_atom_sites_solution_primary     dual
_atom_sites_solution_secondary     ?
_refine_ls_shift/su_max     0.000
_refine_ls_shift/su_mean     0.000
_refine_diff_density_max     0.146
_refine_diff_density_min     -0.187
_refine_ls_extinction_method     none
_refine_ls_extinction_coef     .
loop_
    _atom_type_symbol
    _atom_type_description
    _atom_type_scat_dispersion_real
    _atom_type_scat_dispersion_imag
    _atom_type_scat_source
    'C' 'C' 0.0033 0.0016
                         'International Tables Vol C Tables 4.2.6.8 and 6.1.1.4'
    'H' 'H' 0.0000 0.0000
                         'International Tables Vol C Tables 4.2.6.8 and 6.1.1.4'
    'N' 'N' 0.0061 0.0033
                         'International Tables Vol C Tables 4.2.6.8 and 6.1.1.4'
    'O' 'O' 0.0106 0.0060
                         'International Tables Vol C Tables 4.2.6.8 and 6.1.1.4'
_computing_data_collection
;
CrysAlis CCD (Oxford Diffraction, 2009)
;
_computing_cell_refinement
;
CrysAlis RED (Oxford Diffraction, 2009)
;
_computing_data_reduction
;
CrysAlis RED (Oxford Diffraction, 2009)
;
_computing_structure_solution
;
SHELXT (Sheldrick, 2015a)
;
_computing_structure_refinement
;
SHELXL-2014 (Sheldrick, 2015b)
;
_computing_molecular_graphics
;
PLATON (Spek, 2020)
;
_computing_publication_material
;
SHELXL-2014 (Sheldrick, 2015b) and PLATON (Spek, 2020)
;
loop_
    _atom_site_type_symbol
    _atom_site_label
    _atom_site_fract_x
    _atom_site_fract_y
    _atom_site_fract_z
    _atom_site_U_iso_or_equiv
    _atom_site_adp_type
    _atom_site_calc_flag
    _atom_site_occupancy
    _atom_site_disorder_assembly
    _atom_site_disorder_group
    N N1 0.4909(2) 0.44996(14) 0.34081(10) 0.0521(3) Uani d 1 . .
    H H11 0.578(3) 0.5249(19) 0.3837(14) 0.063 Uiso d 1 . .
    H H12 0.464(3) 0.3711(18) 0.3776(14) 0.063 Uiso d 1 . .
    C C2 0.3094(3) 0.47725(16) 0.31197(13) 0.0579(4) Uani d 1 . .
    H H2A 0.2620 0.4993 0.3729 0.070 Uiso calc 1 . .
    H H2B 0.2140 0.3982 0.2761 0.070 Uiso calc 1 . .
    C C3 0.3399(3) 0.59140(16) 0.24455(12) 0.0518(4) Uani d 1 . .
    H H3A 0.2191 0.6068 0.2249 0.062 Uiso calc 1 . .
    H H3B 0.4290 0.6719 0.2819 0.062 Uiso calc 1 . .
    N N4 0.41580(19) 0.56126(12) 0.15311(9) 0.0475(3) Uani d 1 . .
    C C5 0.5974(3) 0.54000(17) 0.18174(12) 0.0532(4) Uani d 1 . .
    H H5A 0.6890 0.6204 0.2180 0.064 Uiso calc 1 . .
    H H5B 0.6473 0.5205 0.1209 0.064 Uiso calc 1 . .
    C C6 0.5732(3) 0.42574(17) 0.24871(13) 0.0601(5) Uani d 1 . .
    H H6A 0.4893 0.3441 0.2105 0.072 Uiso calc 1 . .
    H H6B 0.6967 0.4147 0.2689 0.072 Uiso calc 1 . .
    C C21 0.4128(2) 0.65236(14) 0.07691(11) 0.0443(3) Uani d 1 . .
    C C22 0.2377(2) 0.65974(17) 0.03241(12) 0.0555(4) Uani d 1 . .
    H H22 0.1256 0.6063 0.0536 0.067 Uiso calc 1 . .
    C C23 0.2264(2) 0.74413(18) -0.04220(13) 0.0572(4) Uani d 1 . .
    H H23 0.1074 0.7474 -0.0706 0.069 Uiso calc 1 . .
    C C24 0.3915(2) 0.82446(16) -0.07540(11) 0.0468(4) Uani d 1 . .
    C C25 0.5662(2) 0.81844(16) -0.03278(11) 0.0477(4) Uani d 1 . .
    H H25 0.6779 0.8715 -0.0546 0.057 Uiso calc 1 . .
    C C26 0.5764(2) 0.73326(16) 0.04294(11) 0.0477(4) Uani d 1 . .
    H H26 0.6957 0.7305 0.0714 0.057 Uiso calc 1 . .
    O O24 0.36537(16) 0.90394(12) -0.15109(9) 0.0609(3) Uani d 1 . .
    C C27 0.5312(2) 0.98606(18) -0.18771(14) 0.0595(4) Uani d 1 . .
    H H27A 0.4941 1.0364 -0.2401 0.089 Uiso calc 1 . .
    H H27B 0.6143 1.0459 -0.1327 0.089 Uiso calc 1 . .
    H H27C 0.5973 0.9314 -0.2151 0.089 Uiso calc 1 . .
    C C31 0.75477(19) 0.90885(13) 0.44906(10) 0.0370(3) Uani d 1 . .
    C C32 0.74671(19) 1.02627(13) 0.49332(11) 0.0379(3) Uani d 1 . .
    H H32 0.6919 1.0266 0.5526 0.045 Uiso calc 1 . .
    C C33 0.8211(2) 1.14339(13) 0.44845(11) 0.0397(3) Uani d 1 . .
    C C34 0.9027(2) 1.14837(15) 0.36080(11) 0.0425(3) Uani d 1 . .
    H H34 0.9502 1.2278 0.3310 0.051 Uiso calc 1 . .
    C C35 0.91080(19) 1.03023(15) 0.31926(10) 0.0416(3) Uani d 1 . .
    C C36 0.8395(2) 0.91119(14) 0.36128(11) 0.0413(3) Uani d 1 . .
    H H36 0.8480 0.8331 0.3312 0.050 Uiso calc 1 . .
    C C37 0.6792(2) 0.77976(14) 0.49869(12) 0.0442(3) Uani d 1 . .
    O O31 0.70674(18) 0.67975(10) 0.46073(10) 0.0624(3) Uani d 1 . .
    O O32 0.59993(18) 0.78544(11) 0.57568(10) 0.0617(3) Uani d 1 . .
    N N33 0.8205(2) 1.26892(13) 0.49865(12) 0.0556(4) Uani d 1 . .
    O O33 0.7947(3) 1.26858(14) 0.58726(12) 0.0877(5) Uani d 1 . .
    O O34 0.8460(2) 1.36548(11) 0.44914(12) 0.0745(4) Uani d 1 . .
    N N35 1.00278(19) 1.03268(17) 0.22712(11) 0.0575(4) Uani d 1 . .
    O O35 0.9969(2) 0.92646(16) 0.18661(11) 0.0886(5) Uani d 1 . .
    O O36 1.08186(19) 1.14064(15) 0.19653(10) 0.0723(4) Uani d 1 . .
loop_
    _atom_site_aniso_label
    _atom_site_aniso_U_11
    _atom_site_aniso_U_22
    _atom_site_aniso_U_33
    _atom_site_aniso_U_12
    _atom_site_aniso_U_13
    _atom_site_aniso_U_23
    N1 0.0813(10) 0.0340(7) 0.0413(7) 0.0163(7) 0.0151(7) 0.0085(6)
    C2 0.0783(12) 0.0465(9) 0.0517(9) 0.0171(8) 0.0255(9) 0.0128(7)
    C3 0.0688(11) 0.0490(9) 0.0434(8) 0.0220(8) 0.0200(8) 0.0106(7)
    N4 0.0625(8) 0.0452(7) 0.0365(6) 0.0178(6) 0.0121(6) 0.0052(5)
    C5 0.0726(11) 0.0562(9) 0.0390(8) 0.0285(8) 0.0170(8) 0.0091(7)
    C6 0.0932(14) 0.0516(9) 0.0463(9) 0.0353(9) 0.0179(9) 0.0066(7)
    C21 0.0539(9) 0.0432(8) 0.0331(7) 0.0126(7) 0.0060(6) 0.0004(6)
    C22 0.0475(9) 0.0609(10) 0.0494(9) 0.0045(8) 0.0083(7) 0.0100(8)
    C23 0.0430(9) 0.0721(11) 0.0525(9) 0.0141(8) 0.0020(7) 0.0152(8)
    C24 0.0511(9) 0.0534(9) 0.0352(7) 0.0161(7) 0.0056(6) 0.0062(7)
    C25 0.0458(9) 0.0581(9) 0.0386(8) 0.0140(7) 0.0101(6) 0.0090(7)
    C26 0.0475(9) 0.0591(9) 0.0378(8) 0.0186(7) 0.0067(6) 0.0069(7)
    O24 0.0505(7) 0.0792(8) 0.0544(7) 0.0201(6) 0.0080(5) 0.0293(6)
    C27 0.0565(10) 0.0651(11) 0.0575(10) 0.0177(8) 0.0105(8) 0.0234(9)
    C31 0.0330(7) 0.0355(7) 0.0397(7) 0.0091(5) -0.0009(5) 0.0061(6)
    C32 0.0348(7) 0.0413(7) 0.0382(7) 0.0127(6) 0.0052(6) 0.0074(6)
    C33 0.0377(7) 0.0351(7) 0.0466(8) 0.0131(6) 0.0030(6) 0.0062(6)
    C34 0.0367(8) 0.0421(8) 0.0464(8) 0.0092(6) 0.0036(6) 0.0155(6)
    C35 0.0328(7) 0.0539(9) 0.0357(7) 0.0107(6) 0.0038(6) 0.0073(6)
    C36 0.0385(8) 0.0398(7) 0.0433(8) 0.0120(6) 0.0008(6) -0.0011(6)
    C37 0.0415(8) 0.0353(7) 0.0505(9) 0.0077(6) -0.0015(7) 0.0091(6)
    O31 0.0784(8) 0.0349(6) 0.0698(8) 0.0157(5) 0.0036(6) 0.0028(5)
    O32 0.0726(8) 0.0484(6) 0.0700(8) 0.0186(6) 0.0285(7) 0.0260(6)
    N33 0.0577(9) 0.0405(7) 0.0724(10) 0.0205(6) 0.0109(7) 0.0057(7)
    O33 0.1379(14) 0.0651(9) 0.0746(10) 0.0460(9) 0.0368(9) -0.0020(7)
    O34 0.0822(9) 0.0374(6) 0.1060(11) 0.0211(6) 0.0133(8) 0.0183(7)
    N35 0.0442(8) 0.0778(11) 0.0466(8) 0.0131(7) 0.0107(6) 0.0044(8)
    O35 0.0877(11) 0.0931(11) 0.0767(9) 0.0117(8) 0.0374(8) -0.0187(8)
    O36 0.0611(8) 0.0951(10) 0.0654(8) 0.0219(7) 0.0285(6) 0.0330(7)
_geom_special_details
;
 All esds (except the esd in the dihedral angle between two l.s. planes)
 are estimated using the full covariance matrix.  The cell esds are taken
 into account individually in the estimation of esds in distances, angles
 and torsion angles; correlations between esds in cell parameters are only
 used when they are defined by crystal symmetry.  An approximate (isotropic)
 treatment of cell esds is used for estimating esds involving l.s. planes.
;
loop_
    _geom_bond_atom_site_label_1
    _geom_bond_atom_site_label_2
    _geom_bond_site_symmetry_2
    _geom_bond_distance
    _geom_bond_publ_flag
    N1 C2 . 1.478(2) ?
    N1 C6 . 1.481(2) ?
    N1 H11 . 0.96(2) ?
    N1 H12 . 0.965(18) ?
    C2 C3 . 1.511(2) ?
    C2 H2A . 0.9700 ?
    C2 H2B . 0.9700 ?
    C3 N4 . 1.4654(19) ?
    C3 H3A . 0.9700 ?
    C3 H3B . 0.9700 ?
    N4 C21 . 1.4301(18) ?
    N4 C5 . 1.448(2) ?
    C5 C6 . 1.510(2) ?
    C5 H5A . 0.9700 ?
    C5 H5B . 0.9700 ?
    C6 H6A . 0.9700 ?
    C6 H6B . 0.9700 ?
    C21 C26 . 1.386(2) ?
    C21 C22 . 1.389(2) ?
    C22 C23 . 1.374(2) ?
    C22 H22 . 0.9300 ?
    C23 C24 . 1.387(2) ?
    C23 H23 . 0.9300 ?
    C24 O24 . 1.3724(18) ?
    C24 C25 . 1.373(2) ?
    C25 C26 . 1.390(2) ?
    C25 H25 . 0.9300 ?
    C26 H26 . 0.9300 ?
    O24 C27 . 1.4181(19) ?
    C27 H27A . 0.9600 ?
    C27 H27B . 0.9600 ?
    C27 H27C . 0.9600 ?
    C31 C32 . 1.3803(19) ?
    C31 C36 . 1.388(2) ?
    C31 C37 . 1.5169(19) ?
    C32 C33 . 1.3817(19) ?
    C32 H32 . 0.9300 ?
    C33 C34 . 1.372(2) ?
    C33 N33 . 1.4693(19) ?
    C34 C35 . 1.374(2) ?
    C34 H34 . 0.9300 ?
    C35 C36 . 1.376(2) ?
    C35 N35 . 1.4696(19) ?
    C36 H36 . 0.9300 ?
    C37 O31 . 1.2440(18) ?
    C37 O32 . 1.2495(19) ?
    N33 O33 . 1.2143(19) ?
    N33 O34 . 1.2165(17) ?
    N35 O35 . 1.2169(19) ?
    N35 O36 . 1.2211(18) ?
loop_
    _geom_angle_atom_site_label_1
    _geom_angle_atom_site_label_2
    _geom_angle_atom_site_label_3
    _geom_angle_site_symmetry_1
    _geom_angle_site_symmetry_3
    _geom_angle
    _geom_angle_publ_flag
    C2 N1 C6 . . 110.43(13) ?
    C2 N1 H11 . . 108.2(11) ?
    C6 N1 H11 . . 111.1(11) ?
    C2 N1 H12 . . 108.4(11) ?
    C6 N1 H12 . . 108.7(10) ?
    H11 N1 H12 . . 110.0(15) ?
    N1 C2 C3 . . 110.47(14) ?
    N1 C2 H2A . . 109.6 ?
    C3 C2 H2A . . 109.6 ?
    N1 C2 H2B . . 109.6 ?
    C3 C2 H2B . . 109.6 ?
    H2A C2 H2B . . 108.1 ?
    N4 C3 C2 . . 110.40(13) ?
    N4 C3 H3A . . 109.6 ?
    C2 C3 H3A . . 109.6 ?
    N4 C3 H3B . . 109.6 ?
    C2 C3 H3B . . 109.6 ?
    H3A C3 H3B . . 108.1 ?
    C21 N4 C5 . . 115.97(12) ?
    C21 N4 C3 . . 113.26(12) ?
    C5 N4 C3 . . 109.90(12) ?
    N4 C5 C6 . . 110.50(14) ?
    N4 C5 H5A . . 109.6 ?
    C6 C5 H5A . . 109.6 ?
    N4 C5 H5B . . 109.6 ?
    C6 C5 H5B . . 109.6 ?
    H5A C5 H5B . . 108.1 ?
    N1 C6 C5 . . 111.08(13) ?
    N1 C6 H6A . . 109.4 ?
    C5 C6 H6A . . 109.4 ?
    N1 C6 H6B . . 109.4 ?
    C5 C6 H6B . . 109.4 ?
    H6A C6 H6B . . 108.0 ?
    C26 C21 C22 . . 117.42(14) ?
    C26 C21 N4 . . 123.45(14) ?
    C22 C21 N4 . . 119.12(14) ?
    C23 C22 C21 . . 121.53(15) ?
    C23 C22 H22 . . 119.2 ?
    C21 C22 H22 . . 119.2 ?
    C22 C23 C24 . . 120.35(15) ?
    C22 C23 H23 . . 119.8 ?
    C24 C23 H23 . . 119.8 ?
    O24 C24 C25 . . 124.83(14) ?
    O24 C24 C23 . . 116.04(14) ?
    C25 C24 C23 . . 119.13(14) ?
    C24 C25 C26 . . 120.16(14) ?
    C24 C25 H25 . . 119.9 ?
    C26 C25 H25 . . 119.9 ?
    C21 C26 C25 . . 121.40(15) ?
    C21 C26 H26 . . 119.3 ?
    C25 C26 H26 . . 119.3 ?
    C24 O24 C27 . . 117.47(13) ?
    O24 C27 H27A . . 109.5 ?
    O24 C27 H27B . . 109.5 ?
    H27A C27 H27B . . 109.5 ?
    O24 C27 H27C . . 109.5 ?
    H27A C27 H27C . . 109.5 ?
    H27B C27 H27C . . 109.5 ?
    C32 C31 C36 . . 119.36(12) ?
    C32 C31 C37 . . 120.07(13) ?
    C36 C31 C37 . . 120.52(13) ?
    C31 C32 C33 . . 119.18(13) ?
    C31 C32 H32 . . 120.4 ?
    C33 C32 H32 . . 120.4 ?
    C34 C33 C32 . . 122.74(13) ?
    C34 C33 N33 . . 118.33(13) ?
    C32 C33 N33 . . 118.88(13) ?
    C33 C34 C35 . . 116.73(13) ?
    C33 C34 H34 . . 121.6 ?
    C35 C34 H34 . . 121.6 ?
    C34 C35 C36 . . 122.71(13) ?
    C34 C35 N35 . . 118.15(13) ?
    C36 C35 N35 . . 119.13(14) ?
    C35 C36 C31 . . 119.26(13) ?
    C35 C36 H36 . . 120.4 ?
    C31 C36 H36 . . 120.4 ?
    O31 C37 O32 . . 126.39(14) ?
    O31 C37 C31 . . 117.10(14) ?
    O32 C37 C31 . . 116.49(13) ?
    O33 N33 O34 . . 124.64(15) ?
    O33 N33 C33 . . 117.22(13) ?
    O34 N33 C33 . . 118.14(15) ?
    O35 N35 O36 . . 124.03(15) ?
    O35 N35 C35 . . 117.67(15) ?
    O36 N35 C35 . . 118.29(15) ?
loop_
    _geom_torsion_atom_site_label_1
    _geom_torsion_atom_site_label_2
    _geom_torsion_atom_site_label_3
    _geom_torsion_atom_site_label_4
    _geom_torsion_site_symmetry_1
    _geom_torsion_site_symmetry_2
    _geom_torsion_site_symmetry_3
    _geom_torsion_site_symmetry_4
    _geom_torsion
    _geom_torsion_publ_flag
    C6 N1 C2 C3 . . . . -55.07(17) ?
    N1 C2 C3 N4 . . . . 57.89(18) ?
    C2 C3 N4 C21 . . . . 168.46(14) ?
    C2 C3 N4 C5 . . . . -60.05(18) ?
    C21 N4 C5 C6 . . . . -170.46(12) ?
    C3 N4 C5 C6 . . . . 59.49(16) ?
    C2 N1 C6 C5 . . . . 54.81(19) ?
    N4 C5 C6 N1 . . . . -57.29(19) ?
    C5 N4 C21 C26 . . . . -10.3(2) ?
    C3 N4 C21 C26 . . . . 118.13(17) ?
    C5 N4 C21 C22 . . . . 168.48(14) ?
    C3 N4 C21 C22 . . . . -63.10(18) ?
    C26 C21 C22 C23 . . . . -0.2(2) ?
    N4 C21 C22 C23 . . . . -179.05(15) ?
    C21 C22 C23 C24 . . . . 0.2(3) ?
    C22 C23 C24 O24 . . . . 179.14(16) ?
    C22 C23 C24 C25 . . . . 0.0(3) ?
    O24 C24 C25 C26 . . . . -179.33(14) ?
    C23 C24 C25 C26 . . . . -0.3(2) ?
    C22 C21 C26 C25 . . . . -0.1(2) ?
    N4 C21 C26 C25 . . . . 178.71(14) ?
    C24 C25 C26 C21 . . . . 0.3(2) ?
    C25 C24 O24 C27 . . . . -0.2(2) ?
    C23 C24 O24 C27 . . . . -179.20(15) ?
    C36 C31 C32 C33 . . . . 0.8(2) ?
    C37 C31 C32 C33 . . . . 178.20(12) ?
    C31 C32 C33 C34 . . . . 0.3(2) ?
    C31 C32 C33 N33 . . . . -177.08(13) ?
    C32 C33 C34 C35 . . . . -1.1(2) ?
    N33 C33 C34 C35 . . . . 176.30(13) ?
    C33 C34 C35 C36 . . . . 0.8(2) ?
    C33 C34 C35 N35 . . . . -178.10(13) ?
    C34 C35 C36 C31 . . . . 0.3(2) ?
    N35 C35 C36 C31 . . . . 179.18(12) ?
    C32 C31 C36 C35 . . . . -1.1(2) ?
    C37 C31 C36 C35 . . . . -178.48(12) ?
    C32 C31 C37 O31 . . . . -173.38(14) ?
    C36 C31 C37 O31 . . . . 4.0(2) ?
    C32 C31 C37 O32 . . . . 4.7(2) ?
    C36 C31 C37 O32 . . . . -177.93(13) ?
    C34 C33 N33 O33 . . . . -161.49(16) ?
    C32 C33 N33 O33 . . . . 16.0(2) ?
    C34 C33 N33 O34 . . . . 18.4(2) ?
    C32 C33 N33 O34 . . . . -164.13(14) ?
    C34 C35 N35 O35 . . . . -174.75(15) ?
    C36 C35 N35 O35 . . . . 6.3(2) ?
    C34 C35 N35 O36 . . . . 6.0(2) ?
    C36 C35 N35 O36 . . . . -172.92(14) ?
loop_
    _geom_hbond_atom_site_label_D
    _geom_hbond_atom_site_label_H
    _geom_hbond_atom_site_label_A
    _geom_hbond_site_symmetry_A
    _geom_hbond_distance_DH
    _geom_hbond_distance_HA
    _geom_hbond_distance_DA
    _geom_hbond_angle_DHA
    _geom_hbond_publ_flag
    N1 H11 O31 . 0.96(2) 1.814(19) 2.7638(18) 169(2) no
    N1 H12 O32 2_666 0.964(18) 1.740(18) 2.6953(18) 170.5(17) no
_shelx_space_group_comment
;
The symmetry employed for this shelxl refinement is uniquely defined
by the following loop, which should always be used as a source of
symmetry information in preference to the above space-group names.
They are only intended as comments.
;
_shelx_estimated_absorpt_T_min     0.948
_shelx_estimated_absorpt_T_max     0.950
_shelx_hkl_file
;
   0   0  -2 47027.1 144.117   5
   0   0  -3 118621. 245.749   2
   0   0  -3 118062. 218.142   4
   0   0  -3 117745. 280.710   5
   0   0  -4 36115.0 157.875   2
   0   0  -4 35896.2 140.879   4
   0   0  -4 35548.3 179.583   5
   0   0  -5 20177.2 119.648   4
   0   0  -5 20833.8 155.373   5
   0   0  -5 20616.9 134.793   2
   0   0  -6 20761.7 132.257   4
   0   0  -6 20574.0 170.640   5
   0   0  -6 20760.5 149.684   2
   0   0  -7 21034.3 145.751   4
   0   0  -7 21338.6 190.531   5
   0   0  -7 20599.3 163.799   2
   0   0  -8 27207.2 202.387   2
   0   0  -8 27291.6 229.747   5
   0   0  -8 26888.1 178.927   4
   0   0  -9 875.739 43.3566   4
   0   0  -9 987.692 68.0176   5
   0   0  -9 937.351 56.1992   2
   0   0 -10 11912.6 152.866   2
   0   0 -10 12156.6 179.805   5
   0   0 -11 1230.20 67.5427   2
   0   0 -11 1171.29 79.9674   5
   0   0 -12 1301.13 71.5374   2
   0   0 -12 1184.17 83.6122   5
   0   0 -13 410.489 82.0907   5
   0   0 -14 28.6888 75.4695   5
   0   0 -15 1570.22 104.067   5
   0   0 -16 53.4872 88.9376   5
   0   1 -16 164.792 82.3657   5
   0   1 -15 115.363 72.0554   5
   0   1 -14 848.045 93.9828   5
   0   1 -13 813.764 88.5307   5
   0   1 -12 375.944 69.7450   5
   0   1 -11 43.9911 56.1134   5
   0   1 -10 6766.61 107.907   4
   0   1 -10 6697.67 140.055   5
   0   1 -10 6922.65 113.886   2
   0   1  -9-9.26918 27.9326   4
   0   1  -9 27.0105 35.5930   2
   0   1  -9 6.83845 51.9364   5
   0   1  -8 3550.17 74.0311   2
   0   1  -8 3319.82 68.9704   4
   0   1  -8 3392.97 92.3674   5
   0   1  -7 3011.97 62.1518   4
   0   1  -7 3067.38 83.5634   5
   0   1  -7 3057.63 64.2351   2
   0   1  -6 14547.8 146.947   5
   0   1  -6 14310.6 114.712   2
   0   1  -6 14234.8 117.937   4
   0   1  -5 12896.1 102.891   4
   0   1  -5 12970.4 125.470   5
   0   1  -5 12735.4 97.5541   2
   0   1  -4 728.282 34.8411   5
   0   1  -4 717.031 24.7526   2
   0   1  -4 691.329 26.6250   4
   0   1  -3 53218.5 166.810   3
   0   1  -3 53676.7 195.188   5
   0   1  -3 52635.9 171.121   6
   0   1  -3 53142.6 170.618   4
   0   1  -2 125.044 15.2274   6
   0   1  -2 121.661 14.6976   3
   0   1  -2 117.292 17.9839   5
   0   1  -2 128.600 15.4214   4
   0   1   1 35957.8 96.2405   0
   0  -1  -2 3906.53 41.3479   5
   0  -1  -2 3907.79 47.2193   2
   0  -1  -3 49809.1 176.492   5
   0  -1  -3 49332.1 184.258   2
   0  -1  -4 652.380 22.0368   4
   0  -1  -4 576.458 30.7033   5
   0  -1  -4 541.799 31.0742   2
   0  -1  -5 18382.7 109.112   4
   0  -1  -5 18061.2 141.578   5
   0  -1  -5 18271.0 140.023   2
   0  -1  -6 7684.13 101.058   2
   0  -1  -6 7673.93 79.7036   4
   0  -1  -6 7558.82 104.160   5
   0  -1  -7 12768.5 111.597   4
   0  -1  -7 12691.5 145.014   5
   0  -1  -7 12891.0 139.641   2
   0  -1  -8 312.903 46.7677   5
   0  -1  -8 408.691 32.8141   4
   0  -1  -8 400.067 50.2157   2
   0  -1  -9 236.959 48.1213   2
   0  -1  -9 247.620 52.7349   5
   0  -1  -9 268.052 31.9946   4
   0  -1 -10 314.418 52.0550   2
   0  -1 -10 337.293 55.9675   5
   0  -1 -11 614.900 64.1105   2
   0  -1 -11 550.659 67.6834   5
   0  -1 -12 2255.49 100.172   5
   0  -1 -12 2153.62 90.2735   2
   0  -1 -13-34.8362 54.7831   2
   0  -1 -13 6.70148 64.3536   5
   0  -1 -14 761.471 92.0561   5
   0  -1 -15 378.577 81.5732   5
   0  -1 -16 38.6837 67.2502   5
   0   2 -16 782.127 96.9812   5
   0   2 -15 1149.84 107.120   5
   0   2 -14-1.39398 72.8693   5
   0   2 -13 2948.70 120.584   5
   0   2 -12-9.28897 66.4601   5
   0   2 -11 540.593 68.3048   5
   0   2 -10 158.577 55.9140   5
   0   2 -10 180.642 38.4151   4
   0   2  -9 5326.96 95.8269   4
   0   2  -9 5388.69 88.5848   2
   0   2  -9 5576.86 122.075   5
   0   2  -8 8143.75 109.563   4
   0   2  -8 8128.65 98.3515   2
   0   2  -8 8147.83 132.132   5
   0   2  -7 4840.04 82.1631   4
   0   2  -7 4943.36 99.5118   5
   0   2  -7 4840.44 70.7128   2
   0   2  -6 99469.0 337.672   6
   0   2  -6 99837.4 334.424   4
   0   2  -6 100849. 275.894   2
   0   2  -6 100651. 325.786   3
   0   2  -6 101099. 386.071   5
   0   2  -5 11282.3 83.1776   2
   0   2  -5 11603.8 105.459   3
   0   2  -5 11287.9 107.568   6
   0   2  -5 11436.5 121.198   5
   0   2  -5 11570.6 107.767   4
   0   2  -4 22670.3 137.153   6
   0   2  -4 23287.7 151.800   5
   0   2  -4 22908.3 137.945   3
   0   2  -3 2649.53 47.3869   3
   0   2  -3 2824.57 50.1444   5
   0   2  -3 2622.47 44.5359   6
   0   2  -2 201204. 361.439   3
   0   2  -2 195594. 1291.05   5
   0   2  -1 112564. 263.214   3
   0   2   0 1894.51 35.7603   3
   0  -2   0 1878.36 28.5994   2
   0   2   1 44791.9 158.344   1
   0  -2  -1 44893.7 136.399   0
   0   2   1 44713.9 141.398   0
   0  -2  -1 44749.6 152.932   2
   0   2   2 999999. 2921.27   1
   0  -2  -2 991437. 3228.31   2
   0  -2  -3 80659.3 264.112   2
   0  -2  -3 81167.9 213.572   5
   0   2   3 81741.7 213.657   1
   0  -2  -4 6445.84 85.4431   2
   0  -2  -4 6509.44 74.7377   5
   0   2   4 6441.53 62.2308   1
   0  -2  -5 6711.95 94.8168   2
   0   2   5 6656.38 63.7355   1
   0  -2  -5 6553.25 85.0171   5
   0  -2  -6 14404.3 109.452   4
   0  -2  -6 14712.6 138.598   5
   0  -2  -6 14358.2 144.755   2
   0   2   6 14128.1 92.4259   1
   0  -2  -7 4325.63 67.8533   4
   0  -2  -7 4214.51 89.3739   2
   0  -2  -7 4202.67 84.5804   5
   0  -2  -8 1153.32 58.5918   5
   0  -2  -8 1149.49 61.9156   2
   0  -2  -8 1314.48 44.0388   4
   0  -2  -9 3368.25 94.2911   2
   0  -2  -9 3462.95 92.3404   5
   0  -2 -10 50.6868 49.1852   5
   0  -2 -10 15.7394 55.0095   2
   0  -2 -11 1740.82 84.1259   5
   0  -2 -11 1690.56 84.9958   2
   0  -2 -12 4524.60 127.591   5
   0  -2 -12 4442.81 126.526   2
   0  -2 -13 1186.22 87.5109   5
   0  -2 -13 1167.85 82.4770   2
   0  -2 -14 1166.96 94.5282   5
   0  -2 -14 1235.39 95.4970   2
   0  -2 -15 274.493 70.6841   5
   0  -2 -16 184.948 74.3516   5
   0   3 -16-8.48247 66.8483   5
   0   3 -15 104.055 82.0211   5
   0   3 -14 1314.10 104.975   5
   0   3 -13 671.810 85.7228   5
   0   3 -12 1588.78 101.655   5
   0   3 -11 751.681 78.5024   5
   0   3 -10 3108.23 103.465   5
   0   3  -9 167.978 53.3191   5
   0   3  -8 45.5544 39.3547   6
   0   3  -8 77.3996 44.5822   5
   0   3  -8 51.1734 33.7617   3
   0   3  -7 412.604 40.1833   6
   0   3  -7 402.425 36.6379   3
   0   3  -7 426.254 27.4772   2
   0   3  -7 378.238 45.7588   5
   0   3  -6 16021.8 146.114   6
   0   3  -6 15907.7 158.913   5
   0   3  -6 16399.2 146.390   3
   0   3  -5 5801.74 90.6085   5
   0   3  -5 5668.35 84.3457   6
   0   3  -5 5702.78 85.4551   3
   0   3  -4 79924.2 292.427   3
   0   3  -4 80519.6 287.455   5
   0   3  -4 80256.9 278.435   6
   0   3  -3 33219.9 181.820   3
   0   3  -3 33330.0 162.335   5
   0   3  -2 208.047 17.1148   5
   0   3  -2 247.350 26.4611   3
   0   3  -1 2.45588 20.4680   3
   0  -3   1 13.0263 10.6122   2
   0  -3   0 334.491 19.3225   2
   0   3   0 400.530 26.8546   3
   0  -3  -1 12187.8 86.1588   0
   0  -3  -1 12036.9 94.4780   2
   0   3   2 74843.0 229.763   0
   0  -3  -2 74450.5 255.171   2
   0   3   2 73426.1 250.110   1
   0  -3  -2 74993.1 222.521   0
   0  -3  -3 6686.55 58.9711   5
   0  -3  -3 6793.64 88.0562   2
   0   3   3 6768.59 78.7303   1
   0   3   3 6859.91 77.4884   0
   0   3   4 19773.5 135.270   0
   0  -3  -4 20322.9 158.261   2
   0  -3  -4 20667.4 123.152   5
   0   3   4 20259.9 133.336   1
   0  -3  -5 3094.31 59.4458   5
   0   3   5 3383.21 59.2582   1
   0  -3  -5 2958.22 74.7773   2
   0  -3  -6 13.3643 28.5754   5
   0  -3  -6-49.4586 47.1990   2
   0   3   6 7.03148 22.9022   1
   0  -3  -7 40.2493 46.1441   2
   0  -3  -7 17.0030 32.3646   5
   0  -3  -8 1261.00 57.1183   5
   0  -3  -8 1200.98 69.0120   2
   0  -3  -9 0.12140 39.1338   5
   0  -3  -9-24.9635 50.2269   2
   0  -3 -10 390.252 66.2977   2
   0  -3 -10 570.828 56.9009   5
   0  -3 -11 1051.98 89.9926   2
   0  -3 -11 1300.70 83.3385   5
   0  -3 -12 998.235 96.0209   2
   0  -3 -12 891.833 75.7945   5
   0  -3 -13-20.3833 65.8073   2
   0  -3 -13 25.4254 57.5256   5
   0  -3 -14 20.1251 76.5891   2
   0  -3 -14 33.7689 62.6580   5
   0  -3 -15-73.5661 68.8881   2
   0  -3 -16 65.7811 76.7413   2
   0   4 -15 272.607 85.5865   5
   0   4 -14 38.3191 71.0857   5
   0   4 -13 929.282 103.900   5
   0   4 -12 552.886 80.7812   5
   0   4 -11 14551.4 215.469   5
   0   4 -10 11183.9 178.261   5
   0   4  -9 3798.49 95.6984   6
   0   4  -9 3533.72 89.1843   3
   0   4  -9 3568.31 102.978   5
   0   4  -8 3532.49 88.7852   6
   0   4  -8 3663.69 87.0906   3
   0   4  -8 3433.93 94.0479   5
   0   4  -7 9593.45 128.239   3
   0   4  -7 9371.97 133.117   5
   0   4  -7 9518.89 128.661   6
   0   4  -6 827.729 48.9278   5
   0   4  -6 806.777 48.1932   6
   0   4  -6 789.589 47.9234   3
   0   4  -5 78115.6 321.797   5
   0   4  -5 76752.0 317.095   6
   0   4  -5 78009.9 334.962   3
   0   4  -4 715.954 44.2825   3
   0   4  -4 994.909 42.1802   5
   0   4  -4 737.721 40.0902   6
   0   4  -3 44836.6 241.974   3
   0   4  -3 44740.4 194.472   5
   0  -4   3 44961.5 128.916   2
   0   4  -2 85189.2 226.799   5
   0  -4   2 86403.6 195.971   2
   0   4  -2 86453.6 323.198   3
   0   4  -1 43569.0 225.436   3
   0  -4   1 43216.6 157.963   2
   0  -4   0 323.444 23.5164   0
   0  -4   0 344.315 24.1765   2
   0   4   0 405.597 33.4668   3
   0  -4  -1 2753.88 53.6482   2
   0  -4  -1 2677.75 49.4375   0
   0   4   2 19386.7 137.339   0
   0  -4  -2 19979.2 130.950   0
   0  -4  -2 19818.5 147.648   2
   0  -4  -3 76492.9 307.586   2
   0   4   3 75629.9 276.409   0
   0  -4  -3 75432.0 174.210   5
   0  -4  -4 13107.2 142.545   2
   0   4   4 12864.1 120.395   0
   0  -4  -4 12920.7 93.5501   5
   0   4   5 9116.67 109.751   0
   0  -4  -5 8965.01 91.5826   5
   0  -4  -5 9149.07 130.473   2
   0  -4  -6 13814.0 164.354   2
   0  -4  -6 14195.6 128.107   5
   0  -4  -7 1533.00 56.2905   5
   0  -4  -7 1499.67 75.2404   2
   0  -4  -8 1409.62 60.7648   5
   0  -4  -8 1437.55 80.3861   2
   0  -4  -9 3221.91 108.894   2
   0  -4  -9 3518.52 92.0786   5
   0  -4 -10 5463.45 141.112   2
   0  -4 -11 12081.7 202.751   2
   0  -4 -12 7498.96 170.728   2
   0  -4 -13 2942.67 125.242   2
   0  -4 -14 143.023 86.2314   2
   0  -4 -15 201.863 77.9394   2
   0   5 -15 52.3726 77.0800   5
   0   5 -14 219.178 74.3745   5
   0   5 -13 339.226 79.3632   5
   0   5 -12 130.111 71.8077   5
   0   5 -11 2016.73 102.076   5
   0   5 -10 8414.65 152.597   6
   0   5 -10 8090.12 156.166   5
   0   5 -10 7866.12 140.864   3
   0   5  -9 178.756 55.5568   6
   0   5  -9 134.952 49.7035   5
   0   5  -9 126.846 47.8793   3
   0   5  -8 26.6800 45.2605   3
   0   5  -8 51.6956 44.5462   6
   0   5  -8 19.3551 44.7029   5
   0   5  -7 2819.13 83.1051   3
   0   5  -7 2797.44 82.1100   6
   0   5  -7 2814.44 81.3576   5
   0   5  -6 14773.6 159.957   6
   0   5  -6 14397.4 165.693   3
   0   5  -6 14380.4 153.153   5
   0   5  -5 387.905 47.2387   3
   0   5  -5 358.802 38.0772   5
   0   5  -5 378.893 42.3384   6
   0   5  -4 117945. 439.413   3
   0   5  -4 119184. 361.339   5
   0   5  -3 7775.74 120.358   3
   0  -5   3 8124.41 65.5616   2
   0   5  -3 8053.14 86.0583   5
   0   5  -2 10280.0 80.4771   5
   0  -5   2 10455.6 81.0574   2
   0   5  -2 10497.7 129.762   3
   0   5  -1 327.309 37.3018   3
   0  -5   1 433.520 24.6599   2
   0  -5   0 82.1479 22.0271   2
   0   5   0 143.557 33.1529   3
   0  -5   0 88.1049 24.1627   0
   0  -5  -1 4757.97 71.3948   0
   0   5   1 4749.51 88.0076   3
   0  -5  -1 4683.30 75.8162   2
   0  -5  -2 42.0712 32.4108   2
   0  -5  -2 47.3496 20.4936   0
   0   5   3 11416.3 123.233   0
   0  -5  -3 11507.2 134.488   2
   0  -5  -4 9801.94 133.577   2
   0  -5  -5 2804.11 85.5890   2
   0  -5  -6 1078.15 69.8389   2
   0  -5  -7 179.611 62.5970   2
   0  -5  -8 7494.28 151.014   2
   0  -5  -9 57.2434 66.8934   2
   0  -5 -10 495.201 84.4263   2
   0  -5 -11 1841.13 115.089   2
   0  -5 -12 6405.73 173.238   2
   0  -5 -13 992.255 107.936   2
   0  -5 -14 192.320 91.2778   2
   0   6 -15 102.878 73.0445   5
   0   6 -14 1.71955 62.5232   5
   0   6 -13 456.542 80.8249   5
   0   6 -12 1710.38 94.7870   5
   0   6 -11 2203.06 96.2928   5
   0   6 -11 2390.73 103.780   6
   0   6 -11 2381.57 94.7913   3
   0   6 -10 5895.56 139.165   6
   0   6 -10 5863.94 131.930   3
   0   6 -10 5716.57 133.235   5
   0   6  -9 275.751 56.2318   6
   0   6  -9 261.693 52.8970   5
   0   6  -9 208.092 55.3745   3
   0   6  -8 1310.14 72.2101   3
   0   6  -8 1479.51 72.7572   6
   0   6  -8 1346.38 67.1472   5
   0   6  -7 758.223 58.9553   6
   0   6  -7 724.473 51.8793   5
   0   6  -7 759.716 59.9656   3
   0   6  -6 1334.51 57.0757   5
   0   6  -6 1467.53 66.1786   6
   0   6  -6 1405.85 70.8228   3
   0   6  -5 3512.50 75.2358   5
   0   6  -5 3682.72 98.2076   3
   0   6  -5 3464.90 85.7983   6
   0   6  -4 10031.1 108.196   5
   0   6  -4 9846.76 146.159   3
   0   6  -3 21816.9 207.342   3
   0   6  -2 914.732 53.3095   3
   0  -6   2 1006.38 32.4674   2
   0  -6   1 1877.63 46.2336   2
   0   6  -1 1740.80 66.1789   3
   0  -6   0 1208.27 47.6356   0
   0   6   0 1154.28 58.2050   3
   0  -6   0 1169.22 43.1406   2
   0   6   1 106.667 37.1817   3
   0  -6  -1 70.2090 31.1253   2
   0  -6  -2 7026.67 107.399   2
   0   6   2 7298.30 121.775   3
   0  -6  -3 680.600 51.6891   2
   0  -6  -4 12798.1 161.705   2
   0  -6  -5 11498.5 161.162   2
   0  -6  -6 241.363 61.3677   2
   0  -6  -7 2135.02 96.2652   2
   0  -6  -8 7388.30 157.959   2
   0  -6  -9 1215.71 94.1957   2
   0  -6 -10 672.573 87.5437   2
   0  -6 -11 127.136 82.9638   2
   0  -6 -12 36.0933 76.0488   2
   0  -6 -13 113.144 91.0934   2
   0   7 -14 351.607 76.6670   5
   0   7 -13 70.7051 56.6427   5
   0   7 -12 1.57175 65.0700   3
   0   7 -12 88.9716 68.4360   6
   0   7 -12 6.03129 52.8480   5
   0   7 -11-16.8878 70.6707   6
   0   7 -11 38.2854 54.0588   3
   0   7 -11-94.2639 51.8596   5
   0   7 -10 616.450 72.2256   6
   0   7 -10 605.176 70.7478   3
   0   7 -10 702.683 63.0197   5
   0   7  -9 1371.51 83.8144   6
   0   7  -9 1098.13 83.1622   3
   0   7  -9 1283.94 71.3838   5
   0   7  -8 525.661 66.7952   3
   0   7  -8 619.969 66.5521   6
   0   7  -8 543.969 53.0700   5
   0   7  -7 4032.51 106.707   6
   0   7  -7 4224.64 114.952   3
   0   7  -6 8049.29 137.594   6
   0   7  -6 7998.35 149.203   3
   0   7  -5 893.480 65.6798   3
   0   7  -4 10438.1 162.197   3
   0   7  -3 1140.25 69.9429   3
   0   7  -2 26654.6 247.758   3
   0   7  -1 6357.13 126.044   3
   0  -7   1 6803.44 90.4662   2
   0  -7   0 719.516 41.9410   2
   0   7   0 740.303 61.5282   3
   0  -7  -1 2284.33 67.4117   2
   0   7   1 2265.43 83.5748   3
   0  -7  -2 30.3560 39.9528   2
   0   7   2 92.4217 50.5898   3
   0   7   3 306.658 53.3655   3
   0  -7  -3 258.453 46.6097   2
   0  -7  -4 2711.64 88.9377   2
   0  -7  -5-12.0325 51.7685   2
   0  -7  -6 1047.89 74.9405   2
   0  -7  -7 25.5550 66.6820   2
   0  -7  -8 3407.44 122.722   2
   0  -7  -9 45.7135 79.7529   2
   0  -7 -10 3188.99 139.095   2
   0  -7 -11 126.112 75.7436   2
   0  -7 -12 137.313 93.3461   2
   0   8 -13 840.487 91.6425   3
   0   8 -13 949.032 93.5682   6
   0   8 -12-18.6443 70.4237   6
   0   8 -12 39.1296 64.5725   3
   0   8 -11 410.893 65.8919   3
   0   8 -11 563.013 84.2876   6
   0   8 -10 568.118 76.6164   6
   0   8 -10 569.649 76.7161   3
   0   8  -9-35.0759 68.0389   6
   0   8  -9-35.1763 59.8048   3
   0   8  -8 6151.86 141.455   6
   0   8  -8 6122.55 146.139   3
   0   8  -7 837.331 69.9693   6
   0   8  -7 753.377 72.0074   3
   0   8  -6 1737.09 90.0135   3
   0   8  -6 1770.20 83.6096   6
   0   8  -5 515.635 68.2540   3
   0   8  -4 472.930 61.7970   3
   0   8  -3 32.7699 57.8159   3
   0   8  -2 5665.82 133.031   3
   0   8  -1-4.60201 58.6326   3
   0   8   0 143.961 66.2389   3
   0  -8   0 79.0101 40.8649   2
   0  -8  -1 6020.22 110.044   2
   0   8   1 5866.99 142.437   3
   0   8   2 250.955 70.0776   3
   0  -8  -2 269.848 48.1127   2
   0  -8  -3 120.228 51.3091   2
   0   8   3 126.200 64.5673   3
   0   8   4 156.307 59.1931   3
   0  -8  -4 278.678 56.9455   2
   0  -8  -5 420.528 63.6119   2
   0  -8  -6 1664.77 92.1882   2
   0  -8  -7 1614.46 92.1255   2
   0  -8  -8 1552.64 104.723   2
   0  -8  -9 231.093 86.7219   2
   0  -8 -10 3421.07 145.438   2
   0  -8 -11 331.970 95.8489   2
   0   9 -13 634.678 103.043   6
   0   9 -12 1345.11 93.1647   3
   0   9 -12 1290.87 109.185   6
   0   9 -11 554.709 83.5748   6
   0   9 -11 448.288 80.7316   3
   0   9 -10 127.060 61.9741   6
   0   9 -10 63.7405 64.6230   3
   0   9  -9 414.987 77.9409   6
   0   9  -9 369.642 72.0738   3
   0   9  -8 6913.41 153.194   6
   0   9  -8 6326.89 156.097   3
   0   9  -7 7016.78 152.952   6
   0   9  -7 7048.76 166.654   3
   0   9  -6 95.7062 68.5489   3
   0   9  -6 79.0655 63.4733   6
   0   9  -5 51.4699 58.1911   3
   0   9  -4 4210.02 128.393   3
   0   9  -3 1175.71 92.8161   3
   0   9  -2 6077.38 152.719   3
   0   9  -1 1950.49 106.075   3
   0   9   0 1580.21 97.9984   3
   0   9   1 6913.98 161.711   3
   0   9   2 4746.92 141.159   3
   0  -9  -2 4777.54 113.237   2
   0   9   3 965.521 83.2306   3
   0  -9  -3 985.147 68.4440   2
   0   9   4 661.286 75.6887   3
   0  -9  -4 664.026 66.9310   2
   0   9   5 97.8158 64.9212   3
   0  -9  -5 83.7721 55.7062   2
   0  -9  -6 2919.31 112.633   2
   0  -9  -7 1142.26 90.8665   2
   0  -9  -8 2161.61 115.961   2
   0  -9  -9 193.684 91.0522   2
   0  -9 -10 152.200 92.5797   2
   0  10 -12 513.313 73.1130   3
   0  10 -11 183.419 80.9956   6
   0  10 -11 200.366 71.2928   3
   0  10 -10 407.903 83.2194   6
   0  10 -10 180.524 81.6804   3
   0  10  -9 448.640 72.8637   6
   0  10  -9 339.359 80.7822   3
   0  10  -8 512.449 73.5437   6
   0  10  -8 645.517 77.1301   3
   0  10  -7 190.786 73.0162   3
   0  10  -7 238.783 69.2873   6
   0  10  -6 22.8517 65.3396   3
   0  10  -6-50.2019 58.9679   6
   0  10  -5 48.5665 65.4057   3
   0  10  -4 295.478 77.0083   3
   0  10  -3 1213.35 95.5951   3
   0  10  -2 977.070 91.9294   3
   0  10  -1 118.175 71.8260   3
   0  10   0 2295.18 114.740   3
   0  10   1 1203.15 96.2568   3
   0  10   2 73.2550 71.0806   3
   0  10   3-64.4995 73.8089   3
   0 -10  -3 27.3061 53.5905   2
   0 -10  -4 1070.19 77.4439   2
   0  10   4 927.658 96.5168   3
   0  10   5 141.813 67.7142   3
   0 -10  -5 61.4181 63.4778   2
   0  10   6 1330.36 97.6014   3
   0 -10  -6 1424.20 97.5682   2
   0  10   7 486.221 79.0535   3
   0 -10  -7 627.079 89.9310   2
   0  10   8 250.241 75.6044   3
   0 -10  -8 227.326 81.7580   2
   0 -10  -9 88.5129 87.3754   2
   0  11 -10-64.5962 77.5443   3
   0  11 -10 32.3902 76.5193   6
   0  11  -9 1367.50 108.536   3
   0  11  -9 1447.92 107.120   6
   0  11  -8 28.9474 63.3977   6
   0  11  -8 91.2051 80.0074   3
   0  11  -7 427.406 83.0162   3
   0  11  -7 517.800 70.8309   6
   0  11  -6 24.2508 71.7550   3
   0  11  -6 2.28213 62.4425   6
   0  11  -5 57.4593 65.4286   3
   0  11  -4 1413.45 103.259   3
   0  11  -3 543.509 87.5205   3
   0  11  -2 686.628 97.1557   3
   0  11  -1 1657.14 106.241   3
   0  11   0 944.009 100.179   3
   0  11   1 50.3487 72.7158   3
   0  11   2 63.0586 72.6708   3
   0  11   3-64.1130 77.3141   3
   0  11   4 946.300 92.7084   3
   0 -11  -5 118.992 55.9872   2
   0  11   5 52.4874 83.6618   3
   0 -11  -6 363.790 82.6595   2
   0  11   6 337.754 91.6501   3
   0 -11  -7 470.892 85.7813   2
   0  12  -7-3.88009 61.9824   6
   0  12  -7-10.8853 84.3733   3
   0  12  -6 474.188 92.9195   3
   0  12  -6 487.712 73.1162   6
   0  12  -5 172.369 71.3137   3
   0  12  -4 56.0990 73.4078   3
   0  12  -3 55.6095 87.2768   3
   0  12  -2 191.289 80.6830   3
   0  12  -1 528.818 91.5234   3
   0  12   0 162.098 83.6208   3
   0  12   1 584.711 98.9308   3
   0  12   2 19.7606 75.5056   3
   0  12   3 1004.06 114.814   3
   1 -12  -6 104.670 78.7039   2
  -1  12   5 751.360 110.551   3
   1 -12  -5 899.358 79.3201   2
  -1  12   4 1424.67 112.190   3
  -1  12   3 181.520 80.5345   3
  -1  12   2 657.738 88.7351   3
  -1  12   1 198.139 78.1449   3
  -1  12   0 2447.00 127.633   3
  -1  12  -1 6.38707 66.9616   3
  -1  12  -2 516.224 94.2725   3
  -1  12  -3 3413.29 142.430   3
  -1  12  -4 1543.47 118.901   3
  -1  12  -5 1864.39 114.951   3
  -1  12  -6 521.562 75.8058   6
  -1  12  -6 551.891 93.5295   3
  -1  12  -7 62.7407 59.3060   6
  -1  12  -7 105.608 86.5783   3
  -1  12  -8 14.2726 63.9808   6
  -1  12  -9 127.133 81.8806   6
   1 -11  -8 388.907 86.2887   2
  -1  11   8 524.743 86.0447   3
   1 -11  -7 292.174 80.1383   2
  -1  11   7 310.804 80.7302   3
   1 -11  -6 1537.33 103.989   2
  -1  11   6 1333.72 100.266   3
   1 -11  -5 28.8752 56.7800   2
  -1  11   5 56.0124 70.3908   3
   1 -11  -4-16.0865 53.4544   2
  -1  11   4 13.5593 66.2509   3
   1 -11  -3 340.127 64.7146   2
  -1  11   3 462.693 83.6401   3
  -1  11   2 251.586 81.2676   3
  -1  11   1 2068.10 116.491   3
  -1  11   0 199.652 72.4106   3
  -1  11  -1 576.173 90.9213   3
  -1  11  -2 630.654 87.3439   3
  -1  11  -3 1200.07 93.3328   3
  -1  11  -4 737.211 84.3217   3
  -1  11  -5 34.1835 66.6438   3
  -1  11  -6 859.291 90.3237   3
  -1  11  -6 906.574 84.5561   6
  -1  11  -7 162.080 74.5743   3
  -1  11  -7 150.287 59.8454   6
  -1  11  -8 10.8986 72.8942   3
  -1  11  -8-67.1625 73.9362   6
  -1  11  -9 155.750 60.3661   6
  -1  11  -9 184.071 87.0901   3
  -1  11 -10 38.6175 82.8872   3
  -1  11 -10 147.339 81.0696   6
  -1  10   9 43.3048 68.1834   3
   1 -10  -9 105.626 70.2391   2
   1 -10  -8 65.0522 76.8773   2
  -1  10   8-54.1192 62.7009   3
  -1  10   7 564.406 79.7531   3
   1 -10  -7 505.732 81.5366   2
   1 -10  -6-8.42733 67.9889   2
  -1  10   6-11.0165 62.4447   3
  -1  10   5 129.861 68.1286   3
   1 -10  -5 15.3985 61.3204   2
  -1  10   4 1008.30 85.5774   3
   1 -10  -4 968.465 72.9781   2
   1 -10  -3 1451.28 81.4083   2
  -1  10   3 1154.18 89.5594   3
   1 -10  -2 952.001 56.5672   2
  -1  10   2 788.925 82.9276   3
  -1  10   1 734.823 85.1423   3
  -1  10   0 116.185 75.0751   3
  -1  10  -1 50.6694 72.1999   3
  -1  10  -2 4681.29 141.305   3
  -1  10  -3 195.048 74.9970   3
  -1  10  -4 148.321 69.3028   3
  -1  10  -5 3636.60 127.703   3
  -1  10  -6 1.73437 57.3854   6
  -1  10  -6 74.0274 68.2558   3
  -1  10  -7-16.5149 59.2699   6
  -1  10  -7 82.2588 70.2942   3
  -1  10  -8 75.4544 73.7990   3
  -1  10  -8 182.567 69.9723   6
  -1  10  -9 46.2766 70.5075   3
  -1  10  -9 72.0820 64.6442   6
  -1  10 -10 44.5262 63.8102   3
  -1  10 -10 78.2420 68.2025   6
  -1  10 -11 166.801 72.0492   6
  -1  10 -11 188.744 73.8087   3
  -1  10 -12 98.5639 80.6501   3
   1  -9 -11 288.541 85.1758   2
   1  -9 -10 354.467 80.2361   2
   1  -9  -9 145.726 81.7447   2
   1  -9  -8 984.929 82.7972   2
  -1   9   7-7.97590 58.4998   3
   1  -9  -7-81.6899 68.0557   2
  -1   9   6 1534.70 93.4881   3
   1  -9  -6 1455.17 86.3760   2
  -1   9   5 575.008 73.8394   3
   1  -9  -5 474.256 67.7298   2
   1  -9  -4 1758.62 85.3947   2
  -1   9   4 1735.66 91.8859   3
  -1   9   3 2565.51 103.764   3
   1  -9  -3 2607.02 90.9044   2
   1  -9  -2 4857.04 109.995   2
  -1   9   2 5278.78 140.190   3
  -1   9   1 5688.30 143.857   3
   1  -9  -1 5763.51 113.366   2
   1  -9   0 32099.1 236.330   2
  -1   9   0 31680.9 310.391   3
  -1   9  -1 47017.8 374.123   3
  -1   9  -2 16180.4 229.092   3
  -1   9  -3 5751.13 142.289   3
  -1   9  -4 1584.24 91.7033   3
  -1   9  -5 725.989 77.8792   3
  -1   9  -6 1207.49 75.0755   6
  -1   9  -6 1078.27 83.0265   3
  -1   9  -7 201.132 69.4239   3
  -1   9  -7 120.106 53.4168   6
  -1   9  -8 27.8683 64.1738   3
  -1   9  -8 25.2120 52.8668   6
  -1   9  -9 42.3934 51.7834   6
  -1   9  -9-44.9304 73.3078   3
  -1   9 -10 386.961 77.7576   3
  -1   9 -10 533.771 74.9944   6
  -1   9 -11 908.448 89.1445   6
  -1   9 -11 764.962 83.9523   3
  -1   9 -12 26.1854 63.4199   3
  -1   9 -13 541.314 80.7791   3
   1  -8 -12 102.753 71.1711   2
   1  -8 -11 104.568 85.5281   2
   1  -8 -10 5214.96 158.173   2
   1  -8  -9 1023.71 91.1736   2
   1  -8  -8 123.956 72.1865   2
   1  -8  -7-27.1622 58.7783   2
   1  -8  -6 741.201 73.3633   2
  -1   8   5 1349.26 77.3469   3
   1  -8  -5 1446.89 77.5979   2
   1  -8  -4 1103.87 66.9889   2
  -1   8   4 1165.67 73.8688   3
  -1   8   3 1122.43 73.1423   3
   1  -8  -3 1068.40 64.5026   2
  -1   8   2 68.5626 53.8125   3
   1  -8  -2 117.936 43.5613   2
   1  -8  -1 5805.49 103.700   2
  -1   8   1 5803.68 131.183   3
  -1   8   0 2989.55 102.564   3
   1  -8   0 2833.62 73.4014   2
  -1   8  -1 34518.0 295.255   3
   1  -8   1 33834.6 213.482   2
  -1   8  -2 4749.75 122.759   3
  -1   8  -3 1883.20 87.5152   3
  -1   8  -4 1163.51 74.9056   3
  -1   8  -5 114.289 55.4913   3
  -1   8  -6 116.759 54.3332   3
  -1   8  -6 123.680 46.3853   6
  -1   8  -7 4053.04 105.460   6
  -1   8  -7 4054.34 121.476   3
  -1   8  -8 47.7407 58.6774   6
  -1   8  -8-11.2281 63.8679   3
  -1   8  -9 3224.94 110.834   6
  -1   8  -9 3046.01 114.900   3
  -1   8 -10 548.487 76.8159   3
  -1   8 -10 674.340 76.9201   6
  -1   8 -11 79.0733 65.4289   3
  -1   8 -11 126.941 54.6888   5
  -1   8 -11 34.9195 60.6085   6
  -1   8 -12 157.806 58.6278   5
  -1   8 -12 89.6947 66.0465   3
  -1   8 -12 211.383 77.1413   6
  -1   8 -13 356.474 74.5221   5
  -1   8 -14 50.0750 66.4559   5
   1  -7 -13 29.7647 85.7259   2
   1  -7 -12-1.16118 83.1832   2
   1  -7 -11 515.844 89.7638   2
   1  -7 -10 1350.53 98.6899   2
   1  -7  -9 417.502 81.9215   2
   1  -7  -8 53.7644 67.0627   2
   1  -7  -7 716.453 79.2071   2
   1  -7  -6 572.790 65.8814   2
   1  -7  -5-9.08680 48.6534   2
   1  -7  -4 35.5866 43.9064   2
  -1   7   4 24.5541 40.0120   3
  -1   7   3 63.5826 42.1740   3
   1  -7  -3 61.3048 35.5839   2
  -1   7   2 2662.67 84.6613   3
   1  -7  -2 2729.96 73.5157   2
   1  -7  -1 8784.42 114.861   2
  -1   7   1 8560.00 141.584   3
  -1   7   0 2675.42 85.5090   3
   1  -7   0 2872.54 65.3564   2
  -1   7  -1 3660.98 98.9746   3
   1  -7   1 3628.30 69.1701   2
  -1   7  -2 2584.94 85.8143   3
   1  -7   2 2512.70 55.9237   2
  -1   7  -3 2192.88 83.9082   3
   1  -7   3 2335.52 52.0746   2
  -1   7  -4 103.717 48.8302   3
  -1   7  -5 24.0958 30.8238   5
  -1   7  -5 23.1094 47.3304   3
  -1   7  -6 1639.21 78.6687   3
  -1   7  -6 1702.76 70.3411   6
  -1   7  -6 1631.71 64.6137   5
  -1   7  -7 227.855 47.3875   6
  -1   7  -7 226.621 57.4684   3
  -1   7  -7 248.648 48.0023   5
  -1   7  -8 157.993 53.6005   5
  -1   7  -8 132.824 57.8266   3
  -1   7  -8 178.405 52.4820   6
  -1   7  -9-2.61123 55.6404   3
  -1   7  -9 90.8409 55.8612   5
  -1   7  -9 37.5826 49.3136   6
  -1   7 -10 494.567 67.4994   6
  -1   7 -10 584.213 75.5339   3
  -1   7 -10 470.749 66.3108   5
  -1   7 -11 274.803 68.3522   3
  -1   7 -11 301.141 64.3916   5
  -1   7 -11 393.398 69.3939   6
  -1   7 -12 643.168 76.1732   5
  -1   7 -12 612.747 76.9692   3
  -1   7 -13 33.6336 67.2544   5
  -1   7 -14 439.360 75.8859   5
   1  -6 -14-31.4274 70.0729   2
   1  -6 -13 521.866 92.7554   2
   1  -6 -12 2324.93 125.490   2
   1  -6 -11 145.051 82.3335   2
   1  -6 -10 4226.56 132.221   2
   1  -6  -9 140.193 71.6271   2
   1  -6  -8 27592.4 268.222   2
   1  -6  -7 16128.4 202.518   2
   1  -6  -6 5684.71 120.656   2
   1  -6  -5 193.466 50.5262   2
   1  -6  -4 125.218 44.4669   2
   1  -6  -3 219.012 39.6284   2
  -1   6   3 226.095 40.9320   3
  -1   6   2 10713.6 139.054   3
   1  -6  -2 11032.2 125.214   2
   1  -6  -1 2569.67 59.6907   2
  -1   6   1 2557.38 73.2108   3
   1  -6   0 292.763 28.1397   2
  -1   6   0 253.624 39.8195   3
   1  -6   1 5570.98 76.8221   2
  -1   6  -1 5738.57 64.4167   5
  -1   6  -1 5884.17 106.792   3
  -1   6  -2 45340.5 199.918   5
  -1   6  -2 44399.8 285.844   3
   1  -6   2 44471.9 196.423   2
  -1   6  -3 6659.59 89.6008   5
  -1   6  -3 6910.24 120.096   3
   1  -6   3 6857.65 77.4533   2
  -1   6  -4 633.913 54.5102   3
  -1   6  -4 616.607 40.0714   5
  -1   6  -5 4850.44 91.7584   5
  -1   6  -5 4823.80 92.3954   6
  -1   6  -5 4784.57 107.586   3
  -1   6  -6 15580.0 186.132   3
  -1   6  -6 16074.6 167.543   6
  -1   6  -6 15437.5 169.921   5
  -1   6  -7 88.2035 39.6649   5
  -1   6  -7 59.6210 40.0729   6
  -1   6  -7 128.441 46.8651   3
  -1   6  -8 235.964 51.5813   5
  -1   6  -8 238.368 50.5306   3
  -1   6  -8 279.048 46.0749   6
  -1   6  -9-5.24190 50.3139   5
  -1   6  -9 47.9913 47.1643   6
  -1   6  -9 38.5310 50.4290   3
  -1   6 -10 1560.35 86.8536   3
  -1   6 -10 1425.72 85.5915   5
  -1   6 -10 1555.42 82.9742   6
  -1   6 -11 6782.71 159.541   5
  -1   6 -11 6958.20 143.190   6
  -1   6 -11 7125.69 151.934   3
  -1   6 -12 1123.32 87.8122   5
  -1   6 -13 207.869 66.8367   5
  -1   6 -14 894.167 85.2904   5
  -1   6 -15-16.4345 60.8270   5
   1  -5 -15 26.8825 83.2101   2
   1  -5 -14-42.7917 76.3112   2
   1  -5 -13-72.9563 86.9712   2
   1  -5 -12 222.280 85.4101   2
   1  -5 -11 12.1948 76.2609   2
   1  -5 -10 3680.17 124.843   2
   1  -5  -9 7620.27 152.850   2
   1  -5  -8 15579.4 198.109   2
   1  -5  -7 1851.70 56.4084   5
   1  -5  -7 1648.90 81.0765   2
   1  -5  -6 802.357 63.8072   2
   1  -5  -6 895.013 40.2260   5
   1  -5  -5 2084.73 75.2408   2
   1  -5  -5 2663.10 52.4343   5
   1  -5  -4 53070.2 282.071   2
  -1   5   4 53128.8 263.708   0
   1  -5  -3 46507.3 227.243   0
   1  -5  -3 45331.5 247.787   2
   1  -5  -2 11804.5 119.195   2
   1  -5  -2 11720.8 112.975   0
  -1   5   2 11685.1 129.084   3
  -1   5   1 29883.6 203.402   3
   1  -5  -1 30349.1 175.222   2
   1  -5  -1 30432.0 178.783   0
   1  -5   0 13511.8 110.401   2
  -1   5   0 13460.3 138.475   3
  -1   5  -1 11905.5 133.105   3
   1  -5   1 12082.2 98.2531   2
   1  -5   2 22355.6 128.278   2
  -1   5  -2 22763.8 186.803   3
  -1   5  -2 22442.2 138.967   5
  -1   5  -3 47.6861 39.8984   3
  -1   5  -3 65.7016 29.8859   5
  -1   5  -4 13569.7 154.850   3
  -1   5  -4 13485.0 134.390   5
  -1   5  -5 5495.05 104.684   3
  -1   5  -5 5590.93 91.3907   6
  -1   5  -5 5454.67 97.1413   5
  -1   5  -6 1156.36 60.9908   3
  -1   5  -6 1249.49 55.0976   6
  -1   5  -6 1151.43 57.5857   5
  -1   5  -7 113.104 45.6239   5
  -1   5  -7 114.193 46.6722   3
  -1   5  -7 144.459 41.4556   6
  -1   5  -8 14.3233 45.8041   5
  -1   5  -8 25.2342 41.9404   3
  -1   5  -8 51.6762 40.2782   6
  -1   5  -9 185.578 47.1140   6
  -1   5  -9 219.936 47.8009   3
  -1   5  -9 70.5452 58.7297   5
  -1   5 -10-2.48794 66.8352   5
  -1   5 -11 5749.32 151.291   5
  -1   5 -12 11497.4 211.552   5
  -1   5 -13 5951.56 165.491   5
  -1   5 -14-12.2071 67.8895   5
  -1   5 -15-13.5108 71.2750   5
   1  -4 -16 55.8817 66.2234   2
   1  -4 -15 14.6529 72.1352   2
   1  -4 -14 648.382 89.1178   2
   1  -4 -13 1907.99 108.533   2
   1  -4 -12 1770.18 102.106   2
   1  -4 -12 1798.81 88.9604   5
   1  -4 -11 414.479 67.8103   5
   1  -4 -11 356.266 77.1173   2
   1  -4 -10 17475.6 197.208   5
   1  -4 -10 18081.4 219.658   2
   1  -4  -9 720.700 47.7410   4
   1  -4  -9 694.773 54.2971   5
   1  -4  -9 743.760 68.8445   2
   1  -4  -8 10612.9 134.191   5
   1  -4  -8 10690.7 155.028   2
   1  -4  -7 108.266 33.8796   5
   1  -4  -7 121.712 50.7919   2
   1  -4  -6 63849.4 264.853   5
   1  -4  -6 63341.6 323.862   2
   1  -4  -5 80000.5 267.209   5
  -1   4   5 80709.2 300.114   0
   1  -4  -5 78327.4 341.062   2
   1  -4  -4 144085. 424.850   2
  -1   4   4 141331. 380.064   0
   1  -4  -4 142136. 315.471   5
   1  -4  -3 11198.1 115.713   2
   1  -4  -3 11383.9 103.011   0
  -1   4   3 11169.2 108.481   0
  -1   4   2 38916.1 203.082   3
   1  -4  -2 39374.9 193.752   2
   1  -4  -2 38187.6 177.837   0
  -1   4   1 22733.4 153.922   3
   1  -4  -1 22697.6 137.411   2
   1  -4  -1 22537.6 137.724   0
  -1   4   0 36597.3 197.636   3
   1  -4   0 36838.4 161.737   2
  -1   4  -1 809.258 39.3178   3
   1  -4   1 814.713 27.8139   2
   1  -4   2 347.401 20.3594   2
  -1   4  -2 366.871 32.0079   3
  -1   4  -3 766.758 44.0406   3
  -1   4  -3 868.257 38.4298   5
  -1   4  -4 202825. 448.818   6
  -1   4  -4 204132. 522.816   3
  -1   4  -4 202875. 497.291   5
  -1   4  -5 17722.6 164.067   3
  -1   4  -5 17406.1 162.200   5
  -1   4  -5 17817.8 144.823   6
  -1   4  -6 430.966 43.5858   3
  -1   4  -6 419.280 45.6688   5
  -1   4  -6 526.794 38.9058   6
  -1   4  -7 119.820 33.9208   6
  -1   4  -7 93.5277 41.3720   5
  -1   4  -7 116.758 40.1935   3
  -1   4  -8 2148.66 73.3265   3
  -1   4  -8 2123.34 83.4357   5
  -1   4  -8 2235.81 69.9790   6
  -1   4  -9 2902.44 98.7626   5
  -1   4 -10 922.390 82.8430   5
  -1   4 -11 1758.42 100.322   5
  -1   4 -12 841.693 95.1384   5
  -1   4 -13 22766.3 299.992   5
  -1   4 -14 1052.86 107.286   5
  -1   4 -15 325.726 93.9286   5
   1  -3 -16 133.702 71.8757   5
   1  -3 -15 112.950 62.1514   5
   1  -3 -14 353.847 78.4737   2
   1  -3 -14 428.228 69.7420   5
   1  -3 -13 512.661 68.6875   5
   1  -3 -13 587.406 72.4130   2
   1  -3 -12 2807.63 104.458   5
   1  -3 -12 2801.68 106.919   2
   1  -3 -11 3738.39 110.856   5
   1  -3 -11 3854.26 115.312   2
   1  -3 -10 203.155 53.9138   2
   1  -3 -10 49.3593 54.3271   5
   1  -3  -9 2370.16 68.5640   4
   1  -3  -9 2300.56 83.9728   2
   1  -3  -9 2286.25 78.8383   5
   1  -3  -8 2057.32 61.1155   4
   1  -3  -8 2034.13 68.1727   5
   1  -3  -8 2200.29 76.3309   2
   1  -3  -7 555.839 47.8112   2
   1  -3  -7 528.817 40.9985   5
   1  -3  -6 29131.2 206.391   2
   1  -3  -6 29211.3 185.818   5
  -1   3   5 2759.71 58.0993   0
   1  -3  -5 2633.08 64.9712   2
   1  -3  -5 2843.71 56.9181   5
  -1   3   4 18423.0 126.651   0
   1  -3  -4 17506.5 140.020   2
   1  -3  -4 17681.9 116.231   5
  -1   3   3 26233.0 140.594   0
   1  -3  -3 25574.1 154.672   2
   1  -3  -3 25735.1 120.977   5
   1  -3  -2 49992.7 196.771   2
   1  -3  -2 49975.7 177.702   0
  -1   3   2 50580.1 187.201   0
   1  -3  -1 3325.43 50.0700   2
  -1   3   1 3176.69 51.6143   3
   1  -3  -1 3141.98 48.5430   0
   1  -3   0 9776.75 74.5358   2
  -1   3   0 9523.13 87.8754   3
   1  -3   1 6995.28 60.4992   2
  -1   3  -1 6909.74 78.5673   3
  -1   3  -2 5293.67 72.7512   3
  -1   3  -3 38426.6 196.384   3
  -1   3  -3 38967.4 192.255   5
  -1   3  -3 38850.3 163.361   6
  -1   3  -4 61565.6 270.683   5
  -1   3  -4 61553.8 222.936   6
  -1   3  -4 62197.1 260.492   3
  -1   3  -5 13207.9 132.079   3
  -1   3  -5 13511.8 142.033   5
  -1   3  -5 13548.8 115.889   6
  -1   3  -6 18314.0 159.525   3
  -1   3  -6 18619.7 178.562   5
  -1   3  -6 18471.7 145.094   6
   1  -3   7 1348.43 38.9445   1
  -1   3  -7 1469.61 66.7671   5
  -1   3  -8 5173.64 115.075   5
  -1   3  -9 1401.36 79.2355   5
  -1   3  -9 1393.52 57.6792   2
  -1   3 -10 4734.42 127.756   5
  -1   3 -11-31.6773 65.4667   5
  -1   3 -12 1500.41 98.2081   5
  -1   3 -13 102.357 74.4930   5
  -1   3 -14 63.5015 77.7451   5
  -1   3 -15-43.8404 86.9418   5
   1  -2 -16-26.3554 71.4174   5
   1  -2 -15 542.767 78.1902   5
   1  -2 -14 628.344 82.2031   5
   1  -2 -13 530.005 77.5893   5
   1  -2 -13 762.418 70.7222   2
   1  -2 -12 2507.85 97.5224   2
   1  -2 -12 2644.56 102.345   5
   1  -2 -11 4303.54 108.407   2
   1  -2 -11 4357.38 116.142   5
   1  -2 -10 4617.77 111.364   5
   1  -2 -10 4639.34 104.965   2
   1  -2 -10 4910.09 99.5628   4
   1  -2  -9 2289.76 75.9103   2
   1  -2  -9 2377.07 68.2230   4
   1  -2  -9 2405.41 82.7491   5
   1  -2  -8 72.8748 29.8964   4
   1  -2  -8 40.0017 38.5333   2
   1  -2  -8 36.0951 42.6424   5
   1  -2  -7 5829.78 97.4463   2
   1  -2  -7 5863.05 98.8449   5
   1  -2  -7 5965.86 88.7036   4
   1  -2  -6 57724.4 267.591   2
   1  -2  -6 58811.3 269.663   5
   1  -2  -6 59080.0 251.437   4
   1  -2  -5 32223.4 186.049   2
   1  -2  -5 31646.4 180.314   5
   1  -2  -4 87137.3 277.663   2
   1  -2  -4 86309.8 259.571   5
   1  -2  -3 100891. 243.641   5
   1  -2  -3 101451. 270.820   2
  -1   2   3 102205. 237.674   0
   1  -2  -2 301931. 1476.37   0
  -1   2   2 300773. 1495.61   0
   1  -2  -1 16595.1 84.3949   0
  -1   2   1 16867.0 89.3860   3
   1  -2  -1 16656.6 90.9431   2
   1  -2   0 35637.6 122.765   2
  -1   2   0 36040.8 136.966   3
  -1   2  -1 419.907 23.3084   3
  -1   2  -2 11951.5 90.5872   3
  -1   2  -2 11806.9 68.4915   6
  -1   2  -3 267.779 27.3200   5
  -1   2  -3 257.414 18.4109   6
  -1   2  -3 378.258 25.8515   3
  -1   2  -4 19398.0 133.579   3
  -1   2  -4 19174.9 114.044   6
  -1   2  -4 19883.5 150.579   5
   1  -2   5 5.94518 16.5493   1
  -1   2  -5 2.98811 33.1525   5
  -1   2  -6 23198.5 196.661   5
   1  -2   6 22833.4 121.443   1
  -1   2  -7 26561.7 223.633   5
   1  -2   7 25373.8 127.378   1
  -1   2  -8 5954.49 120.445   5
  -1   2  -8 6074.12 100.496   2
  -1   2  -9 26.1924 38.6019   2
  -1   2  -9-51.5354 55.3068   5
  -1   2 -10 3965.33 119.362   5
  -1   2 -10 3973.69 95.2156   2
  -1   2 -11 596.143 79.3760   5
  -1   2 -12 171.831 68.0387   5
  -1   2 -13 64.9288 75.0993   5
  -1   2 -14 906.642 100.244   5
  -1   2 -15 1105.80 109.055   5
  -1   2 -16-80.9385 78.0976   5
   1  -1 -16-62.7820 88.0242   5
   1  -1 -15-23.1103 75.7065   5
   1  -1 -14 2943.32 122.171   5
   1  -1 -13 656.298 77.9284   5
   1  -1 -12 1630.87 77.2877   2
   1  -1 -12 1517.27 88.3256   5
   1  -1 -11 2834.10 88.4590   2
   1  -1 -11 2842.60 100.390   5
   1  -1 -11 3083.62 85.2045   4
   1  -1 -10 349.306 45.1090   2
   1  -1 -10 258.006 42.5462   4
   1  -1 -10 318.355 55.4524   5
   1  -1  -9 595.305 54.8906   5
   1  -1  -9 623.403 47.3115   2
   1  -1  -9 604.050 44.0808   4
   1  -1  -8 475.392 42.4174   2
   1  -1  -8 466.967 38.9199   4
   1  -1  -8 440.131 48.3139   5
   1  -1  -7 43711.1 230.080   2
   1  -1  -7 44359.7 233.883   4
   1  -1  -7 44012.5 258.845   5
   1  -1  -6 42792.4 210.151   2
   1  -1  -6 42928.2 214.510   4
   1  -1  -6 42889.8 235.440   5
   1  -1  -5 12890.8 106.636   2
   1  -1  -5 12721.1 117.748   5
   1  -1  -5 12926.8 109.255   4
   1  -1  -4 24794.4 132.361   2
   1  -1  -4 25094.3 138.199   4
   1  -1  -4 24397.7 143.153   5
   1  -1  -3 2398.01 40.3554   2
   1  -1  -3 2444.94 42.0046   4
   1  -1  -3 2421.82 43.1162   5
   1  -1  -2 187243. 1150.00   5
   1  -1  -2 190025. 1116.51   2
   1  -1  -1 153883. 729.466   0
   1  -1  -1 156121. 225.775   2
   1  -1   0 80479.7 165.741   1
   1  -1   1 5059.81 45.2638   1
  -1   1  -1 5016.48 45.3576   3
   1  -1   2 272233. 1321.31   1
  -1   1  -3 3068.74 57.0907   5
   1  -1   3 3205.60 39.2943   1
   1  -1   4 21259.7 98.8263   1
  -1   1  -4 20546.4 149.940   5
  -1   1  -5 127.250 32.1915   5
   1  -1   5 170.066 14.9022   1
   1  -1   6 7507.67 62.9430   1
  -1   1  -6 7000.02 109.968   5
  -1   1  -6 7539.36 72.5053   4
   1  -1   7 1872.83 34.1787   1
  -1   1  -7 1847.98 62.7522   2
  -1   1  -7 1976.50 44.2499   4
  -1   1  -7 1881.30 71.1027   5
  -1   1  -8 6793.46 111.661   2
  -1   1  -8 6676.67 126.758   5
  -1   1  -8 6879.82 83.5774   4
  -1   1  -9 21055.3 197.166   2
  -1   1  -9 20720.0 225.627   5
  -1   1 -10 585.107 73.3192   5
  -1   1 -10 478.338 57.9585   2
  -1   1 -11 153.537 64.9181   5
  -1   1 -11 142.044 51.3301   2
  -1   1 -12 1235.07 74.9820   2
  -1   1 -12 1221.90 93.8278   5
  -1   1 -13 674.682 87.9045   5
  -1   1 -14 287.200 76.8434   5
  -1   1 -15-10.3063 79.5694   5
  -1   1 -16 78.6346 89.0556   5
   1   0 -16-29.3861 89.5233   5
   1   0 -15 330.237 81.9267   5
   1   0 -14 77.7861 74.1227   5
   1   0 -13 1479.68 99.1724   5
   1   0 -12 6081.13 146.700   5
   1   0 -11 1697.84 85.9158   5
   1   0 -11 1642.45 69.2210   4
   1   0 -10 29479.3 214.275   2
   1   0 -10 29453.9 267.057   5
   1   0 -10 30346.4 236.047   4
   1   0  -9 964.296 48.0928   2
   1   0  -9 974.176 65.6746   5
   1   0  -9 1040.36 52.2483   4
   1   0  -8 19622.9 153.691   2
   1   0  -8 19918.9 173.351   4
   1   0  -8 19828.2 191.773   5
   1   0  -7 58155.8 301.251   5
   1   0  -7 57882.6 239.653   2
   1   0  -7 58657.2 274.388   4
   1   0  -6 36224.7 173.152   2
   1   0  -6 36912.3 203.231   4
   1   0  -6 36295.5 219.272   5
   1   0  -5 1173.42 42.0200   5
   1   0  -5 1222.76 33.1733   2
   1   0  -5 1269.80 40.0984   4
   1   0  -4 16764.0 116.673   4
   1   0  -4 16611.8 92.1530   2
   1   0  -4 16397.1 120.710   5
   1   0  -3 49657.7 179.300   5
   1   0  -3 49996.3 181.948   4
   1   0  -3 49813.5 131.481   2
   1   0  -2 694.274 21.1779   5
   1   0  -2 724.733 23.9543   4
   1   0  -2 758.999 22.8190   6
   1   0  -1 134114. 894.360   4
   1   0   0 112118. 732.479   1
   1   0   1 71392.1 154.534   1
   1   0   2 35571.0 114.961   1
  -1   0  -3 48378.1 198.612   5
   1   0   3 47508.8 138.746   1
   1   0   4 1954.52 31.7751   1
  -1   0  -4 1635.15 46.8997   5
  -1   0  -5 15184.6 79.5860   4
  -1   0  -5 14896.2 134.143   2
  -1   0  -5 15499.9 142.879   5
   1   0   5 15172.7 86.3286   1
  -1   0  -6 8547.16 68.8763   4
  -1   0  -6 8471.49 110.341   2
  -1   0  -6 8207.08 116.286   5
   1   0   6 8513.71 68.5305   1
  -1   0  -7 4624.76 92.2170   2
  -1   0  -7 4626.58 58.5888   4
  -1   0  -7 4630.67 97.1959   5
   1   0   7 4532.75 53.0629   1
  -1   0  -8 12502.6 166.797   5
  -1   0  -8 12950.7 154.426   2
  -1   0  -9 33440.1 256.819   2
  -1   0  -9 33532.4 282.853   5
  -1   0 -10 57.5098 52.3399   2
  -1   0 -10 68.8067 60.7064   5
  -1   0 -11-10.1834 56.4512   5
  -1   0 -11 44.8091 56.0538   2
  -1   0 -12 1742.54 90.9578   2
  -1   0 -12 1898.33 106.675   5
  -1   0 -13 1158.03 84.6396   2
  -1   0 -13 1214.74 92.9293   5
  -1   0 -14 309.828 80.1487   5
  -1   0 -15 459.993 91.5430   5
  -1   0 -16 69.1205 87.6084   5
   1   1 -16-10.7792 89.0882   5
   1   1 -15 967.364 104.856   5
   1   1 -14 1324.29 96.2717   5
   1   1 -13 145.506 72.2378   5
   1   1 -12 7742.16 138.191   4
   1   1 -12 7610.69 161.580   5
   1   1 -11 745.052 75.1704   5
   1   1 -11 930.245 59.5176   4
   1   1 -10 10328.5 164.039   5
   1   1 -10 10532.6 146.691   4
   1   1  -9 525.375 37.9727   2
   1   1  -9 517.673 58.5426   5
   1   1  -9 410.509 43.8176   4
   1   1  -8 3744.95 63.9837   2
   1   1  -8 3908.87 94.6290   5
   1   1  -8 3783.21 83.7867   4
   1   1  -7 7593.62 107.296   4
   1   1  -7 7421.20 79.4028   2
   1   1  -7 7816.06 117.855   5
   1   1  -6 4029.49 80.1069   5
   1   1  -6 4093.73 52.7252   2
   1   1  -6 4121.41 76.3674   4
   1   1  -5 24254.9 126.483   3
   1   1  -5 24555.3 164.377   4
   1   1  -5 24358.1 166.143   5
   1   1  -5 24209.9 99.4427   1
   1   1  -5 23968.9 157.698   6
   1   1  -5 24165.2 105.548   2
   1   1  -4 30636.9 166.854   5
   1   1  -4 30572.2 114.076   1
   1   1  -4 30444.8 127.781   3
   1   1  -4 30711.2 168.787   4
   1   1  -4 30979.2 162.849   6
   1   1  -3 677.325 20.6095   3
   1   1  -3 691.854 21.4729   1
   1   1  -3 732.170 29.3905   6
   1   1  -3 659.627 29.1186   4
   1   1  -3 628.348 27.9971   5
   1   1  -2 22008.3 120.050   4
   1   1  -2 21636.2 102.329   5
   1   1  -2 22338.2 99.6358   1
   1   1  -2 22087.2 109.795   6
   1   1  -1 13896.2 80.7651   1
   1   1  -1 13783.8 84.7976   4
   1   1   0 432997. 1660.76   4
   1   1   0 434961. 1238.33   0
   1   1   1 54106.8 164.047   1
  -1  -1  -2 167504. 352.510   2
   1   1   2 166886. 295.391   1
  -1  -1  -3 33580.3 178.082   2
   1   1   3 34544.7 138.834   1
  -1  -1  -3 33893.5 162.327   5
  -1  -1  -4 4902.73 77.6730   2
  -1  -1  -4 4928.14 73.0583   5
   1   1   4 5048.41 56.7714   1
   1   1   5 3608.72 49.9245   1
  -1  -1  -5 3490.50 37.7178   4
  -1  -1  -5 3531.82 74.7044   2
  -1  -1  -5 3598.06 71.7575   5
  -1  -1  -6 122.564 33.6370   5
  -1  -1  -6 130.593 14.9082   4
   1   1   6 262.362 21.5269   1
  -1  -1  -6 139.949 36.0524   2
  -1  -1  -7 8758.89 127.536   2
   1   1   7 8784.19 81.4672   1
  -1  -1  -7 8834.92 127.893   5
  -1  -1  -8 2336.32 79.1738   5
  -1  -1  -8 2231.66 78.6070   2
  -1  -1  -9 1087.48 69.3979   2
  -1  -1  -9 1020.07 67.6179   5
  -1  -1 -10 279.655 60.8391   2
  -1  -1 -10 293.777 57.4631   5
  -1  -1 -11 3111.33 109.647   5
  -1  -1 -11 3050.07 106.156   2
  -1  -1 -12 1038.79 82.3815   5
  -1  -1 -12 952.949 81.2393   2
  -1  -1 -13 1099.27 88.6899   2
  -1  -1 -13 1317.01 97.6037   5
  -1  -1 -14 338.582 87.4523   5
  -1  -1 -14 293.877 90.3580   2
  -1  -1 -15 69.8884 83.9251   5
  -1  -1 -16 34.3114 77.3738   5
   1   2 -16 118.576 84.3356   5
   1   2 -15 930.840 90.3200   5
   1   2 -14-9.57204 76.6480   5
   1   2 -13-2.48673 77.6901   5
   1   2 -12 1074.35 91.5919   5
   1   2 -12 1161.27 71.8704   4
   1   2 -11 149.834 62.8046   5
   1   2 -11 44.8630 45.2586   4
   1   2 -10 2628.50 96.2346   5
   1   2 -10 2569.72 82.3130   4
   1   2  -9 3193.69 84.9905   4
   1   2  -9 3406.21 97.3465   5
   1   2  -8 33917.1 239.969   4
   1   2  -8 33800.3 252.317   5
   1   2  -7 104.101 37.9953   5
   1   2  -7 78.5440 34.5528   6
   1   2  -7 104.765 17.5367   2
   1   2  -7 145.714 25.4004   3
   1   2  -7 71.1760 29.7484   4
   1   2  -6 38.7969 21.5527   3
   1   2  -6 8.35066 30.5367   5
   1   2  -6 34.8887 12.8950   2
   1   2  -6 28.6437 28.8593   6
   1   2  -6 33.2650 28.7403   4
   1   2  -5 12016.6 119.880   5
   1   2  -5 11064.2 116.108   6
   1   2  -5 11584.3 121.795   4
   1   2  -5 11698.0 101.272   3
   1   2  -4 36325.2 160.388   1
   1   2  -4 36935.9 201.182   4
   1   2  -4 36534.9 188.511   6
   1   2  -4 36766.7 185.798   5
   1   2  -4 36724.9 171.626   3
   1   2  -3 32898.2 153.063   5
   1   2  -3 32266.7 155.512   3
   1   2  -3 32600.3 176.862   4
   1   2  -3 32577.7 164.564   6
   1   2  -3 32361.6 152.630   1
   1   2  -2 187.901 21.3153   1
   1   2  -2 177.694 16.1455   5
   1   2  -2 177.188 19.3448   3
   1   2  -2 187.368 24.0485   4
   1   2  -1 1889.58 37.9533   3
   1   2  -1 1848.80 41.2168   1
  -1  -2   0 40861.0 147.915   2
  -1  -2   0 40537.4 124.674   0
   1   2   0 39787.5 170.399   1
  -1  -2  -1 9513.05 84.4388   2
   1   2   1 9654.32 86.9120   1
   1   2   1 9555.62 69.2481   0
   1   2   2 54410.1 204.030   1
  -1  -2  -2 54341.9 220.983   2
   1   2   3 58753.5 216.392   1
  -1  -2  -3 58157.5 205.619   5
  -1  -2  -3 57892.8 249.297   2
  -1  -2  -4 23002.1 149.578   5
  -1  -2  -4 23265.0 172.599   2
   1   2   4 23046.0 138.915   1
  -1  -2  -5 6005.88 87.6323   5
  -1  -2  -5 5888.59 98.6979   2
   1   2   5 5940.14 74.9933   1
  -1  -2  -6 2783.01 42.2188   4
  -1  -2  -6 2933.96 71.3154   5
  -1  -2  -6 2733.23 76.7145   2
   1   2   6 2854.82 55.3969   1
  -1  -2  -7 111.723 39.0900   5
  -1  -2  -7 174.399 48.2439   2
   1   2   7 181.666 27.7884   1
  -1  -2  -8 2163.80 77.2382   5
  -1  -2  -8 1949.38 79.0686   2
  -1  -2  -9 880.840 62.7018   5
  -1  -2  -9 853.374 67.1540   2
  -1  -2 -10 45.7192 53.3556   5
  -1  -2 -10 47.5152 56.2351   2
  -1  -2 -11 2109.57 98.6040   2
  -1  -2 -11 1966.94 91.9733   5
  -1  -2 -12 210.917 64.5211   5
  -1  -2 -12 116.041 73.3334   2
  -1  -2 -13 2170.57 112.870   2
  -1  -2 -13 1892.01 104.118   5
  -1  -2 -14 141.283 79.4158   2
  -1  -2 -14 53.5397 80.7623   5
  -1  -2 -15 396.919 85.4260   2
  -1  -2 -15 339.740 88.2072   5
  -1  -2 -16-26.5886 74.9659   2
  -1  -2 -16-33.4829 74.6054   5
   1   3 -16 55.6892 82.2961   5
   1   3 -15 160.817 66.2616   5
   1   3 -14 1096.46 91.4515   5
   1   3 -13 455.341 78.7677   5
   1   3 -13 596.526 61.8150   4
   1   3 -12 8203.61 173.053   5
   1   3 -12 8241.22 150.539   4
   1   3 -11 18341.6 234.544   5
   1   3 -11 18100.1 211.240   4
   1   3 -10 5922.04 134.524   5
   1   3 -10 5912.62 122.441   4
   1   3  -9 808.598 59.9608   6
   1   3  -9 947.526 59.6268   4
   1   3  -9 892.989 64.2785   5
   1   3  -8 6153.35 115.966   5
   1   3  -8 6237.81 113.621   6
   1   3  -8 6158.55 113.573   4
   1   3  -8 6152.39 96.5997   3
   1   3  -7-25.0282 34.3221   5
   1   3  -7 16.4836 28.5924   3
   1   3  -7-6.68748 34.0555   4
   1   3  -7 5.23638 37.1368   6
   1   3  -6 2633.17 70.3856   6
   1   3  -6 2638.66 67.9399   5
   1   3  -6 2853.35 73.0587   4
   1   3  -6 2585.40 61.2949   3
   1   3  -5 2453.52 58.4859   3
   1   3  -5 2360.89 63.7982   4
   1   3  -5 2350.48 58.7027   5
   1   3  -5 2262.88 60.6494   6
   1   3  -4 11.7485 24.4702   1
   1   3  -4-0.84963 21.9223   5
   1   3  -4 8.05490 23.0910   3
   1   3  -4-17.1305 29.1039   6
   1   3  -3 97.4435 24.7600   3
   1   3  -3 90.2944 25.7812   1
   1   3  -3 122.761 19.5874   5
   1   3  -2 6684.96 84.7892   1
   1   3  -2 6507.93 58.0374   5
   1   3  -2 6432.50 80.5928   3
   1   3  -1 73.1348 21.5284   3
   1   3  -1 91.8139 23.6915   1
  -1  -3   1 57.6270 15.3618   2
   1   3   0 34667.6 188.667   1
  -1  -3   0 34807.5 158.401   2
  -1  -3   0 35286.6 140.997   0
  -1  -3  -1 1538.00 43.3536   2
   1   3   1 1521.33 37.5235   0
  -1  -3  -1 1630.54 35.2649   0
   1   3   1 1465.04 46.0554   1
  -1  -3  -2 4006.80 44.5594   5
   1   3   2 3898.20 68.5334   1
   1   3   2 3915.13 57.9989   0
  -1  -3  -2 3815.77 69.7257   2
   1   3   3 14757.2 128.656   1
  -1  -3  -3 14787.2 138.740   2
   1   3   3 14885.7 115.396   0
  -1  -3  -3 14535.9 99.2258   5
  -1  -3  -4 10214.9 126.994   2
   1   3   4 10145.0 109.291   1
  -1  -3  -4 9830.46 94.3575   5
   1   3   5 10802.9 116.665   1
  -1  -3  -5 11467.8 115.936   5
  -1  -3  -5 11488.9 142.595   2
  -1  -3  -6-0.67929 31.6978   5
  -1  -3  -6 68.6178 48.2040   2
   1   3   6-3.99446 31.0157   1
   1   3   7 23489.1 169.622   1
  -1  -3  -7 23201.9 223.788   2
  -1  -3  -7 23204.2 197.137   5
  -1  -3  -8 125.910 43.7737   5
  -1  -3  -8 170.079 58.0174   2
  -1  -3  -9 1378.23 81.7391   2
  -1  -3  -9 1456.49 72.0401   5
  -1  -3 -10 693.661 75.4099   2
  -1  -3 -10 884.005 68.0270   5
  -1  -3 -11 2028.75 90.0960   5
  -1  -3 -11 2074.72 97.8726   2
  -1  -3 -12 2159.82 114.832   2
  -1  -3 -13 567.246 91.1122   2
  -1  -3 -14 1411.94 98.9024   2
  -1  -3 -15 612.415 91.6775   2
   1   4 -15 139.499 79.8223   5
   1   4 -14 1373.52 95.2626   5
   1   4 -13-17.6972 66.7529   5
   1   4 -12 3433.91 123.275   5
   1   4 -11 35394.9 322.015   5
   1   4 -10 22614.7 239.073   6
   1   4 -10 21482.1 203.904   3
   1   4 -10 21083.0 241.623   5
   1   4  -9 5508.05 108.167   3
   1   4  -9 5356.74 122.334   6
   1   4  -9 5209.60 123.764   5
   1   4  -8 42.8998 44.9093   5
   1   4  -8 96.2131 37.1527   3
   1   4  -8 90.2100 46.9353   6
   1   4  -7 34.3562 36.9923   5
   1   4  -7 48.8696 36.2537   3
   1   4  -7 2.90955 41.1488   6
   1   4  -6 16757.9 168.326   6
   1   4  -6 16891.1 162.210   3
   1   4  -6 17157.8 160.681   5
   1   4  -5 743.315 45.0218   3
   1   4  -5 770.972 39.8042   5
   1   4  -5 727.393 47.9223   6
   1   4  -4 3611.31 75.0517   6
   1   4  -4 3624.34 64.1397   5
   1   4  -4 3427.67 75.2697   3
   1   4  -3 59271.3 208.500   5
   1   4  -3 59073.8 280.181   1
   1   4  -3 58188.7 277.608   3
   1   4  -2 95930.9 353.280   1
  -1  -4   2 96899.2 219.035   2
   1   4  -2 96887.4 219.477   5
   1   4  -2 96274.6 351.808   3
  -1  -4   1 25528.4 142.414   0
  -1  -4   1 26234.7 134.979   2
   1   4  -1 25539.2 181.379   3
   1   4  -1 24451.1 182.623   1
  -1  -4   0 4467.28 61.2720   0
   1   4   0 4405.21 83.0289   1
  -1  -4   0 4477.26 65.7511   2
  -1  -4  -1 1302.05 38.5838   0
   1   4   1 1164.40 53.0770   1
  -1  -4  -1 1191.61 44.8089   2
  -1  -4  -2 103234. 357.887   2
   1   4   2 103198. 317.566   0
   1   4   2 103200. 370.797   1
   1   4   3 16735.3 154.438   1
  -1  -4  -3 17058.9 158.778   2
  -1  -4  -3 16703.3 96.6372   5
   1   4   3 17133.9 136.205   0
   1   4   4 861.598 43.5767   0
   1   4   4 773.034 49.4343   1
  -1  -4  -4 750.697 32.3662   5
  -1  -4  -4 786.360 57.7619   2
  -1  -4  -5 43361.9 283.430   2
  -1  -4  -5 42071.3 206.527   5
   1   4   5 42726.1 248.519   1
  -1  -4  -6 12747.9 170.193   2
   1   4   6 12630.5 141.183   1
   1   4   7 502.426 46.4494   1
  -1  -4  -7 555.114 64.9532   2
  -1  -4  -8 8519.67 155.901   2
  -1  -4  -9 871.590 80.9598   2
  -1  -4 -10 866.351 85.8465   2
  -1  -4 -11 2492.07 114.026   2
  -1  -4 -12 2551.19 128.487   2
  -1  -4 -13 270.044 83.8877   2
  -1  -4 -14 196.848 95.6480   2
   1   5 -15 74.7018 64.8268   5
   1   5 -14 933.511 85.8923   5
   1   5 -13 265.917 68.6862   5
   1   5 -12 1237.00 91.9665   5
   1   5 -11 7628.04 138.802   3
   1   5 -11 7580.45 158.895   5
   1   5 -11 7669.05 158.564   6
   1   5 -10 1098.02 87.3021   5
   1   5 -10 1307.31 92.0376   6
   1   5 -10 1344.34 72.3307   3
   1   5  -9 5637.38 131.453   6
   1   5  -9 5191.23 128.849   5
   1   5  -9 5921.13 121.565   3
   1   5  -8 18059.0 193.109   3
   1   5  -8 17627.3 201.069   6
   1   5  -8 17628.9 192.257   5
   1   5  -7 1260.33 61.9977   3
   1   5  -7 1280.80 60.0709   5
   1   5  -7 1253.34 66.0699   6
   1   5  -6 2395.38 75.5897   3
   1   5  -6 2434.04 67.4373   5
   1   5  -6 2408.55 77.7467   6
   1   5  -5 1699.21 66.2036   3
   1   5  -5 1669.39 54.8765   5
   1   5  -5 1712.23 65.2444   6
   1   5  -4 64.5493 39.0326   3
   1   5  -4 90.2869 26.1024   5
   1   5  -3 50.2114 34.8965   3
   1   5  -3 33.5618 17.7276   5
  -1  -5   2 6389.51 67.0139   2
   1   5  -2 6332.14 57.5516   5
   1   5  -2 6445.50 111.866   1
   1   5  -2 6554.22 108.236   3
  -1  -5   1 29.2154 20.1781   2
   1   5  -1 36.1740 41.1154   1
  -1  -5   1 23.0748 24.4491   0
   1   5  -1 60.7254 31.4477   3
   1   5   0 10936.2 138.019   1
  -1  -5   0 11355.3 106.115   0
  -1  -5   0 11149.6 111.615   2
   1   5   0 11051.1 136.562   3
   1   5   1-6.96796 40.1434   1
  -1  -5  -1 57.1874 30.5239   2
  -1  -5  -1 9.72608 25.6542   0
   1   5   2 18358.4 176.997   1
  -1  -5  -2 18332.1 163.080   2
   1   5   2 18535.5 152.989   0
   1   5   3 1645.70 67.3367   1
  -1  -5  -3 1683.56 63.5588   2
   1   5   4 2369.01 76.1816   1
  -1  -5  -4 2410.16 77.4540   2
   1   5   5 6949.10 116.856   1
  -1  -5  -5 7094.28 128.703   2
   1   5   6 1519.58 64.7939   1
  -1  -5  -6 1623.79 82.3309   2
  -1  -5  -7 534.709 67.7904   2
   1   5   7 5.00960 42.5732   1
  -1  -5  -9 3484.20 119.482   2
  -1  -5 -10-2.74574 69.6089   2
  -1  -5 -11 2591.86 117.959   2
  -1  -5 -12 193.925 90.8396   2
  -1  -5 -13 519.512 110.081   2
  -1  -5 -14 753.567 93.1210   2
   1   6 -15-70.0637 71.4440   5
   1   6 -14 219.644 73.8357   5
   1   6 -13 370.545 74.9038   5
   1   6 -12 1371.74 83.9820   5
   1   6 -12 1280.73 89.4062   6
   1   6 -11 198.648 66.6666   5
   1   6 -11 347.423 61.3939   3
   1   6 -11 207.684 66.0875   6
   1   6 -10-17.8326 54.2110   3
   1   6 -10 3.13150 67.0408   6
   1   6 -10 4.05479 52.6757   5
   1   6  -9 7540.19 139.961   5
   1   6  -9 7379.09 141.045   3
   1   6  -9 7418.05 148.638   6
   1   6  -8 195.926 64.3557   6
   1   6  -8 343.387 59.3477   3
   1   6  -8 152.831 57.9205   5
   1   6  -7 603.377 59.7685   3
   1   6  -7 603.891 57.7406   5
   1   6  -7 688.089 68.5459   6
   1   6  -6 1266.37 69.5813   3
   1   6  -6 1207.42 54.8925   5
   1   6  -6 1139.61 68.6563   6
   1   6  -5 1922.62 74.1301   3
   1   6  -5 1866.24 73.2464   6
   1   6  -4 37541.1 280.296   3
   1   6  -3 1150.91 62.0649   3
   1   6  -2 5429.08 110.452   3
  -1  -6   1 9.68688 26.2381   0
   1   6  -1-22.4920 50.2439   1
   1   6  -1 46.3905 40.3412   3
  -1  -6   1-9.38789 25.2316   2
   1   6   0 1038.65 60.3007   3
   1   6   0 1056.68 68.8733   1
  -1  -6   0 1046.72 46.9920   2
  -1  -6   0 1125.18 44.8417   0
  -1  -6  -1 681.436 46.2044   2
   1   6   1 737.136 57.7374   3
   1   6   1 660.096 61.0165   1
  -1  -6  -2 2970.94 78.3195   2
   1   6   2 3071.72 93.6837   1
   1   6   3 3578.56 99.1527   1
  -1  -6  -3 3639.02 93.0068   2
  -1  -6  -4 11654.9 159.698   2
   1   6   4 11292.7 159.799   1
  -1  -6  -5 55.8541 50.4146   2
   1   6   5 69.1712 47.4846   1
  -1  -6  -6 146.887 59.1663   2
   1   6   6 129.189 47.8885   1
   1   6   7 43.6952 47.4985   1
  -1  -6  -7 135.782 64.3043   2
  -1  -6  -8 407.317 75.6139   2
  -1  -6  -9 282.839 84.5240   2
  -1  -6 -10 4460.20 151.159   2
  -1  -6 -11 51.7815 83.4657   2
  -1  -6 -12-51.7384 87.3238   2
  -1  -6 -13 65.2633 96.1684   2
   1   7 -14 5635.13 157.985   5
   1   7 -13 303.982 71.6295   5
   1   7 -13 220.510 87.6665   6
   1   7 -12 498.027 81.2393   6
   1   7 -11 69.2511 73.2855   6
   1   7 -10 723.397 82.4382   6
   1   7 -10 686.383 67.0727   3
   1   7  -9 78.0464 60.1484   6
   1   7  -9 62.9805 59.5493   3
   1   7  -8-19.2161 52.1664   3
   1   7  -8 2.45967 60.8319   6
   1   7  -7 5195.02 126.252   6
   1   7  -7 5160.25 127.975   3
   1   7  -6 5079.84 123.374   6
   1   7  -6 5088.45 125.136   3
   1   7  -5 7640.76 146.407   3
   1   7  -4 21382.2 230.337   3
   1   7  -3-12.3789 47.9706   3
   1   7  -2 5470.94 121.723   3
   1   7  -1 155.632 51.9935   3
   1   7   0 1353.69 75.4274   3
  -1  -7   0 1415.68 55.8637   2
   1   7   1 3094.50 100.885   3
  -1  -7  -1 3281.67 83.4478   2
   1   7   2 3078.12 103.377   3
  -1  -7  -2 2899.31 85.5311   2
  -1  -7  -3 3630.75 98.9875   2
  -1  -7  -4 5558.12 124.295   2
  -1  -7  -5 139.592 61.4014   2
  -1  -7  -6 44.5626 56.7685   2
  -1  -7  -7 75.0290 65.8710   2
  -1  -7  -8 142.858 70.1440   2
  -1  -7  -9 4.92589 74.5604   2
  -1  -7 -10 1160.14 110.562   2
  -1  -7 -11-86.4539 97.2527   2
  -1  -7 -12 86.6746 96.7223   2
   1   8 -13 195.185 82.3527   6
   1   8 -12 872.438 94.2061   6
   1   8 -11 91.7954 66.5124   6
   1   8 -10 54.8623 57.3685   6
   1   8 -10-24.4115 57.7884   3
   1   8  -9 290.276 70.9182   6
   1   8  -9 396.705 66.8288   3
   1   8  -8 417.578 68.9700   6
   1   8  -8 493.866 68.3557   3
   1   8  -7 610.526 73.3152   6
   1   8  -7 623.343 74.2060   3
   1   8  -6 304.431 67.3143   3
   1   8  -6 337.864 61.1732   6
   1   8  -5 4641.17 126.416   3
   1   8  -4 546.993 70.0172   3
   1   8  -3 2760.16 106.281   3
   1   8  -2 15.7732 61.0879   3
   1   8  -1 9054.76 172.225   3
   1   8   0 33575.4 316.771   3
   1   8   1 40193.3 345.416   3
  -1  -8  -2 11713.4 164.397   2
   1   8   2 10889.9 190.862   3
   1   8   3-19.1432 73.3608   3
  -1  -8  -3 33.7895 55.4029   2
  -1  -8  -4 848.121 73.3651   2
  -1  -8  -5 212.940 67.8597   2
  -1  -8  -6 222.014 63.5312   2
  -1  -8  -7 162.998 77.1882   2
  -1  -8  -8 1898.98 114.849   2
  -1  -8  -9 55.4533 86.2944   2
  -1  -8 -10 1000.78 102.172   2
   1   9 -12 1305.97 107.760   6
   1   9 -11 57.3046 76.6759   6
   1   9 -10 116.028 71.7649   6
   1   9 -10 94.6020 58.1235   3
   1   9  -9 73.2582 63.2822   6
   1   9  -9 65.2619 62.4681   3
   1   9  -8 66.3791 64.4350   6
   1   9  -8 68.3802 62.8083   3
   1   9  -7 154.011 62.6195   3
   1   9  -7 125.702 65.7830   6
   1   9  -6 110.395 57.2966   6
   1   9  -6 114.790 62.2831   3
   1   9  -5 79.4245 61.6317   3
   1   9  -4 3007.09 117.613   3
   1   9  -3 4258.22 137.529   3
   1   9  -2 16579.4 242.061   3
   1   9  -1-41.3430 74.8193   3
   1   9   0-83.9276 75.6793   3
   1   9   1 6170.87 159.052   3
   1   9   2 5666.36 154.388   3
   1   9   3 203.853 72.6444   3
  -1  -9  -3 38.8907 66.3895   2
  -1  -9  -4-26.3625 55.4745   2
   1   9   4 0.65869 65.7334   3
  -1  -9  -5 610.694 79.1119   2
  -1  -9  -6 2150.19 106.423   2
  -1  -9  -7 136.166 80.4017   2
  -1  -9  -8-108.870 78.1422   2
  -1  -9  -9 52.1383 80.6583   2
   1  10 -10-38.0353 66.5327   6
   1  10  -9-61.4937 68.1238   3
   1  10  -9 9.74772 58.8960   6
   1  10  -8 155.537 64.6632   6
   1  10  -8 84.8084 59.8424   3
   1  10  -7 10.0630 69.9713   3
   1  10  -7 7.93724 65.0346   6
   1  10  -6 760.139 74.7015   3
   1  10  -6 780.304 80.9875   6
   1  10  -5 236.914 73.6398   3
   1  10  -4 41.3093 65.3007   3
   1  10  -3 2118.43 113.486   3
   1  10  -2 2683.76 125.338   3
   1  10  -1 4572.53 148.413   3
   1  10   0 153.954 82.3900   3
   1  10   1 711.452 85.2457   3
   1  10   2 1019.62 98.7201   3
   1  10   3 2789.53 125.477   3
   1  10   4 1244.31 97.8036   3
   1  10   5 73.2013 69.6056   3
  -1 -10  -5 83.3913 66.9134   2
   1  10   6 139.483 79.3816   3
  -1 -10  -6 244.666 78.0350   2
  -1 -10  -7 134.426 73.4107   2
   1  10   7 265.418 70.5368   3
  -1 -10  -8-58.0314 82.3929   2
   1  11  -9-5.70024 60.8203   3
   1  11  -8 394.892 81.0006   3
   1  11  -8 503.504 91.0139   6
   1  11  -7 77.1826 77.5325   3
   1  11  -7 103.930 74.0141   6
   1  11  -6 468.674 84.3110   3
   1  11  -6 409.748 76.0706   6
   1  11  -5 189.519 81.6160   3
   1  11  -4 1559.29 109.877   3
   1  11  -3 2766.98 139.799   3
   1  11  -2-63.0379 80.6616   3
   1  11  -1 2789.25 134.546   3
   1  11   0 2307.50 127.581   3
   1  11   1 685.580 99.2491   3
   1  11   2 150.115 82.5479   3
   1  11   3 49.4511 69.0142   3
   1  11   4 118.625 80.2180   3
   1  11   5-59.8616 84.4267   3
   1  12  -6 599.273 88.1686   3
   1  12  -5 263.727 89.0345   3
   1  12  -4-79.0239 82.3560   3
   1  12  -3 797.006 93.8293   3
   1  12  -2 1890.26 129.642   3
   1  12  -1 1667.37 128.768   3
   1  12   0 1276.36 124.652   3
  -2  13   2 849.579 101.560   3
  -2  13   1 1387.27 116.614   3
  -2  13   0 438.519 92.7352   3
  -2  13  -1 376.589 88.8725   3
  -2  13  -2 90.4750 89.5969   3
  -2  13  -3 79.8419 91.2121   3
  -2  12   7 2.60359 62.8276   3
   2 -12  -6 719.488 86.2052   2
  -2  12   6 684.447 86.1912   3
   2 -12  -5 74.8659 58.5393   2
  -2  12   5 47.3102 62.6321   3
   2 -12  -4 296.386 60.7945   2
  -2  12   4 207.520 83.9276   3
   2 -12  -3 86.8679 69.0342   2
  -2  12   3 77.9650 65.5456   3
  -2  12   2-32.9007 67.7938   3
  -2  12   1 26.6354 73.7198   3
  -2  12   0-5.29490 71.4155   3
  -2  12  -1 286.277 78.7654   3
  -2  12  -2 16.8627 79.3452   3
  -2  12  -3 1934.45 110.543   3
  -2  12  -4 29.5046 79.5510   3
  -2  12  -5 1774.71 109.304   3
  -2  12  -6 713.186 73.6841   6
  -2  12  -6 908.959 102.622   3
  -2  12  -7-6.62333 72.9340   3
  -2  11   9-83.3270 71.0694   3
   2 -11  -8 146.425 79.9814   2
  -2  11   8 179.561 62.8925   3
  -2  11   7 536.225 79.8750   3
   2 -11  -7 562.709 87.4793   2
  -2  11   6 479.466 73.1155   3
   2 -11  -6 447.255 70.9733   2
  -2  11   5 41.7198 67.8204   3
   2 -11  -5 35.1954 66.9180   2
  -2  11   4 468.452 72.9178   3
   2 -11  -4 555.386 70.9739   2
  -2  11   3-47.6133 62.5157   3
   2 -11  -3-35.8061 57.0728   2
   2 -11  -2 51.6584 54.1638   2
  -2  11   2-7.03984 62.8475   3
  -2  11   1 545.477 77.6025   3
  -2  11   0 513.189 80.3058   3
  -2  11  -1-22.0216 71.1300   3
  -2  11  -2 863.632 85.8331   3
  -2  11  -3 229.687 81.0184   3
  -2  11  -4 135.071 76.2653   3
  -2  11  -5-84.9882 68.1425   3
  -2  11  -6 820.128 84.6218   3
  -2  11  -6 789.757 73.1269   6
  -2  11  -7 48.6650 70.7721   3
  -2  11  -8 175.374 89.1551   3
  -2  11  -9 1.85160 84.2787   3
  -2  11 -10 463.248 77.5065   3
   2 -10 -10 5.34725 73.7157   2
  -2  10   9 427.870 70.2194   3
   2 -10  -9 420.769 87.1414   2
  -2  10   8 64.8429 64.8922   3
   2 -10  -8 180.247 71.3023   2
   2 -10  -7 375.364 76.1577   2
  -2  10   7 272.420 67.3542   3
   2 -10  -6 1871.08 100.459   2
  -2  10   6 1602.43 92.9116   3
  -2  10   5-80.3584 65.7177   3
   2 -10  -5 34.7735 65.6120   2
  -2  10   4 2220.63 107.496   3
   2 -10  -4 2261.07 95.9586   2
   2 -10  -3 1686.53 82.7970   2
  -2  10   3 1581.09 93.3358   3
   2 -10  -2 219.179 57.1238   2
  -2  10   2 202.049 63.5463   3
   2 -10  -1-26.3863 52.5117   2
  -2  10   1 9.05675 63.3503   3
   2 -10   0 80.4138 51.6228   2
  -2  10   0 144.875 66.5396   3
  -2  10  -1 3573.09 129.987   3
  -2  10  -2 401.458 80.1803   3
  -2  10  -3 5261.70 147.550   3
  -2  10  -4 1233.88 94.8994   3
  -2  10  -5 2676.35 116.491   3
  -2  10  -6 519.643 60.3522   6
  -2  10  -6 543.072 74.3855   3
  -2  10  -7 1032.60 87.0197   3
  -2  10  -7 1279.94 80.2341   6
  -2  10  -8 18.0276 65.0855   3
  -2  10  -9 2321.09 118.808   3
  -2  10 -10 507.503 89.3795   3
  -2  10 -11 39.6127 77.0106   3
   2  -9 -11-41.6190 86.9747   2
   2  -9 -10 338.045 87.0860   2
   2  -9  -9 1882.87 103.798   2
  -2   9   9 1738.75 91.8807   3
   2  -9  -8 670.368 77.0213   2
  -2   9   8 746.683 67.6738   3
   2  -9  -7 1068.36 85.2005   2
  -2   9   7 1078.83 81.9462   3
   2  -9  -6 3768.64 120.677   2
  -2   9   6 3668.28 117.638   3
   2  -9  -5 3404.09 109.097   2
  -2   9   5 3387.11 112.230   3
   2  -9  -4 908.865 67.1443   2
  -2   9   4 1010.23 74.0831   3
   2  -9  -3 47.8144 49.8803   2
  -2   9   3 29.8091 57.1830   3
   2  -9  -2 2376.24 81.7775   2
  -2   9   2 2509.63 99.9119   3
   2  -9  -1 361.321 51.5349   2
  -2   9   1 259.439 64.7727   3
   2  -9   0 8658.00 130.475   2
  -2   9   0 8741.38 164.343   3
  -2   9  -1 474.112 79.8049   3
   2  -9   1 574.893 54.8507   2
  -2   9  -2 208.837 76.8943   3
  -2   9  -3-3.75348 65.5833   3
  -2   9  -4 228.068 72.5115   3
  -2   9  -5 2643.96 107.539   3
  -2   9  -6 838.813 80.3464   3
  -2   9  -6 832.098 63.6552   6
  -2   9  -7 1293.11 89.9178   3
  -2   9  -7 1366.98 73.9110   6
  -2   9  -8 20.6204 67.4958   3
  -2   9  -9 3610.50 128.989   3
  -2   9 -10 2513.73 122.056   3
  -2   9 -11 128.635 80.4341   3
  -2   9 -12 232.364 77.6876   3
   2  -8 -12 70.7060 86.6120   2
   2  -8 -11 320.327 87.1466   2
   2  -8 -10 1269.58 99.6969   2
   2  -8  -9 3622.31 125.153   2
   2  -8  -8 945.368 80.2602   2
   2  -8  -7 1653.03 89.9940   2
  -2   8   7 1686.84 84.1737   3
   2  -8  -6 1115.81 76.6279   2
  -2   8   6 1088.35 70.3451   3
   2  -8  -5 647.364 65.2309   2
  -2   8   5 558.859 58.8599   3
   2  -8  -4 5126.02 113.160   2
  -2   8   4 5144.60 119.342   3
   2  -8  -3 111.052 43.2930   2
  -2   8   3 76.7510 48.1095   3
  -2   8   2 822.380 61.1384   3
   2  -8  -2 843.681 53.0871   2
  -2   8   1 4726.46 114.774   3
   2  -8  -1 4650.22 93.1408   2
  -2   8   0 5970.08 125.049   3
   2  -8   0 6372.84 103.780   2
   2  -8   1 1366.88 54.6261   2
  -2   8  -1 1323.07 73.6971   3
  -2   8  -2 445.650 60.8730   3
   2  -8   2 394.545 42.1194   2
  -2   8  -3 11183.9 175.006   3
   2  -8   3 10604.6 122.157   2
  -2   8  -4 2010.24 92.2424   3
  -2   8  -5 2077.69 90.6491   3
  -2   8  -6 3420.00 91.6726   6
  -2   8  -6 3280.36 111.095   3
  -2   8  -7 293.315 63.7664   3
  -2   8  -7 306.472 53.9643   6
  -2   8  -7 247.225 52.0134   5
  -2   8  -8 3624.39 104.830   6
  -2   8  -8 3446.34 106.954   5
  -2   8  -8 3485.88 121.652   3
  -2   8  -9 810.900 83.0173   3
  -2   8  -9 783.783 72.8384   5
  -2   8 -10 317.616 75.4065   3
  -2   8 -10 431.720 64.2853   5
  -2   8 -11 205.584 68.8069   5
  -2   8 -11 34.8721 71.3939   3
  -2   8 -12-40.2549 70.4296   5
  -2   8 -13-40.4945 71.0433   5
  -2   8 -14 117.754 75.8194   5
   2  -7 -14 155.598 88.5083   2
   2  -7 -13 15.1034 58.6566   2
   2  -7 -12 40.3647 76.1984   2
   2  -7 -11 345.182 77.1057   2
   2  -7 -10 1332.68 90.8711   2
   2  -7  -9 5436.91 140.776   2
   2  -7  -8 539.907 74.1115   2
   2  -7  -7 6121.13 134.712   2
  -2   7   6 683.941 56.0605   3
   2  -7  -6 522.484 61.0532   2
  -2   7   5 69.7494 40.8459   3
   2  -7  -5 51.0403 43.6565   2
   2  -7  -4 1844.29 70.6721   2
  -2   7   4 1836.19 70.9789   3
   2  -7  -3 2968.05 79.2396   2
  -2   7   3 2960.70 85.6924   3
   2  -7  -2 79.9628 33.1252   2
  -2   7   2 92.8196 40.5285   3
   2  -7  -1 1282.14 51.9978   2
  -2   7   1 1329.76 63.4772   3
  -2   7   0-28.4471 39.1288   3
   2  -7   0 6.96548 32.5878   2
   2  -7   1 636.028 40.8636   2
  -2   7  -1 689.768 55.3463   3
   2  -7   2 13705.3 129.097   2
  -2   7  -2 13883.2 175.441   3
  -2   7  -3 335.573 37.7746   5
  -2   7  -3 319.633 51.7437   3
  -2   7  -4 4997.26 115.177   3
  -2   7  -4 5129.86 97.2460   5
  -2   7  -5 6639.32 108.553   6
  -2   7  -5 6296.72 113.183   5
  -2   7  -5 6262.87 128.827   3
  -2   7  -6 271.192 60.1350   3
  -2   7  -6 276.466 47.2764   5
  -2   7  -6 261.246 44.6856   6
  -2   7  -7 196.791 44.0929   6
  -2   7  -7 163.650 51.8868   5
  -2   7  -7 111.247 58.3699   3
  -2   7  -8-9.04939 58.1687   3
  -2   7  -8 58.3621 46.4623   6
  -2   7  -8 8.29355 50.2370   5
  -2   7  -9 4878.98 130.773   3
  -2   7  -9 4384.76 126.511   5
  -2   7 -10 47.7910 64.1981   5
  -2   7 -10 124.083 62.6651   3
  -2   7 -11 70.9218 68.9090   5
  -2   7 -11 31.1194 68.6995   3
  -2   7 -12 80.8282 76.0151   5
  -2   7 -13 188.319 67.1663   5
  -2   7 -14 647.375 88.2969   5
   2  -6 -15 223.993 79.9557   2
   2  -6 -14 30.0898 62.7366   2
   2  -6 -13-15.6323 75.6832   2
   2  -6 -12 208.085 70.4542   2
   2  -6 -11-23.7769 67.9970   2
   2  -6 -10 805.255 81.5900   2
   2  -6  -9 61.3619 65.5548   2
   2  -6  -8 2979.81 106.748   2
   2  -6  -7 7267.16 136.484   2
   2  -6  -6 5389.47 112.241   2
   2  -6  -5 1278.23 65.6449   2
  -2   6   5 1274.96 57.0361   3
   2  -6  -4 4112.14 90.6424   2
  -2   6   4 4045.92 88.7371   3
   2  -6  -3 6527.93 104.255   2
  -2   6   3 6345.54 105.746   3
   2  -6  -2 530.513 41.4406   2
  -2   6   2 518.084 44.8387   3
   2  -6  -1 99.8275 32.4369   2
  -2   6   1 115.568 35.2380   3
   2  -6  -1 101.426 28.7681   0
  -2   6   0 192.771 36.5864   3
   2  -6   0 183.469 29.0019   2
   2  -6   1 8004.45 95.8358   2
  -2   6  -1 7883.95 121.527   3
  -2   6  -2 4582.90 96.4853   3
   2  -6   2 4572.00 73.5474   2
  -2   6  -3 2043.33 73.2049   3
  -2   6  -4 905.480 58.3887   3
  -2   6  -4 989.223 50.3536   5
  -2   6  -5 468.549 40.8945   6
  -2   6  -5 491.783 46.6260   5
  -2   6  -5 323.264 54.3430   3
  -2   6  -6 2051.81 65.6161   6
  -2   6  -6 1894.97 73.3288   5
  -2   6  -6 1824.94 80.1148   3
  -2   6  -7 2401.53 90.0554   3
  -2   6  -7 2626.28 76.1315   6
  -2   6  -7 2458.31 87.5793   5
  -2   6  -8 6271.76 131.442   3
  -2   6  -8 6550.21 114.764   6
  -2   6  -8 6053.26 132.994   5
  -2   6  -9 520.251 62.2725   3
  -2   6  -9 559.135 54.2486   6
  -2   6  -9 536.895 65.1412   5
  -2   6 -10 2378.40 108.678   5
  -2   6 -11 1530.55 104.774   5
  -2   6 -12 1001.54 94.3323   5
  -2   6 -13-54.5490 76.5189   5
  -2   6 -14 558.602 81.7817   5
   2  -5 -15 158.970 76.3596   2
   2  -5 -14 50.2096 65.7002   2
   2  -5 -13 442.150 77.7086   2
   2  -5 -12 1233.80 86.7332   2
   2  -5 -11 6837.48 153.177   2
   2  -5 -10 34014.5 264.454   5
   2  -5 -10 33409.2 299.134   2
   2  -5 -10 33188.0 268.615   4
   2  -5  -9 8360.99 132.465   5
   2  -5  -9 8390.00 156.952   2
   2  -5  -8 2419.29 93.4169   2
   2  -5  -8 2643.88 75.1130   5
   2  -5  -7 24308.7 218.951   2
   2  -5  -7 25016.0 187.521   5
   2  -5  -6 2034.58 77.3182   2
   2  -5  -5 359.479 49.6111   2
   2  -5  -4 12848.5 138.874   2
  -2   5   4 12669.2 131.486   3
   2  -5  -4 12588.6 121.076   0
  -2   5   3 3086.69 69.9818   3
   2  -5  -3 3101.67 72.9754   2
   2  -5  -3 3072.05 64.3326   0
   2  -5  -2 32774.5 196.709   2
   2  -5  -2 33029.7 186.885   0
  -2   5   2 32434.6 206.344   3
   2  -5  -1 65284.8 262.028   2
  -2   5   1 65191.2 291.292   3
   2  -5   0 9032.47 96.2070   2
  -2   5   0 8991.82 113.964   3
   2  -5   1 188.950 26.1132   2
  -2   5  -1 255.495 35.6129   3
  -2   5  -2 4318.26 85.6045   3
  -2   5  -3 6015.02 100.982   3
  -2   5  -4 45936.7 274.513   3
  -2   5  -4 45374.1 263.289   5
  -2   5  -4 45416.1 218.420   6
  -2   5  -5 6943.07 117.444   3
  -2   5  -5 6890.29 113.438   5
  -2   5  -5 7028.58 94.2346   6
  -2   5  -6 15699.1 177.226   3
  -2   5  -6 15953.8 179.891   5
  -2   5  -6 16409.4 146.469   6
  -2   5  -7 10411.1 150.026   3
  -2   5  -7 10163.2 157.235   5
  -2   5  -7 10563.5 125.810   6
  -2   5  -8 591.229 59.3847   3
   2  -5   8 606.455 45.3854   1
  -2   5  -8 641.835 69.2677   5
  -2   5  -8 595.288 46.6561   6
  -2   5  -9 3594.22 115.694   5
  -2   5 -10 5286.22 145.200   5
  -2   5 -11 63.0677 84.0110   5
  -2   5 -12 3499.20 139.259   5
  -2   5 -13 2445.87 131.640   5
  -2   5 -14-93.3621 78.3160   5
  -2   5 -15 347.091 97.4199   5
   2  -4 -15 190.616 63.8269   5
   2  -4 -14 855.840 73.6076   5
   2  -4 -14 704.996 75.5207   2
   2  -4 -13 123.169 59.6844   5
   2  -4 -13-24.5394 64.2388   2
   2  -4 -12 98.7659 58.5055   5
   2  -4 -12 4.38227 55.7533   2
   2  -4 -11 1017.46 71.7339   5
   2  -4 -11 940.027 78.3665   2
   2  -4 -11 930.572 70.6557   4
   2  -4 -10 9490.30 149.011   5
   2  -4 -10 9218.71 154.126   2
   2  -4 -10 9031.40 144.057   4
   2  -4  -9 10532.2 144.045   5
   2  -4  -9 11116.6 158.534   2
   2  -4  -9 10225.6 145.095   4
   2  -4  -8 5971.43 103.294   5
   2  -4  -8 5851.60 104.595   4
   2  -4  -8 5800.64 113.769   2
   2  -4  -7 205.103 38.0062   5
   2  -4  -7 20.2422 39.6652   2
   2  -4  -6 18259.1 169.832   2
   2  -4  -6 18728.6 154.109   5
  -2   4   6 18594.8 151.264   0
  -2   4   5 15916.2 133.523   0
   2  -4  -5 16079.0 149.996   2
  -2   4   4 28.8583 21.4881   0
   2  -4  -4 33.3286 34.3440   2
   2  -4  -3 16070.8 135.470   2
   2  -4  -3 16417.3 120.105   0
  -2   4   3 15879.3 125.876   3
  -2   4   2 3323.58 61.3087   3
   2  -4  -2 3313.05 56.6722   0
   2  -4  -2 3443.40 64.2983   2
   2  -4  -1 118.758 25.1663   2
  -2   4   1 97.9967 24.0435   3
   2  -4   0 106.985 23.1933   2
  -2   4   0 99.5606 24.6028   3
   2  -4   1 137.224 21.4195   2
  -2   4  -1 157.819 26.7271   3
  -2   4  -2 1365.84 47.3479   3
  -2   4  -3 254.184 35.6518   3
  -2   4  -4 44054.3 247.262   3
  -2   4  -4 44435.3 190.041   6
  -2   4  -5 5446.96 98.0500   3
  -2   4  -5 5359.32 100.541   5
  -2   4  -5 5522.30 75.5430   6
  -2   4  -6 7466.42 116.304   3
   2  -4   6 7577.29 97.9746   1
  -2   4  -6 7318.88 124.160   5
  -2   4  -6 7474.56 93.7032   6
  -2   4  -7 16248.5 175.163   3
  -2   4  -7 16482.5 143.727   6
  -2   4  -7 16661.6 192.776   5
   2  -4   7 16349.8 141.849   1
   2  -4   8 57.8756 29.0365   1
  -2   4  -8 45.9949 54.2056   5
  -2   4  -9 134.390 67.4155   5
  -2   4 -10 742.694 82.7573   5
  -2   4 -11 6540.04 164.583   5
  -2   4 -12 5979.33 168.310   5
  -2   4 -13 103.742 81.7898   5
  -2   4 -14 273.364 87.8594   5
  -2   4 -15 740.032 98.6916   5
   2  -3 -16 187.642 64.9092   5
   2  -3 -15-23.4293 59.1494   5
   2  -3 -14 272.411 72.1393   5
   2  -3 -13 647.084 69.1855   5
   2  -3 -13 584.818 70.4523   2
   2  -3 -12 1389.72 79.2047   2
   2  -3 -12 1329.62 75.1322   5
   2  -3 -11 213.584 56.4122   5
   2  -3 -11 142.093 56.7500   4
   2  -3 -11 281.975 55.2746   2
   2  -3 -10 63.5548 49.1968   5
   2  -3 -10 16.8812 47.9674   4
   2  -3 -10 101.421 47.5113   2
   2  -3  -9 2528.70 77.9462   4
   2  -3  -9 2416.40 77.9758   2
   2  -3  -9 2479.90 80.9480   5
   2  -3  -8 30742.5 227.960   4
   2  -3  -8 30046.9 225.074   2
   2  -3  -8 30327.2 227.722   5
   2  -3  -7 816.026 48.1906   5
   2  -3  -7 809.943 51.7126   2
   2  -3  -7 753.260 45.8397   4
  -2   3   6 23213.5 151.680   0
   2  -3  -6 23252.1 170.887   5
   2  -3  -6 23032.5 175.405   2
  -2   3   5 664.820 32.4879   0
   2  -3  -5 642.229 38.6699   5
   2  -3  -5 620.455 38.4907   2
   2  -3  -4 23818.2 158.863   2
  -2   3   4 24933.6 139.807   0
   2  -3  -3 1312.80 34.9877   0
  -2   3   3 1159.13 35.7557   0
   2  -3  -3 1098.93 41.2716   2
  -2   3   3 1073.01 31.4842   3
   2  -3  -2 112766. 303.107   2
   2  -3  -2 113640. 267.358   0
  -2   3   2 113990. 276.632   3
   2  -3  -1 958.842 34.4810   2
  -2   3   1 921.394 30.5703   3
  -2   3   0 61733.9 217.335   3
   2  -3   0 61670.7 212.973   2
  -2   3  -1 41251.0 186.003   3
  -2   3  -2-17.5060 23.3461   3
  -2   3  -3 68514.3 266.363   3
   2  -3   3 67200.4 249.647   1
  -2   3  -3 66955.1 182.650   6
   2  -3   4 7391.39 86.7307   1
  -2   3  -4 7316.93 68.7439   6
  -2   3  -4 7211.93 95.9224   3
  -2   3  -5 3381.73 54.3668   6
  -2   3  -5 3605.10 75.3278   3
   2  -3   5 3655.91 64.1976   1
  -2   3  -5 3317.64 82.0987   5
   2  -3   6 2924.48 59.0080   1
  -2   3  -6 3019.28 84.0602   5
  -2   3  -7 387.047 54.1728   5
   2  -3   7 386.939 30.8529   1
  -2   3  -8 2338.34 90.4869   5
  -2   3  -9 5306.43 134.168   5
  -2   3 -10 1649.23 75.1875   2
  -2   3 -10 1646.17 96.8546   5
  -2   3 -11 4723.17 140.766   5
  -2   3 -12 728.358 91.6148   5
  -2   3 -13 1009.74 95.4233   5
  -2   3 -14 55.0808 87.3036   5
  -2   3 -15 1373.77 114.433   5
   2  -2 -16 589.104 81.8684   5
   2  -2 -15 180.717 70.6382   5
   2  -2 -14 605.260 80.8773   5
   2  -2 -13 84.6320 59.3657   5
   2  -2 -12 1694.44 77.8195   4
   2  -2 -12 1478.06 71.5562   2
   2  -2 -12 1385.52 82.8884   5
   2  -2 -11 93.3626 55.7456   5
   2  -2 -11 84.5722 44.6459   4
   2  -2 -11 119.072 44.9960   2
   2  -2 -10 797.967 53.8520   2
   2  -2 -10 647.785 58.7918   4
   2  -2 -10 836.384 61.9879   5
   2  -2  -9 1319.77 63.3576   5
   2  -2  -9 1310.42 58.2486   2
   2  -2  -9 1313.10 60.6036   4
   2  -2  -8 4853.79 97.1033   5
   2  -2  -8 4663.35 88.7020   2
   2  -2  -8 4760.54 96.8699   4
   2  -2  -7 8656.46 117.773   5
   2  -2  -7 8952.02 110.419   2
   2  -2  -7 9022.29 120.289   4
   2  -2  -6 25570.1 187.704   4
   2  -2  -6 25096.8 181.378   5
   2  -2  -6 25573.7 168.089   2
   2  -2  -6 25697.9 108.482   1
   2  -2  -5 50498.7 233.599   5
   2  -2  -5 50142.1 219.677   2
   2  -2  -5 50279.5 162.312   1
   2  -2  -5 50270.4 241.690   4
   2  -2  -4 30010.2 166.608   5
   2  -2  -4 29907.5 160.102   2
  -2   2   4 30379.3 136.730   0
   2  -2  -4 29869.9 132.357   1
   2  -2  -3 95333.9 267.691   2
  -2   2   3 95621.8 220.767   0
   2  -2  -3 95445.1 241.780   1
  -2   2   3 95814.2 190.249   3
   2  -2  -2 258.361 17.0331   0
   2  -2  -2 200.469 20.3740   2
   2  -2  -2 214.600 20.3331   1
  -2   2   1 7772.80 58.6620   3
   2  -2  -1 7949.22 72.7654   2
   2  -2  -1 7772.23 74.1087   1
  -2   2   0 140532. 268.286   3
   2  -2   0 140533. 312.040   1
  -2   2  -1 3972.53 53.5927   3
   2  -2   1 3940.68 57.2629   1
  -2   2  -2 2805.94 50.1058   3
   2  -2   2 2711.90 50.6256   1
   2  -2   3 56662.2 209.262   1
   2  -2   4 5646.45 70.9264   1
   2  -2   5 4361.39 63.3401   1
  -2   2  -5 4099.34 86.8063   5
   2  -2   6 14867.7 113.844   1
  -2   2  -6 14748.5 165.450   5
  -2   2  -7 28.5665 46.3827   5
   2  -2   7 35.0556 22.8317   1
  -2   2  -8 7935.57 144.544   5
  -2   2  -9 1894.35 90.7383   5
  -2   2  -9 2041.80 78.1280   2
  -2   2 -10 24.3657 66.5149   5
  -2   2 -10 33.5046 50.1780   2
  -2   2 -11 85.8923 72.9283   5
  -2   2 -11 113.410 53.5676   2
  -2   2 -12 1390.70 84.5430   2
  -2   2 -12 1460.31 102.548   5
  -2   2 -13 1090.48 103.225   5
  -2   2 -14 144.303 75.2199   5
  -2   2 -15 242.389 95.1670   5
   2  -1 -16 588.077 100.575   5
   2  -1 -15 1938.66 112.023   5
   2  -1 -14 105.534 70.1664   5
   2  -1 -13 2169.45 109.960   5
   2  -1 -12 5076.83 121.851   4
   2  -1 -12 4664.09 126.740   5
   2  -1 -11 1.56698 55.3792   5
   2  -1 -11 1.59663 46.5953   4
   2  -1 -10 112.312 51.0517   5
   2  -1 -10 120.978 40.9579   4
   2  -1 -10 131.610 40.7823   2
   2  -1  -9 339.639 48.5398   5
   2  -1  -9 264.201 40.1886   2
   2  -1  -9 282.108 43.5731   4
   2  -1  -8 221.584 44.4227   5
   2  -1  -8 228.982 40.5641   4
   2  -1  -8 210.558 33.7699   2
   2  -1  -7 3152.10 76.4407   5
   2  -1  -7 3105.94 62.9155   2
   2  -1  -7 3214.02 78.0171   4
   2  -1  -6 20379.6 168.680   4
   2  -1  -6 19971.7 82.7966   1
   2  -1  -6 19824.1 164.166   5
   2  -1  -6 20295.7 137.443   2
   2  -1  -5 1702.91 29.0160   1
   2  -1  -5 1694.28 43.0034   2
   2  -1  -5 1700.49 52.9765   4
   2  -1  -5 1728.66 53.0624   5
   2  -1  -4 1824.10 31.9660   1
   2  -1  -4 1872.23 39.0031   2
   2  -1  -4 1719.76 45.5511   5
   2  -1  -4 1792.68 48.0050   4
  -2   1   3 14648.0 71.7110   0
   2  -1  -3 14226.0 84.8329   1
   2  -1  -3 13699.6 111.029   4
   2  -1  -3 14545.8 93.8499   2
   2  -1  -2 62666.3 182.683   1
   2  -1  -2 61556.1 212.867   4
   2  -1  -2 62564.8 185.107   2
   2  -1  -1 142692. 284.954   1
   2  -1   0 19692.2 110.306   1
   2  -1   1 401490. 2024.23   1
   2  -1   2 851983. 3016.40   1
   2  -1   3 574.369 31.6592   1
   2  -1   4 6188.53 70.3349   1
   2  -1   5 24367.9 137.586   1
  -2   1  -5 24168.7 194.152   5
  -2   1  -6 864.636 54.8867   5
   2  -1   6 797.285 32.7044   1
  -2   1  -7 597.880 56.7689   5
   2  -1   7 629.341 31.9705   1
  -2   1  -8 9916.54 157.735   5
  -2   1  -8 9742.99 146.430   2
  -2   1  -9 1078.88 77.3939   5
  -2   1  -9 1064.53 70.5114   2
  -2   1 -10 6032.38 127.702   2
  -2   1 -10 6042.67 143.239   5
  -2   1 -11 2797.91 111.856   5
  -2   1 -11 2819.07 103.464   2
  -2   1 -12 4556.01 130.539   2
  -2   1 -12 4597.69 145.332   5
  -2   1 -13 4883.81 140.616   2
  -2   1 -13 5100.69 157.595   5
  -2   1 -14 47.4052 84.9925   5
  -2   1 -15 79.0632 82.7966   5
   2   0 -16 76.2174 84.2361   5
   2   0 -15 250.939 84.9668   5
   2   0 -14 1751.12 103.552   5
   2   0 -13 28.1262 78.6597   5
   2   0 -13 4.59512 50.0716   4
   2   0 -12 256.191 64.9290   5
   2   0 -12 325.351 55.5577   4
   2   0 -11 4771.62 116.491   4
   2   0 -11 4919.14 125.140   5
   2   0 -10 1867.41 83.8530   5
   2   0 -10 1955.37 75.9378   4
   2   0  -9 83.0017 52.5545   5
   2   0  -9 102.218 41.3429   4
   2   0  -9 64.7803 27.6310   2
   2   0  -8 647.811 49.2143   4
   2   0  -8 673.556 34.3615   2
   2   0  -8 641.619 53.7973   5
   2   0  -7 19192.4 175.962   5
   2   0  -7 18789.3 126.916   2
   2   0  -7 19366.4 177.027   4
   2   0  -6 16280.9 108.963   2
   2   0  -6 16561.3 155.756   4
   2   0  -6 16122.0 85.4720   1
   2   0  -6 16517.5 150.779   5
   2   0  -5 44774.1 236.622   4
   2   0  -5 43835.8 221.814   5
   2   0  -5 43706.7 161.694   2
   2   0  -5 43440.2 144.894   1
   2   0  -4 69332.6 254.391   5
   2   0  -4 68845.8 185.628   2
   2   0  -4 69092.7 187.737   1
   2   0  -4 69325.3 273.801   4
   2   0  -3 13626.2 101.001   6
   2   0  -3 13371.2 84.9487   1
   2   0  -3 13380.6 78.3456   2
   2   0  -3 13192.5 112.370   4
   2   0  -2 39457.9 149.781   6
   2   0  -2 39242.7 147.644   1
   2   0  -2 38938.2 175.519   4
   2   0  -1 86780.6 190.249   6
   2   0  -1 86092.8 225.497   1
   2   0  -1 86021.3 234.948   4
   2   0   0 2257.18 42.6232   1
   2   0   0 2230.20 36.6552   4
   2   0   1 250838. 1208.52   4
   2   0   1 257709. 407.794   1
   2   0   2 638661. 2675.60   1
   2   0   3 31873.3 153.887   1
   2   0   4 5545.20 69.5645   1
  -2   0  -5 26571.3 200.335   5
   2   0   5 26602.5 148.231   1
  -2   0  -6 752.560 52.7885   5
   2   0   6 719.384 34.4604   1
   2   0   7 1879.38 47.6976   1
  -2   0  -7 1824.69 75.1826   5
  -2   0  -7 1895.86 73.6565   2
  -2   0  -8 7474.53 135.615   5
  -2   0  -8 7696.67 135.423   2
  -2   0  -9 1610.29 80.7748   2
  -2   0  -9 1555.71 82.3181   5
  -2   0 -10 1838.08 91.1499   5
  -2   0 -10 1913.22 88.3281   2
  -2   0 -11-5.99660 68.5924   5
  -2   0 -11 50.6381 65.8571   2
  -2   0 -12 1448.31 97.9195   2
  -2   0 -12 1446.56 100.634   5
  -2   0 -13 74.2477 74.9402   5
  -2   0 -13 77.6202 81.0937   2
  -2   0 -14 584.822 98.7450   5
  -2   0 -14 475.047 77.2928   2
  -2   0 -15 411.321 95.6413   5
   2   1 -16 373.122 78.0724   5
   2   1 -15-0.23974 67.6550   5
   2   1 -14 1231.64 99.9638   5
   2   1 -13 2349.88 95.4244   4
   2   1 -13 2426.37 110.752   5
   2   1 -12 11508.9 179.357   4
   2   1 -12 12229.8 198.601   5
   2   1 -11 8162.51 156.439   5
   2   1 -11 7732.95 143.567   4
   2   1 -10 8085.96 140.304   4
   2   1 -10 7919.93 145.914   5
   2   1  -9 1332.29 68.9910   5
   2   1  -9 1418.98 65.6027   4
   2   1  -8 10298.4 143.339   4
   2   1  -8 10458.2 143.036   5
   2   1  -7 35.2076 36.2611   5
   2   1  -7 44.7652 34.9164   4
   2   1  -7 54.8513 15.9760   2
   2   1  -6 4030.20 79.1001   5
   2   1  -6 4119.40 86.4015   4
   2   1  -6 4061.39 46.1851   2
   2   1  -6 4004.52 53.7121   1
   2   1  -6 4212.04 80.9646   6
   2   1  -5 44194.7 155.356   3
   2   1  -5 44904.1 231.421   6
   2   1  -5 44421.7 131.087   2
   2   1  -5 44954.1 247.868   4
   2   1  -5 46020.6 228.105   5
   2   1  -5 44038.4 174.745   1
   2   1  -4 8431.89 64.5527   3
   2   1  -4 8192.10 90.5737   5
   2   1  -4 8503.48 79.1305   1
   2   1  -4 8315.48 103.071   4
   2   1  -4 8488.58 94.6536   6
   2   1  -3 2790.85 58.6273   4
   2   1  -3 2878.24 48.2629   1
   2   1  -3 2821.46 51.2281   6
   2   1  -3 2849.57 38.2362   3
   2   1  -2 41184.3 170.066   6
   2   1  -2 40540.8 193.389   4
   2   1  -2 41091.3 135.897   3
   2   1  -2 41346.2 171.660   1
   2   1  -1 4140.97 59.5339   1
   2   1  -1 3979.10 58.0317   4
   2   1   0 124620. 275.988   4
   2   1   0 123388. 313.521   1
   2   1   0 124892. 747.526   0
   2   1   1 65394.3 177.140   4
   2   1   1 65594.9 231.727   1
   2   1   2 14833.9 116.473   1
   2   1   3 1698.51 48.6233   1
   2   1   4 78386.0 271.557   1
  -2  -1  -5 9977.40 131.765   2
  -2  -1  -5 10086.6 123.498   5
   2   1   5 10245.7 102.289   1
   2   1   6 2649.86 57.2511   1
  -2  -1  -6 2697.54 76.6412   5
  -2  -1  -6 2665.49 81.0883   2
  -2  -1  -7 1623.28 74.7736   2
  -2  -1  -7 1623.92 69.3663   5
   2   1   7 1706.23 50.1377   1
  -2  -1  -8 3491.51 97.4506   5
  -2  -1  -8 3401.26 101.284   2
  -2  -1  -9 123.702 58.9738   2
  -2  -1  -9 192.507 57.3788   5
  -2  -1 -10 511.426 64.5870   5
  -2  -1 -10 522.241 71.2534   2
  -2  -1 -11 966.523 80.6315   2
  -2  -1 -11 891.225 80.1598   5
  -2  -1 -12 641.353 78.5671   5
  -2  -1 -12 627.714 86.4645   2
  -2  -1 -13 2122.64 109.881   2
  -2  -1 -13 2177.98 118.309   5
  -2  -1 -14 3020.61 140.570   2
  -2  -1 -14 3486.20 145.589   5
  -2  -1 -15 2731.49 133.768   5
  -2  -1 -15 2449.88 117.736   2
  -2  -1 -16 292.083 91.8944   2
   2   2 -16 126.057 77.1284   5
   2   2 -15 105.533 68.4664   5
   2   2 -14 142.544 67.9062   5
   2   2 -14 64.5365 50.2630   4
   2   2 -13 1645.13 89.1456   4
   2   2 -13 1677.92 104.555   5
   2   2 -12 7890.30 156.768   4
   2   2 -12 8145.15 169.055   5
   2   2 -11 1446.65 89.7569   5
   2   2 -11 1318.08 85.6871   4
   2   2 -10 2332.66 92.4175   4
   2   2 -10 2423.00 93.1019   5
   2   2  -9 126.876 51.1875   5
   2   2  -9 86.4979 48.6361   4
   2   2  -8 5214.10 107.255   6
   2   2  -8 5274.70 106.855   5
   2   2  -8 4987.60 106.994   4
   2   2  -7 5845.37 77.0055   3
   2   2  -7 5703.22 74.7388   1
   2   2  -7 5996.39 105.993   6
   2   2  -7 6037.12 104.915   5
   2   2  -7 5838.10 108.513   4
   2   2  -6 1672.46 42.7001   3
   2   2  -6 1739.55 46.4235   1
   2   2  -6 1796.47 59.9558   6
   2   2  -6 1704.48 55.0245   5
   2   2  -6 1746.40 62.5309   4
   2   2  -5 6585.10 75.8122   3
   2   2  -5 6613.34 91.9197   5
   2   2  -5 6419.52 81.2790   1
   2   2  -5 6361.21 101.683   4
   2   2  -5 6358.77 95.1445   6
   2   2  -4 692.544 32.9480   5
   2   2  -4 700.300 37.2260   6
   2   2  -4 618.945 39.7634   4
   2   2  -4 658.406 34.6559   1
   2   2  -4 674.847 28.9704   3
   2   2  -3 7174.23 96.0012   4
   2   2  -3 7180.61 87.0907   6
   2   2  -3 7389.75 86.9392   1
   2   2  -3 7279.09 77.1096   3
   2   2  -2 5349.27 78.3277   4
   2   2  -2 5332.74 75.0180   1
   2   2  -2 5197.22 64.3428   3
  -2  -2   1 3224.56 34.6868   0
   2   2  -1 3309.21 58.6925   4
   2   2  -1 3172.16 60.8430   1
   2   2   0 29010.7 115.270   0
   2   2   0 28426.5 169.243   1
   2   2   1 1029.58 28.2524   0
   2   2   1 981.275 40.9930   1
   2   2   2 9175.25 101.294   1
  -2  -2  -2 9430.96 108.135   2
   2   2   3 1156.04 44.8526   1
  -2  -2  -3 1115.69 51.5297   2
  -2  -2  -4 12659.2 126.015   5
  -2  -2  -4 12408.7 143.333   2
   2   2   4 12811.9 122.605   1
  -2  -2  -5 634.710 56.8693   2
  -2  -2  -5 767.132 44.3997   5
   2   2   5 770.581 41.8061   1
  -2  -2  -6 869.392 63.8459   2
   2   2   6 1037.50 46.4865   1
  -2  -2  -6 1093.51 54.1648   5
  -2  -2  -7 274.596 43.6869   5
  -2  -2  -7 253.416 57.4619   2
   2   2   7 275.060 35.0753   1
  -2  -2  -8 18.4828 44.9511   5
  -2  -2  -8 41.5590 54.1908   2
  -2  -2  -9 742.098 64.5857   5
  -2  -2  -9 704.456 73.8667   2
  -2  -2 -10 4.02891 54.2219   5
  -2  -2 -10 52.0808 67.4034   2
  -2  -2 -11 305.909 71.0146   5
  -2  -2 -11 345.304 77.4469   2
  -2  -2 -12 7.51684 72.0908   2
  -2  -2 -12 55.5852 64.4641   5
  -2  -2 -13 265.842 78.8447   5
  -2  -2 -13 342.165 83.3082   2
  -2  -2 -14 564.474 91.4256   2
  -2  -2 -15 170.643 97.7418   2
   2   3 -16 22.0967 72.8120   5
   2   3 -15 266.945 64.4580   5
   2   3 -14 98.9661 68.9729   5
   2   3 -14 127.220 50.4725   4
   2   3 -13 655.948 80.0104   5
   2   3 -13 715.235 76.4437   4
   2   3 -12 45.5888 72.4052   5
   2   3 -12 38.4428 60.0535   4
   2   3 -11 2655.42 106.015   4
   2   3 -11 2835.62 115.811   5
   2   3 -10 27253.4 267.700   4
   2   3 -10 28337.6 269.158   5
   2   3  -9 59234.1 362.886   6
   2   3  -9 59925.4 373.327   4
   2   3  -9 59359.7 359.947   5
   2   3  -8 13159.4 133.477   3
   2   3  -8 13139.4 172.308   4
   2   3  -8 13292.1 162.382   5
   2   3  -8 12898.4 169.610   6
   2   3  -7 368.978 33.7048   3
   2   3  -7 415.877 37.1971   1
   2   3  -7 297.217 48.5499   6
   2   3  -7 329.574 41.0788   5
   2   3  -7 337.851 49.0560   4
   2   3  -6 505.284 34.6621   3
   2   3  -6 287.133 34.9851   1
   2   3  -6 351.183 37.9480   5
   2   3  -6 319.264 44.2629   4
   2   3  -6 334.421 43.4969   6
   2   3  -5 419.498 37.2966   1
   2   3  -5 412.419 31.4353   3
   2   3  -5 455.805 40.7404   6
   2   3  -5 416.824 34.3757   5
   2   3  -5 402.922 44.0034   4
   2   3  -4 6000.58 90.0116   1
   2   3  -4 5811.30 77.7104   5
   2   3  -4 5867.02 91.9649   6
   2   3  -4 5878.29 99.4697   4
   2   3  -4 5606.18 82.9460   3
   2   3  -3 13635.6 127.918   6
  -2  -3   3 13231.3 72.8438   2
   2   3  -3 13812.8 141.039   4
   2   3  -3 13620.8 123.275   3
   2   3  -3 13558.6 132.708   1
  -2  -3   2 160747. 306.431   2
  -2  -3   2 160566. 292.937   0
   2   3  -2 160925. 410.651   3
   2   3  -2 161391. 442.923   1
  -2  -3   1 224.077 20.3360   0
   2   3  -1 266.096 37.2413   1
  -2  -3   0 124264. 347.680   2
   2   3   0 125165. 396.505   1
  -2  -3  -1 3230.41 66.9890   2
   2   3   1 3350.62 73.3211   1
   2   3   1 3330.63 53.0426   0
   2   3   2 184.626 24.7067   0
  -2  -3  -2 287.259 38.9260   2
  -2  -3  -3 4868.89 93.3478   2
   2   3   3 4945.45 87.3708   1
   2   3   3 5439.70 75.0502   0
  -2  -3  -4 14628.4 129.976   5
  -2  -3  -4 14375.6 161.539   2
   2   3   4 14535.0 145.209   1
  -2  -3  -5 4094.98 100.071   2
  -2  -3  -5 4061.22 80.2693   5
   2   3   5 4278.15 85.4144   1
  -2  -3  -6 6934.51 132.290   2
  -2  -3  -6 6967.88 110.185   5
   2   3   6 6738.92 105.220   1
  -2  -3  -7 38.0542 41.2026   5
   2   3   7 83.4791 36.2110   1
  -2  -3  -7 27.3162 58.5285   2
  -2  -3  -8 4947.36 127.620   2
  -2  -3  -8 5078.45 109.817   5
  -2  -3  -9 1818.62 96.0484   2
  -2  -3 -10 103.075 69.2600   2
  -2  -3 -11 906.013 87.7487   2
  -2  -3 -12 1280.61 95.4364   2
  -2  -3 -13 3530.81 140.237   2
  -2  -3 -14 361.229 89.7152   2
   2   4 -15 153.132 72.7552   5
   2   4 -14 39.3959 56.5157   5
   2   4 -13 129.167 72.5079   5
   2   4 -12 15.8099 60.6668   5
   2   4 -11 567.763 73.9711   5
   2   4 -11 612.079 77.1667   4
   2   4 -10 10478.0 178.012   6
   2   4 -10 10487.2 178.024   5
   2   4 -10 10520.4 180.240   4
   2   4  -9 18977.8 228.526   6
   2   4  -9 19949.0 217.544   5
   2   4  -9 19199.7 227.875   4
   2   4  -8 3879.23 91.3410   3
   2   4  -8 3805.06 110.489   6
   2   4  -8 4080.47 102.222   5
   2   4  -8 4078.17 111.044   4
   2   4  -7 363.861 40.7889   3
   2   4  -7 281.393 41.4127   5
   2   4  -7 343.559 51.1196   6
   2   4  -6 14345.8 150.259   3
   2   4  -6 13990.8 149.830   1
   2   4  -6 14278.0 145.586   5
   2   4  -6 14359.2 164.896   6
   2   4  -5 16803.7 164.289   1
   2   4  -5 16581.8 167.489   6
   2   4  -5 16804.4 143.856   5
   2   4  -5 16780.6 159.725   3
   2   4  -4 303.354 41.0560   1
   2   4  -4 281.474 29.0729   5
   2   4  -4 252.280 34.8586   3
   2   4  -4 308.404 39.9772   6
   2   4  -3 10069.1 130.787   1
   2   4  -3 10165.4 122.915   3
  -2  -4   2 42185.9 173.335   2
  -2  -4   2 41838.3 176.127   0
   2   4  -2 42443.1 243.549   3
   2   4  -2 42659.5 257.029   1
  -2  -4   1 51.7496 20.3211   0
   2   4  -1 110.862 33.5237   3
  -2  -4   1 58.6848 24.1990   2
   2   4  -1 106.978 40.7601   1
  -2  -4   0 95.4714 21.6138   0
  -2  -4   0 78.4955 27.7509   2
   2   4   0 92.5691 38.5301   1
   2   4   1 3984.49 65.7641   0
  -2  -4  -1 3984.99 78.3975   2
   2   4   1 4071.09 88.3835   1
   2   4   2 225.106 31.0116   0
  -2  -4  -2 225.043 40.4889   2
   2   4   2 206.502 45.5351   1
   2   4   3 14521.5 158.496   1
  -2  -4  -3 14241.4 159.617   2
   2   4   3 14631.4 131.091   0
   2   4   4 12731.4 152.081   1
  -2  -4  -4 12997.6 163.601   2
   2   4   5 3317.37 85.8524   1
  -2  -4  -5 3536.53 100.148   2
   2   4   6 471.912 50.4981   1
  -2  -4  -6 415.605 67.4211   2
   2   4   7 1328.74 65.1708   1
  -2  -4  -7 1368.36 84.9504   2
  -2  -4  -8 130.740 66.6568   2
  -2  -4  -9 448.759 83.8783   2
  -2  -4 -10 1410.69 92.6996   2
  -2  -4 -11 110.806 78.9112   2
  -2  -4 -12 711.490 91.1433   2
  -2  -4 -13 3849.07 151.370   2
   2   5 -15 622.072 85.8234   5
   2   5 -14 141.365 63.3458   5
   2   5 -13 560.650 75.7446   5
   2   5 -12 151.456 64.6224   6
   2   5 -12 190.811 63.9907   5
   2   5 -11 3872.14 124.914   6
   2   5 -11 4017.28 121.247   5
   2   5 -10 1551.08 89.2047   6
   2   5 -10 1637.63 82.6852   5
   2   5  -9 1146.40 86.8600   6
   2   5  -9 1101.53 73.1531   5
   2   5  -8 56574.9 332.831   3
   2   5  -8 57346.5 334.153   5
   2   5  -8 57152.5 368.886   6
   2   5  -7 21128.6 202.243   3
   2   5  -7 21227.6 221.043   6
   2   5  -7 21676.9 193.773   5
   2   5  -6 999.470 56.3081   3
   2   5  -6 1069.08 50.6764   5
   2   5  -6 1120.43 67.4704   6
   2   5  -6 1178.41 61.9164   1
   2   5  -5 418.980 50.3581   1
   2   5  -5 417.870 34.3695   5
   2   5  -5 393.505 50.3180   6
   2   5  -5 369.179 44.6848   3
   2   5  -4 8136.03 129.713   1
   2   5  -4 8272.92 93.9715   5
   2   5  -4 8501.75 126.479   3
   2   5  -3 297.644 42.4296   3
   2   5  -3 320.357 49.5736   1
   2   5  -2 8021.69 129.495   1
  -2  -5   2 8369.44 90.5952   0
   2   5  -2 8331.30 124.599   3
   2   5  -1 815.268 60.2762   1
  -2  -5   1 857.473 38.7472   2
  -2  -5   1 731.180 34.2026   0
   2   5  -1 769.280 53.1548   3
   2   5   0 21525.0 204.828   1
  -2  -5   0 20525.9 139.902   0
  -2  -5   0 20418.6 163.750   2
   2   5   1 3473.64 93.5801   1
  -2  -5  -1 3348.41 78.5182   2
   2   5   2 16975.0 188.442   1
  -2  -5  -2 17058.9 172.403   2
   2   5   2 17589.0 152.487   0
   2   5   3 4781.42 108.949   1
  -2  -5  -3 4866.60 104.352   2
   2   5   4 2352.93 83.1187   1
  -2  -5  -4 2427.85 85.1515   2
   2   5   5 4.80360 43.4488   1
  -2  -5  -5 11.6163 52.8572   2
   2   5   6-25.0216 46.8654   1
  -2  -5  -6-11.2533 60.1140   2
   2   5   7 2837.48 90.9307   1
  -2  -5  -7 2956.42 112.801   2
  -2  -5  -8 49.0415 71.5054   2
  -2  -5  -9 825.568 90.8523   2
  -2  -5 -10 1101.75 99.8937   2
  -2  -5 -11 251.033 78.9737   2
  -2  -5 -12 41.4247 90.6159   2
   2   6 -15 169.462 68.7418   5
   2   6 -14 1175.09 89.4358   5
   2   6 -13 72.4048 54.6359   5
   2   6 -12 14.1039 52.3153   5
   2   6 -12 79.1264 76.8340   6
   2   6 -11 42.6285 68.4797   6
   2   6 -11 34.4819 53.5189   5
   2   6 -10 622.116 60.0277   5
   2   6 -10 665.261 80.7369   6
   2   6  -9 92.8437 67.7764   6
   2   6  -8-32.5494 50.2999   3
   2   6  -8-14.7771 64.2224   6
   2   6  -7 21.9003 57.4057   3
   2   6  -7 36.8872 71.5638   6
   2   6  -6 143.921 50.8371   3
   2   6  -6 51.2752 66.0254   6
   2   6  -5 4754.55 115.166   1
   2   6  -5 4669.87 111.242   6
   2   6  -5 4387.57 107.769   3
   2   6  -4 296.788 47.8127   3
   2   6  -4 327.370 57.5061   1
   2   6  -3 5976.17 124.621   1
   2   6  -3 6074.36 121.138   3
   2   6  -2 1543.52 77.9826   1
  -2  -6   2 1448.00 46.3784   0
   2   6  -2 1637.92 73.2946   3
   2   6  -1 243.759 45.7661   3
   2   6  -1 204.525 57.0888   1
  -2  -6   1 332.255 28.9130   0
   2   6   0 1971.23 84.5378   1
  -2  -6   0 2052.99 62.7324   2
   2   6   0 2156.96 80.8837   3
   2   6   1 205.424 56.3134   1
  -2  -6  -1 163.166 40.3903   2
   2   6   2 2380.47 90.6304   1
  -2  -6  -2 2238.89 77.1848   2
   2   6   3 400.423 61.7098   1
  -2  -6  -3 456.101 56.5971   2
   2   6   4-45.7597 56.9802   1
  -2  -6  -4-0.98546 54.3105   2
  -2  -6  -5 199.619 61.0877   2
   2   6   5 161.134 54.6052   1
   2   6   6 635.677 65.3447   1
  -2  -6  -6 675.780 74.6662   2
   2   6   7 237.701 54.8326   1
  -2  -6  -7 247.009 66.7793   2
  -2  -6  -8-33.8764 77.0617   2
  -2  -6  -9-73.3860 79.1131   2
  -2  -6 -10-81.8223 89.0948   2
  -2  -6 -11 234.358 98.4616   2
  -2  -6 -12 149.008 102.483   2
   2   7 -13 193.000 93.0930   6
   2   7 -12-27.9605 77.4781   6
   2   7 -11 322.168 70.3453   6
   2   7 -10-15.3969 58.5076   6
   2   7  -9 30.5702 61.0871   6
   2   7  -8 77.6418 52.5365   3
   2   7  -8 11.6513 67.9360   6
   2   7  -7 2930.96 98.8785   3
   2   7  -7 2629.63 103.698   6
   2   7  -6 17692.5 219.231   6
   2   7  -6 17396.8 216.914   3
   2   7  -5 13340.2 187.779   6
   2   7  -5 13567.6 193.583   3
   2   7  -4 16.6113 50.6952   3
   2   7  -3 6399.78 140.982   1
   2   7  -3 6126.16 135.010   3
   2   7  -2 7523.81 151.429   1
   2   7  -2 7321.19 147.669   3
   2   7  -1 725.224 72.6091   1
   2   7  -1 787.280 69.4721   3
   2   7   0 3778.59 116.785   1
   2   7   0 3481.79 109.277   3
   2   7   1 1480.33 83.4460   1
   2   7   1 1408.48 86.8339   3
   2   7   2 3670.62 113.341   1
  -2  -7  -2 4196.52 107.228   2
   2   7   3 104.629 62.8299   1
  -2  -7  -3 89.2519 58.8772   2
   2   7   4 1569.61 86.7409   1
  -2  -7  -4 1579.64 86.3947   2
   2   7   5 1388.69 87.8597   1
  -2  -7  -5 1368.65 82.6028   2
   2   7   6 175.801 59.0690   1
  -2  -7  -6 212.428 63.6154   2
   2   7   7 134.022 66.3775   1
  -2  -7  -7 31.8793 69.5552   2
  -2  -7  -8 126.229 84.2986   2
  -2  -7  -9 859.048 96.9389   2
  -2  -7 -10 1377.73 109.825   2
   2   8 -12 4190.79 157.381   6
   2   8 -11 1497.35 107.078   6
   2   8 -10 22.0364 67.5184   6
   2   8  -9 1230.60 87.2268   6
   2   8  -8 1799.11 98.8491   6
   2   8  -7 2062.17 97.7364   3
   2   8  -7 2054.42 101.549   6
   2   8  -6 3679.85 116.103   6
   2   8  -6 3480.84 115.545   3
   2   8  -5 3595.24 121.162   3
   2   8  -4 1433.07 84.9688   3
   2   8  -3 1490.17 88.7361   3
   2   8  -2 3193.16 114.329   3
   2   8  -1 1447.29 95.2467   1
   2   8  -1 1283.92 91.5665   3
   2   8   0 1301.34 95.6089   1
   2   8   0 1154.53 89.5896   3
   2   8   1 138.305 68.9907   3
   2   8   1 165.006 80.2686   1
   2   8   2 1086.73 94.3841   1
   2   8   2 1007.26 92.3482   3
   2   8   3 5598.96 154.003   1
  -2  -8  -3 5821.23 138.988   2
  -2  -8  -4 1917.62 96.4890   2
   2   8   4 2026.18 109.489   1
  -2  -8  -5 1298.97 89.3857   2
   2   8   5 1377.29 95.2045   1
   2   8   6 676.343 87.5599   1
  -2  -8  -6 778.184 93.2576   2
  -2  -8  -7 214.395 83.3761   2
  -2  -8  -8 736.581 103.496   2
  -2  -8  -9 467.787 80.8863   2
   2   9 -10 1096.43 102.158   6
   2   9  -9 447.420 84.0054   6
   2   9  -8 144.529 74.3471   6
   2   9  -7-18.1415 48.9912   3
   2   9  -7-71.9770 67.2655   6
   2   9  -6 1557.83 95.4299   6
   2   9  -6 1740.99 95.8726   3
   2   9  -5 3526.34 122.657   3
   2   9  -4 1302.50 97.8156   3
   2   9  -3 2293.31 112.977   3
   2   9  -2 1137.83 93.7032   3
   2   9  -1 1513.27 99.5615   3
   2   9   0 4381.25 145.332   3
   2   9   1 639.134 89.9136   3
   2   9   2 1901.43 110.525   3
   2   9   3 4099.46 144.393   3
   2   9   4 725.080 82.0055   3
  -2  -9  -5 918.673 91.9282   2
  -2  -9  -6 107.467 73.3147   2
  -2  -9  -7 134.196 88.9062   2
  -2  -9  -8 445.381 96.2787   2
   2  10  -8 345.014 79.5436   6
   2  10  -7 1057.79 87.2410   3
   2  10  -7 1173.48 87.2098   6
   2  10  -6 944.525 82.5519   6
   2  10  -6 1027.96 92.4823   3
   2  10  -5-70.9883 57.5829   3
   2  10  -4 50.6222 71.3199   3
   2  10  -3 36.8010 75.2709   3
   2  10  -2 1092.06 102.932   3
   2  10  -1 456.157 82.4734   3
   2  10   0 551.837 92.8554   3
   2  10   1 576.341 85.0466   3
   2  10   2 400.706 79.3973   3
   2  10   3-7.25164 76.6342   3
   2  10   4 33.0055 71.0709   3
   2  10   5-25.1711 77.6162   3
  -2 -10  -7 19.4184 87.5525   2
   2  11  -6 289.294 84.6756   3
   2  11  -5 140.093 71.9638   3
   2  11  -4 90.5741 70.7586   3
   2  11  -3-43.8188 82.7857   3
   2  11  -2 140.112 76.6670   3
   2  11  -1 390.358 94.0043   3
   2  11   0 806.294 91.9138   3
   2  11   1-9.29164 70.3747   3
   2  11   2 193.826 91.4126   3
  -3  13   5 414.085 73.9343   3
   3 -13  -4-13.8404 74.7782   2
  -3  13   4 18.6384 70.0584   3
  -3  13   3 1318.81 110.925   3
  -3  13   2 542.112 85.1541   3
  -3  13   1 34.6084 63.6445   3
  -3  13   0-126.357 72.5306   3
  -3  13  -1 385.398 87.6714   3
  -3  13  -2 128.560 82.3019   3
  -3  13  -3 83.8050 73.3672   3
  -3  13  -4 1064.02 98.3702   3
   3 -12  -7 335.889 67.1505   2
   3 -12  -6 101.217 77.7012   2
  -3  12   6-33.7384 70.8464   3
   3 -12  -5 378.526 84.3691   2
  -3  12   5 440.727 78.6566   3
   3 -12  -4 731.893 87.5006   2
  -3  12   4 841.257 92.4802   3
   3 -12  -3-22.1589 55.4137   2
  -3  12   3 37.7411 65.5840   3
   3 -12  -2 757.313 68.4241   2
  -3  12   2 932.771 94.5571   3
  -3  12   1 680.977 87.5056   3
  -3  12   0 65.3127 68.8328   3
  -3  12  -1 270.381 70.4369   3
  -3  12  -2 233.295 82.7149   3
  -3  12  -3 607.518 88.8468   3
  -3  12  -4-6.74387 68.1073   3
  -3  12  -5 75.2516 78.4409   3
  -3  12  -6 501.396 77.3151   3
  -3  12  -7 2036.00 128.468   3
   3 -11  -8 42.2312 68.7260   2
   3 -11  -7-0.21506 69.3020   2
  -3  11   7 10.4049 60.9681   3
   3 -11  -6 154.271 66.6543   2
  -3  11   6 355.398 66.8480   3
   3 -11  -5 119.102 67.9670   2
  -3  11   5 22.1895 61.5951   3
   3 -11  -4 30.0676 54.6397   2
  -3  11   4-8.70228 65.0313   3
   3 -11  -3 1049.02 83.1879   2
  -3  11   3 1209.43 91.1493   3
   3 -11  -2 239.477 66.2389   2
  -3  11   2 275.122 74.1032   3
   3 -11  -1 756.718 67.4206   2
  -3  11   1 772.102 83.7256   3
   3 -11   0 1820.75 81.1791   2
  -3  11   0 1783.57 99.6723   3
  -3  11  -1 4334.32 143.366   3
  -3  11  -2 919.351 88.5517   3
  -3  11  -3 129.026 69.7704   3
  -3  11  -4 3485.60 132.957   3
  -3  11  -5 526.956 81.1744   3
  -3  11  -6 1148.16 95.2821   3
  -3  11  -7 537.159 89.3930   3
  -3  11  -8 28.8155 66.8590   3
  -3  11  -9 807.638 104.740   3
   3 -10 -10 22.3441 82.8354   2
   3 -10  -9 646.921 80.8972   2
   3 -10  -8 81.6196 71.1179   2
   3 -10  -7 82.7596 71.3070   2
  -3  10   7 30.4420 49.1578   3
   3 -10  -6 37.2709 62.6650   2
  -3  10   6 113.634 62.1062   3
   3 -10  -5 9.45952 59.5679   2
  -3  10   5-65.3661 62.0129   3
   3 -10  -4 26.2713 62.8694   2
  -3  10   4-44.5670 60.7668   3
   3 -10  -3-10.1636 57.0892   2
  -3  10   3 38.5583 56.0997   3
   3 -10  -2 436.011 63.1997   2
  -3  10   2 353.345 67.1928   3
   3 -10  -1 663.661 63.1732   2
  -3  10   1 696.174 70.1519   3
   3 -10   0 1293.64 72.1006   2
  -3  10   0 974.765 85.9383   3
   3 -10   1 7183.82 125.972   2
  -3  10  -1 6695.73 162.045   3
  -3  10  -2 9929.07 190.813   3
   3 -10   2 10199.9 144.622   2
  -3  10  -3 2392.17 114.518   3
  -3  10  -4 216.585 75.5107   3
  -3  10  -5 903.040 87.7388   3
  -3  10  -6 10.1591 64.3703   3
  -3  10  -7 30.3056 63.1924   3
  -3  10  -8 73.3154 77.5238   3
  -3  10  -9 274.190 80.7473   3
  -3  10 -10-23.2108 73.5909   3
  -3  10 -11-83.9127 80.9253   3
   3  -9 -11 1500.36 112.711   2
   3  -9 -10 246.645 77.0970   2
   3  -9  -9 1344.65 101.715   2
   3  -9  -8-56.1103 73.2477   2
   3  -9  -7 1459.20 91.1457   2
  -3   9   7 1276.45 80.4317   3
   3  -9  -6 817.579 74.6446   2
  -3   9   6 677.275 67.7469   3
   3  -9  -5 53.5650 55.7130   2
  -3   9   5 93.3763 53.1649   3
   3  -9  -4 1476.88 79.2184   2
  -3   9   4 1290.72 74.8604   3
   3  -9  -3-22.1670 51.0784   2
  -3   9   3 33.7028 48.9493   3
   3  -9  -2 2468.95 84.7411   2
  -3   9   2 2554.69 96.6988   3
   3  -9  -1 402.118 50.9713   2
  -3   9   1 490.149 63.4043   3
   3  -9   0 8823.72 133.822   2
  -3   9   0 8997.76 166.061   3
   3  -9   1 8457.01 128.721   2
  -3   9  -1 8665.82 164.695   3
  -3   9  -2 19160.5 238.742   3
   3  -9   2 19025.2 185.311   2
  -3   9  -3 66574.8 435.813   3
  -3   9  -4 12970.2 206.665   3
  -3   9  -5-7.47883 60.9698   3
  -3   9  -6 2291.49 102.391   3
  -3   9  -7 395.897 63.8757   3
  -3   9  -8 934.619 81.8755   3
  -3   9  -9 1099.43 97.4555   3
  -3   9 -10 736.404 85.8505   3
  -3   9 -10 938.022 84.8084   5
  -3   9 -11 473.830 87.6141   3
  -3   9 -11 498.983 79.4994   5
  -3   9 -12 460.261 80.3472   5
  -3   9 -13 622.371 90.7312   5
   3  -8 -13 101.312 84.9083   2
   3  -8 -12 198.147 78.7746   2
   3  -8 -11 863.922 83.1753   2
   3  -8 -10 353.529 80.8026   2
   3  -8  -9-1.49042 68.5767   2
   3  -8  -8-86.2917 68.0176   2
   3  -8  -7 1474.19 86.5551   2
  -3   8   7 1485.83 75.3859   3
   3  -8  -6 795.194 72.7358   2
  -3   8   6 892.814 62.0920   3
   3  -8  -5 2099.04 87.3155   2
  -3   8   5 2210.16 82.8360   3
   3  -8  -4 1227.93 67.9659   2
  -3   8   4 1205.57 67.5587   3
   3  -8  -3 919.014 60.6652   2
  -3   8   3 882.251 62.8706   3
   3  -8  -2 1098.91 60.4238   2
  -3   8   2 1074.02 61.4924   3
   3  -8  -1 2122.79 71.9496   2
  -3   8   1 2012.33 78.4469   3
   3  -8   0 1529.20 62.5045   2
  -3   8   0 1567.63 75.2828   3
   3  -8   1 131.719 40.9688   2
  -3   8  -1 129.526 52.4694   3
  -3   8  -2 878.037 64.3779   3
   3  -8   2 763.632 50.9662   2
  -3   8  -3 2541.52 94.3212   3
  -3   8  -4 66.6142 66.6970   3
  -3   8  -4 190.041 47.3137   5
  -3   8  -5 1173.03 81.0929   3
  -3   8  -5 1177.70 66.9902   5
  -3   8  -6 102.810 51.1101   5
  -3   8  -6 87.6092 57.7679   3
  -3   8  -7-22.3615 56.7502   3
  -3   8  -7 10.1268 49.8184   5
  -3   8  -8 355.153 63.6654   3
  -3   8  -8 331.589 61.0726   5
  -3   8  -9 9.00681 66.0175   3
  -3   8  -9 13.9678 58.8906   5
  -3   8 -10 732.219 79.2256   3
  -3   8 -10 716.602 75.4025   5
  -3   8 -11 236.070 74.6706   5
  -3   8 -12-19.7255 66.0892   5
  -3   8 -13 380.025 75.9541   5
   3  -7 -14 469.146 85.7789   2
   3  -7 -13 106.512 76.7305   2
   3  -7 -12 56.1366 70.0675   2
   3  -7 -11 1874.33 98.0360   2
   3  -7 -11 1681.17 80.1264   4
   3  -7 -10 1518.87 95.9392   2
   3  -7  -9 1351.72 88.0771   2
   3  -7  -8 4237.12 122.720   2
   3  -7  -7 5689.78 131.324   2
   3  -7  -6 526.075 65.6057   2
  -3   7   6 683.947 53.4074   3
   3  -7  -5 5775.23 118.108   2
  -3   7   5 5682.97 109.961   3
   3  -7  -4 261.562 49.3684   2
  -3   7   4 361.297 42.1094   3
   3  -7  -3 89.9059 43.6329   2
  -3   7   3 82.2557 36.8786   3
   3  -7  -2 124.323 43.3862   2
  -3   7   2 131.990 40.5384   3
   3  -7  -1 1821.75 64.2001   2
  -3   7   1 1972.55 71.3580   3
  -3   7   0 12087.4 157.352   3
   3  -7   0 11999.9 136.857   2
  -3   7  -1 1004.05 60.6888   3
   3  -7   1 1082.50 52.3244   2
  -3   7  -2 5188.59 111.890   3
  -3   7  -3 515.023 53.2757   3
  -3   7  -4 7392.61 141.491   3
  -3   7  -5 31722.5 279.307   3
  -3   7  -5 31627.6 260.773   5
  -3   7  -6 29.3206 49.2783   5
  -3   7  -6 46.9397 59.2854   3
  -3   7  -7 3420.09 108.931   3
  -3   7  -7 3318.61 105.662   5
   3  -7   8 217.748 49.3487   1
  -3   7  -8 135.580 56.9638   5
  -3   7  -8 108.561 61.0828   3
  -3   7  -9 89.2445 58.4206   3
  -3   7  -9 194.384 66.9826   5
  -3   7 -10-7.91106 63.5650   5
  -3   7 -11 51.9969 68.1131   5
  -3   7 -12 714.354 93.7996   5
  -3   7 -13 104.991 73.3724   5
   3  -6 -15 424.125 80.9317   2
   3  -6 -14 92.3470 67.0155   2
   3  -6 -13 872.960 87.7126   2
   3  -6 -12-21.4387 51.6445   4
   3  -6 -12 4.18171 65.3207   2
   3  -6 -11 100.978 53.2829   4
   3  -6 -11 22.2534 60.2571   2
   3  -6 -10 1248.79 73.2572   4
   3  -6 -10 1040.16 83.7707   2
   3  -6  -9 524.018 82.7170   2
   3  -6  -8 11768.3 175.753   2
   3  -6  -7 50.0079 60.0817   2
   3  -6  -6-10.2022 48.6075   2
  -3   6   6-1.83664 32.4936   3
   3  -6  -5 53.4920 47.8322   2
  -3   6   5 122.304 33.6609   3
   3  -6  -4 3874.38 91.7168   2
  -3   6   4 3781.01 81.8420   3
   3  -6  -3 928.005 54.9881   2
  -3   6   3 887.908 48.0328   3
   3  -6  -2 22037.0 181.116   2
  -3   6   2 21987.8 185.882   3
   3  -6  -1 10673.3 125.192   2
  -3   6   1 11044.8 135.476   3
   3  -6   0 453.232 41.2295   2
  -3   6   0 486.866 42.2683   3
  -3   6  -1 16831.7 170.325   3
   3  -6   1 16935.6 149.780   2
  -3   6  -2 1519.50 61.7284   3
  -3   6  -3 4292.92 97.2337   3
  -3   6  -4 1903.25 74.6269   3
  -3   6  -4 2089.04 53.5925   6
  -3   6  -5 3203.39 98.3003   3
   3  -6   6-44.0739 56.7545   1
  -3   6  -6-10.7616 65.6072   3
  -3   6  -6 79.4202 54.1008   5
  -3   6  -7-4.75939 52.5862   3
  -3   6  -7-13.3293 54.9532   5
  -3   6  -8 236.026 58.0206   3
  -3   6  -8 254.930 60.7410   5
   3  -6   8 194.127 45.5333   1
  -3   6  -9 123.563 58.2442   5
  -3   6 -10 51.6695 63.9081   5
  -3   6 -11 943.721 89.5667   5
  -3   6 -12 148.448 81.5562   5
  -3   6 -13 374.723 76.5578   5
  -3   6 -14 1565.13 116.635   5
   3  -5 -14-32.3683 62.2390   2
   3  -5 -13-6.52482 57.0060   5
   3  -5 -13 7.98532 53.2025   2
   3  -5 -12 3069.23 109.953   2
   3  -5 -12 3211.59 108.711   4
   3  -5 -12 3376.92 105.923   5
   3  -5 -11 5.05845 50.1877   5
   3  -5 -11-10.4421 47.7305   4
   3  -5 -11-72.7973 61.3865   2
   3  -5 -10 93.4863 61.4347   5
   3  -5 -10 172.772 53.5061   4
   3  -5 -10 100.680 65.1452   2
   3  -5  -9 2355.27 102.635   2
   3  -5  -9 2193.27 86.0860   4
   3  -5  -8 18809.6 204.782   2
   3  -5  -7 8185.58 132.904   2
   3  -5  -6 26.4652 44.2108   2
  -3   5   6 22.3761 26.5032   3
   3  -5  -5 23943.2 199.833   2
  -3   5   5 24382.6 174.221   3
   3  -5  -4 7427.22 98.3375   0
   3  -5  -4 6794.59 106.756   2
  -3   5   4 6926.18 95.9888   3
   3  -5  -3 305.847 44.1439   2
  -3   5   3 514.090 35.3597   3
   3  -5  -3 406.614 30.1803   0
   3  -5  -2 100339. 356.224   2
  -3   5   2 99508.9 348.573   3
   3  -5  -2 99609.7 324.457   0
   3  -5  -1 17329.6 148.408   2
  -3   5   1 17695.4 151.451   3
  -3   5   0 8355.27 108.158   3
   3  -5   0 8374.33 104.027   2
  -3   5  -1 21559.0 173.210   3
  -3   5  -2 1201.00 51.3804   3
  -3   5  -3 4058.94 85.2494   3
  -3   5  -4 2185.13 69.3945   3
   3  -5   4 2144.84 67.2827   1
  -3   5  -4 2226.48 47.3659   6
  -3   5  -5 11734.2 150.010   3
   3  -5   5 11783.8 138.885   1
  -3   5  -6 39001.7 275.617   3
  -3   5  -6 38569.3 294.011   5
   3  -5   6 38318.5 246.045   1
  -3   5  -7 23965.5 228.125   3
  -3   5  -7 23887.8 244.476   5
   3  -5   7 23137.9 196.345   1
  -3   5  -8 1834.29 91.7134   5
   3  -5   8 1858.53 66.2602   1
  -3   5  -9 1544.07 93.2289   5
  -3   5 -10 68.4128 64.0737   5
  -3   5 -11-4.68486 69.9012   5
  -3   5 -12 345.046 91.5988   5
  -3   5 -13 4145.64 155.129   5
  -3   5 -14 6463.13 187.106   5
   3  -4 -16 218.971 72.3846   5
   3  -4 -15 497.325 82.4737   5
   3  -4 -14 411.487 71.1907   5
   3  -4 -13 522.744 70.5883   5
   3  -4 -13 424.877 59.4840   2
   3  -4 -13 402.213 62.5550   4
   3  -4 -12 4.49944 53.4393   5
   3  -4 -12 3.76792 52.1453   4
   3  -4 -12-33.7360 51.8342   2
   3  -4 -11 162.981 56.9046   5
   3  -4 -11 79.6654 52.4876   4
   3  -4 -11 103.543 54.5149   2
   3  -4 -10 5046.33 117.679   5
   3  -4 -10 5043.25 117.880   2
   3  -4 -10 4809.07 118.655   4
   3  -4  -9 159.879 50.5637   5
   3  -4  -9 205.978 54.2897   4
   3  -4  -9 87.4224 58.3496   2
   3  -4  -8 9008.60 138.646   4
   3  -4  -8 8754.28 133.942   2
   3  -4  -7 2.77799 38.3139   2
   3  -4  -6 3534.20 65.8385   1
  -3   4   6 3773.44 70.9762   0
   3  -4  -6 3649.57 83.4729   2
   3  -4  -5 1698.87 49.7183   1
  -3   4   5 1697.16 49.1274   0
   3  -4  -5 1693.01 60.3241   2
  -3   4   5 1619.30 42.6512   3
   3  -4  -4 24.9628 31.2486   2
  -3   4   4 57.5382 19.3097   3
   3  -4  -4 74.3352 28.5299   1
   3  -4  -4 57.5801 24.1622   0
   3  -4  -3 7915.26 101.854   2
   3  -4  -3 8063.83 99.2402   1
   3  -4  -3 8380.53 86.4863   0
  -3   4   3 8283.38 87.3794   3
   3  -4  -2 2117.75 48.7501   0
   3  -4  -2 2123.96 58.4185   1
   3  -4  -2 2038.94 56.9549   2
  -3   4   2 2039.72 48.3657   3
  -3   4   1 25858.4 158.129   3
   3  -4  -1 25676.3 176.975   1
   3  -4  -1 26564.3 170.476   2
   3  -4   0-7.56417 33.0045   1
  -3   4   0 17.0210 22.0201   3
  -3   4  -1 5314.11 79.9663   3
   3  -4   1 5505.12 89.0607   1
  -3   4  -2 641.711 37.9053   3
   3  -4   2 624.120 40.8427   1
  -3   4  -3 309.583 34.9724   3
   3  -4   3 362.897 36.9545   1
  -3   4  -3 339.711 18.1592   6
  -3   4  -4 2475.10 68.7241   3
  -3   4  -4 2435.58 40.4540   6
   3  -4   4 2550.16 65.1091   1
  -3   4  -5 3631.47 84.3300   3
   3  -4   5 3683.29 77.8214   1
   3  -4   6 318.626 39.8547   1
  -3   4  -6 292.503 56.2074   5
   3  -4   7 2807.80 71.4279   1
  -3   4  -7 2921.71 97.9972   5
   3  -4   8 1690.10 61.4658   1
  -3   4  -8 1914.04 95.3186   5
  -3   4  -9-71.9066 65.9172   5
  -3   4 -10 226.582 76.7689   5
  -3   4 -11 607.850 87.2729   5
  -3   4 -12 72.2134 72.8619   5
  -3   4 -13-38.9954 78.1782   5
  -3   4 -14 1648.03 121.550   5
   3  -3 -16 83.0058 79.8156   5
   3  -3 -15 21.9211 66.7326   5
   3  -3 -14 75.7414 61.7367   5
   3  -3 -13 339.195 66.3734   5
   3  -3 -13 344.152 61.3843   4
   3  -3 -12 67.3543 60.1058   5
   3  -3 -12 84.6444 55.8569   4
   3  -3 -12 28.1425 46.1091   2
   3  -3 -11 652.530 66.8755   5
   3  -3 -11 639.610 58.7508   2
   3  -3 -11 573.416 64.2909   4
   3  -3 -10 4736.88 103.224   2
   3  -3 -10 4908.03 118.854   4
   3  -3 -10 4966.77 116.779   5
   3  -3  -9 45.5485 39.8241   2
   3  -3  -9 50.4508 44.1672   5
   3  -3  -9 3.24575 46.4497   4
   3  -3  -8 2633.34 78.7443   5
   3  -3  -8 2593.01 82.1402   4
   3  -3  -8 2469.18 72.6842   2
   3  -3  -7 30141.2 209.715   2
   3  -3  -7 30656.1 235.729   4
  -3   3   7 29240.6 175.948   0
  -3   3   6 822.453 33.6363   0
   3  -3  -6 832.634 46.0813   2
   3  -3  -6 818.938 50.6328   4
   3  -3  -6 867.471 35.0070   1
   3  -3  -5 460.586 37.7311   2
   3  -3  -5 448.417 29.9967   1
  -3   3   5 419.054 25.8756   0
  -3   3   5 560.224 21.7743   3
   3  -3  -4 266.597 31.5283   2
   3  -3  -4 324.509 29.4300   1
  -3   3   4 271.536 17.6087   3
   3  -3  -3 26.8657 28.6187   2
  -3   3   3 8.23014 13.5075   3
   3  -3  -3 23.5745 25.4872   1
   3  -3  -3 18.7118 18.4777   0
  -3   3   2 23883.3 120.286   3
   3  -3  -2 23736.3 154.633   2
   3  -3  -2 24253.8 158.760   1
   3  -3  -2 24125.1 124.119   0
  -3   3   1 3422.60 50.2367   3
   3  -3  -1 3224.65 64.1427   1
   3  -3  -1 3338.77 62.6532   2
  -3   3   0 85853.4 256.313   3
   3  -3   0 85776.3 302.206   1
  -3   3  -1 12455.1 106.885   3
   3  -3   1 12755.7 121.150   1
  -3   3  -2 3525.24 63.5137   3
   3  -3   2 3556.84 67.6185   1
   3  -3   3 634.286 37.3533   1
   3  -3   4 5866.04 87.7856   1
   3  -3   5 15.8958 29.8652   1
   3  -3   6 1565.14 52.7925   1
   3  -3   7 2544.75 64.1731   1
  -3   3  -7 2543.72 92.4529   5
   3  -3   8 17339.6 152.329   1
  -3   3  -8 17223.6 220.271   5
  -3   3  -9 10533.3 185.382   5
  -3   3 -10 12086.3 209.981   5
  -3   3 -11 7967.70 182.676   5
  -3   3 -11 7620.04 159.351   2
  -3   3 -12 552.322 89.5571   5
  -3   3 -12 493.906 77.7584   2
  -3   3 -13 236.616 81.8249   5
  -3   3 -14 244.738 90.2688   5
   3  -2 -16 19.9429 59.5050   5
   3  -2 -15 12.6485 74.6412   5
   3  -2 -14 861.754 70.1491   4
   3  -2 -14 690.243 80.5585   5
   3  -2 -13-30.7362 65.1591   5
   3  -2 -13-28.0935 52.0325   4
   3  -2 -12 275.103 66.1418   5
   3  -2 -12 265.780 57.6566   4
   3  -2 -11 89.6144 55.2337   5
   3  -2 -11 80.4307 48.7505   4
   3  -2 -10 222.517 40.5253   2
   3  -2 -10 265.144 53.5020   5
   3  -2 -10 180.693 55.3881   4
   3  -2  -9 2794.39 85.9713   5
   3  -2  -9 2724.86 71.8961   2
   3  -2  -9 2782.40 89.2795   4
   3  -2  -8 1995.25 72.5364   5
   3  -2  -8 1833.57 59.6754   2
   3  -2  -8 1972.43 75.9378   4
   3  -2  -7 1304.70 60.1535   5
   3  -2  -7 1186.03 50.2833   2
   3  -2  -7 1198.47 62.7164   4
  -3   2   6 1054.09 34.6010   0
   3  -2  -6 748.652 29.6626   1
   3  -2  -6 847.380 42.7076   2
   3  -2  -6 790.381 51.2633   4
   3  -2  -5 852.773 32.3109   1
  -3   2   5 790.943 28.2480   0
   3  -2  -5 800.478 39.3522   2
   3  -2  -5 797.497 49.5462   4
   3  -2  -4 23021.1 137.811   1
   3  -2  -4 23156.2 149.263   2
   3  -2  -4 22585.4 174.191   4
  -3   2   4 23189.6 114.906   0
   3  -2  -3 27386.0 157.678   2
   3  -2  -3 27231.1 153.000   1
   3  -2  -3 27599.3 177.905   4
   3  -2  -2 470.681 29.9407   1
   3  -2  -2 482.544 19.2095   0
   3  -2  -2 429.215 31.3442   2
   3  -2  -1 23090.5 146.757   1
   3  -2   0 37581.4 189.709   1
   3  -2   1 58792.4 240.916   1
   3  -2   2 23039.1 155.155   1
   3  -2   3 20858.1 149.272   1
   3  -2   4 12578.1 120.127   1
   3  -2   5 4883.52 79.0607   1
   3  -2   6 7958.94 99.4127   1
   3  -2   7 1031.69 45.5361   1
  -3   2  -7 1037.74 70.8420   5
  -3   2  -8 1076.19 78.2327   5
  -3   2  -9 188.455 67.9077   5
  -3   2 -10 1284.28 92.2475   5
  -3   2 -10 1244.36 80.3341   2
  -3   2 -11 4646.07 146.140   5
  -3   2 -11 4812.10 137.835   2
  -3   2 -12 294.995 79.8327   5
  -3   2 -12 240.362 78.5412   2
  -3   2 -13 778.003 86.3944   2
  -3   2 -13 834.544 94.1664   5
  -3   2 -14 8.63356 80.4423   5
  -3   2 -15 75.3649 81.7258   5
   3  -1 -16 2455.67 126.310   5
   3  -1 -15 5752.26 162.920   5
   3  -1 -14 829.915 84.0916   5
   3  -1 -14 892.806 81.3952   4
   3  -1 -13 5944.25 151.233   5
   3  -1 -13 6184.49 148.805   4
   3  -1 -12 2375.61 103.765   5
   3  -1 -12 2476.59 100.668   4
   3  -1 -11 762.530 70.2673   5
   3  -1 -11 771.129 68.4570   4
   3  -1 -10 244.168 55.3167   5
   3  -1 -10 284.485 52.2280   4
   3  -1  -9 56.7674 29.1599   2
   3  -1  -9 69.0610 47.0285   5
   3  -1  -9 64.9889 43.5504   4
   3  -1  -8 12863.6 161.144   5
   3  -1  -8 13259.2 125.699   2
   3  -1  -8 13846.4 171.921   4
   3  -1  -7 16065.5 130.219   2
   3  -1  -7 16387.8 177.145   4
   3  -1  -7 16007.1 164.982   5
   3  -1  -6 2376.72 69.3649   5
   3  -1  -6 2317.48 44.2347   1
   3  -1  -6 2367.27 54.1276   2
   3  -1  -6 2317.10 73.3221   4
   3  -1  -5 219995. 567.692   4
   3  -1  -5 222929. 435.607   2
  -3   1   5 219682. 1301.43   0
   3  -1  -4 15082.6 143.881   4
   3  -1  -4 14730.3 108.807   1
   3  -1  -4 15174.8 113.196   2
  -3   1   4 15078.3 74.9980   0
   3  -1  -3 11192.2 96.3257   1
   3  -1  -3 10904.7 114.315   4
   3  -1  -2 5442.99 33.5137   0
   3  -1  -2 5366.10 70.6098   1
   3  -1  -2 5512.06 77.3039   4
   3  -1  -1 24540.0 147.781   1
   3  -1  -1 24463.3 147.032   4
   3  -1   0 17911.3 130.101   1
   3  -1   0 17695.3 116.269   4
   3  -1   1 6522.24 83.9615   1
   3  -1   1 6321.42 64.0082   4
   3  -1   2 12540.3 114.844   1
   3  -1   2 12364.8 77.8706   4
   3  -1   3 1265.21 46.4729   1
   3  -1   3 1098.99 22.3659   4
   3  -1   4 63003.8 259.583   1
   3  -1   5 1195.83 47.1524   1
   3  -1   6 503.718 38.2087   1
  -3   1  -7 3847.12 105.290   5
   3  -1   7 3972.43 74.6361   1
  -3   1  -8 461.036 63.0531   5
  -3   1  -9 1957.45 90.0145   2
  -3   1  -9 1795.62 89.6081   5
  -3   1 -10 128.980 65.8293   5
  -3   1 -10 103.795 64.3533   2
  -3   1 -11 17251.7 235.291   2
  -3   1 -11 17554.4 254.389   5
  -3   1 -12 4665.27 149.458   5
  -3   1 -12 4661.95 144.916   2
  -3   1 -13 5026.54 155.010   2
  -3   1 -13 4597.91 155.387   5
  -3   1 -14 54.2092 73.6509   5
  -3   1 -14-63.0190 83.1586   2
  -3   1 -15 485.996 93.6217   5
   3   0 -16 984.463 92.8936   5
   3   0 -15 336.486 69.2343   4
   3   0 -15 495.478 89.1161   5
   3   0 -14 125.797 73.4686   5
   3   0 -14-4.36366 52.9840   4
   3   0 -13 956.287 86.4985   5
   3   0 -13 918.910 83.3871   4
   3   0 -12 1886.55 97.0064   4
   3   0 -12 1732.19 98.3096   5
   3   0 -11 240.273 61.2688   5
   3   0 -11 213.302 61.9566   4
   3   0 -10 526.190 64.6823   5
   3   0 -10 583.963 60.0119   4
   3   0  -9 1143.39 67.9275   5
   3   0  -9 1192.13 66.3710   4
   3   0  -8 748.813 56.1322   5
   3   0  -8 645.030 56.6116   4
   3   0  -7 5374.33 70.2891   2
   3   0  -7 5437.65 103.237   5
   3   0  -7 5594.46 111.090   4
   3   0  -6 4509.09 88.7385   5
   3   0  -6 4462.49 61.5285   2
   3   0  -6 4683.67 95.9651   4
   3   0  -6 4944.99 67.0618   1
   3   0  -5 8113.48 117.231   4
   3   0  -5 8235.49 88.4495   1
   3   0  -5 8313.74 78.8904   2
   3   0  -4 19750.6 131.293   1
   3   0  -4 20160.6 146.110   6
   3   0  -4 19048.1 165.287   4
   3   0  -3 12493.2 125.747   4
   3   0  -3 12522.9 106.681   1
   3   0  -3 12625.0 107.365   6
   3   0  -2 11614.9 92.5044   6
   3   0  -2 11610.3 104.884   1
   3   0  -2 11686.2 113.198   4
   3   0  -1 19088.5 105.153   6
   3   0  -1 18890.1 133.929   1
   3   0  -1 19281.3 135.288   4
   3   0   0 21.0004 13.8802   6
   3   0   0 13.2440 19.0186   4
   3   0   0 18.1960 28.4822   1
   3   0   1 29388.9 173.181   1
   3   0   1 28736.6 135.200   4
   3   0   2 44842.5 146.664   4
   3   0   2 45889.8 220.824   1
   3   0   3 46009.4 225.173   1
   3   0   4 44880.8 227.656   1
   3   0   5 13899.3 132.722   1
  -3   0  -6 651.289 55.0202   5
   3   0   6 634.995 42.5714   1
  -3   0  -7 763.306 60.8435   5
   3   0   7 767.740 46.2160   1
  -3   0  -8 1078.73 70.3423   5
  -3   0  -8 1061.84 75.3638   2
  -3   0  -9 346.175 61.1057   5
  -3   0  -9 327.537 69.2716   2
  -3   0 -10 1406.27 90.5171   2
  -3   0 -10 1317.34 86.1109   5
  -3   0 -11 1868.36 102.094   2
  -3   0 -11 1965.02 105.562   5
  -3   0 -12 525.333 90.6680   2
  -3   0 -12 332.776 77.3517   5
  -3   0 -13 1940.43 122.070   2
  -3   0 -13 2140.47 123.613   5
  -3   0 -14-7.36517 86.9537   5
  -3   0 -14-3.50750 85.3056   2
  -3   0 -15 24.4470 80.9718   5
  -3   0 -15 170.187 69.6154   2
   3   1 -16 1250.01 105.504   5
   3   1 -15 476.189 79.2314   5
   3   1 -15 272.253 66.3483   4
   3   1 -14 1486.55 99.0110   5
   3   1 -14 1373.37 88.9267   4
   3   1 -13 9401.03 183.013   5
   3   1 -13 8838.63 178.226   4
   3   1 -12 7958.62 166.338   4
   3   1 -12 7906.39 164.649   5
   3   1 -11 7192.44 152.549   5
   3   1 -11 7314.66 151.414   4
   3   1 -10 157.211 58.2814   5
   3   1 -10 191.141 54.2729   4
   3   1  -9 1180.11 70.9900   4
   3   1  -9 1147.40 69.7576   5
   3   1  -8 11150.0 150.470   5
   3   1  -8 11263.3 163.926   4
   3   1  -7 7655.48 120.233   5
   3   1  -7 7617.88 132.212   4
   3   1  -7 7281.37 87.7089   1
   3   1  -6 10526.1 128.915   6
   3   1  -6 10772.7 129.899   5
   3   1  -6 10252.0 143.164   4
   3   1  -6 10495.7 105.327   1
   3   1  -5 9801.82 69.2151   3
   3   1  -5 10161.0 119.498   6
   3   1  -5 10085.6 134.458   4
   3   1  -5 10028.4 102.681   1
   3   1  -4 27564.2 179.162   6
   3   1  -4 27285.8 204.246   4
   3   1  -4 26923.3 166.703   1
   3   1  -4 27435.9 119.424   3
   3   1  -3 38066.8 194.517   6
   3   1  -3 38147.8 227.839   4
   3   1  -3 38590.9 200.717   1
   3   1  -3 37931.9 144.928   3
   3   1  -2 5028.74 81.3299   4
   3   1  -2 5003.10 78.2461   1
   3   1  -2 5091.92 69.0647   6
   3   1  -1 214.103 31.2554   1
   3   1  -1 210.501 21.7452   6
   3   1  -1 198.377 26.6735   4
   3   1   0 56.9153 29.5402   1
   3   1   0 51.3990 19.7832   4
   3   1   1 547.130 25.4622   4
   3   1   1 530.383 42.0947   1
   3   1   2 6834.86 98.1600   1
   3   1   3 6159.67 96.8333   1
   3   1   4 406.858 44.7801   1
   3   1   5 18772.9 163.749   1
  -3  -1  -6 4778.05 114.334   2
  -3  -1  -6 4668.44 102.932   5
   3   1   6 4749.03 88.6097   1
   3   1   7-4.93912 33.7876   1
  -3  -1  -7-16.1017 44.3759   5
  -3  -1  -7 12.4472 57.7942   2
  -3  -1  -8 186.432 51.6950   5
  -3  -1  -8 177.017 61.3409   2
  -3  -1  -9 1595.81 89.8397   2
  -3  -1  -9 1781.72 88.7113   5
  -3  -1 -10 670.912 83.6739   2
  -3  -1 -10 606.487 70.2586   5
  -3  -1 -11 134.339 64.7361   5
  -3  -1 -11-58.9198 70.7777   2
  -3  -1 -12 407.211 80.5719   5
  -3  -1 -12 344.148 79.0462   2
  -3  -1 -13 2675.68 137.898   2
  -3  -1 -13 2697.03 124.879   5
  -3  -1 -14 2446.60 122.251   2
  -3  -1 -14 2108.34 118.759   5
   3   2 -15 281.606 68.9159   5
   3   2 -15 80.4888 62.8429   4
   3   2 -14 270.881 75.4358   5
   3   2 -14 123.283 58.5962   4
   3   2 -13 132.563 64.7301   5
   3   2 -13 53.9740 66.6138   4
   3   2 -12 3185.17 114.647   5
   3   2 -12 2909.14 112.139   4
   3   2 -11 8194.88 166.335   4
   3   2 -11 8640.49 167.142   5
   3   2 -10 1778.44 95.0372   5
   3   2 -10 1802.34 93.0629   4
   3   2  -9 6478.27 130.960   5
   3   2  -9 6508.68 136.111   4
   3   2  -8 450.390 57.0115   5
   3   2  -8 587.490 58.1361   4
   3   2  -8 568.658 57.1470   6
   3   2  -7 456.050 46.8281   5
   3   2  -7 437.634 50.0450   6
   3   2  -7 442.090 52.0446   4
   3   2  -7 436.844 38.9823   1
   3   2  -6 148.114 36.1212   5
   3   2  -6 117.913 33.4152   1
   3   2  -6 112.580 38.6736   6
   3   2  -6 119.079 43.2118   4
   3   2  -5 29.6731 17.5164   3
   3   2  -5 38.3211 32.2171   6
   3   2  -5 45.7740 30.4083   1
   3   2  -5 13.6024 36.7982   4
   3   2  -4 1073.59 48.1010   6
   3   2  -4 1104.90 54.0505   4
   3   2  -4 1082.20 47.2993   1
   3   2  -4 1056.02 35.1790   3
   3   2  -3 10328.6 111.991   6
   3   2  -3 10341.2 126.910   4
   3   2  -3 10306.2 117.867   1
   3   2  -3 10372.7 96.3284   3
  -3  -2   3 10126.9 52.8368   0
   3   2  -2 445.680 37.0412   4
   3   2  -2 432.667 33.9185   6
   3   2  -2 400.589 39.7077   1
   3   2  -1 7740.18 98.1806   4
   3   2  -1 7826.05 104.231   1
   3   2   0 1023.57 38.9587   4
   3   2   0 1079.36 27.1772   0
   3   2   0 1069.86 51.2869   1
   3   2   1 45.5504 15.9787   0
   3   2   1 40.5502 32.2925   1
   3   2   2 286.889 39.4549   1
   3   2   3 16.3827 36.8570   1
  -3  -2  -4 43.5457 47.6009   2
   3   2   4 301.422 41.8430   1
  -3  -2  -5 1124.89 71.0573   2
   3   2   5 1129.16 55.5061   1
   3   2   6-10.8062 37.6025   1
  -3  -2  -6 89.8781 41.9498   5
  -3  -2  -6 22.9751 56.5372   2
  -3  -2  -7 3120.48 108.976   2
  -3  -2  -7 2990.57 92.1362   5
   3   2   7 2956.26 80.7070   1
  -3  -2  -8 780.787 78.1469   2
  -3  -2  -8 846.302 65.5490   5
  -3  -2  -9 2273.83 106.701   2
  -3  -2  -9 2619.63 99.8499   5
  -3  -2 -10 101.509 59.1928   5
  -3  -2 -10-23.9914 71.7807   2
  -3  -2 -11 64.3025 66.0474   2
  -3  -2 -12 103.311 78.1498   2
  -3  -2 -13 351.210 103.155   2
  -3  -2 -14 74.5864 92.6648   2
   3   3 -16 1543.13 108.851   4
   3   3 -15 269.519 68.7030   5
   3   3 -15 187.856 61.1838   4
   3   3 -14 583.774 73.1496   5
   3   3 -14 396.188 66.9710   4
   3   3 -13 42.3785 55.3684   5
   3   3 -13-62.7932 63.1063   4
   3   3 -12 4434.52 129.696   5
   3   3 -12 4211.27 131.869   4
   3   3 -11 1166.55 87.3566   4
   3   3 -11 1142.10 80.7687   5
   3   3 -10 56409.1 373.144   5
   3   3 -10 54602.3 397.583   4
   3   3  -9 6220.73 141.872   6
   3   3  -9 6030.79 135.517   5
   3   3  -9 6226.57 143.980   4
   3   3  -8 2036.67 86.0757   6
   3   3  -8 1979.47 81.8939   5
   3   3  -8 2298.29 92.5023   4
   3   3  -7 253.452 41.0006   1
   3   3  -7 320.820 48.4347   6
   3   3  -7 323.507 45.2356   5
   3   3  -7 352.761 53.8365   4
   3   3  -6 7071.75 109.661   1
   3   3  -6 6919.49 118.419   6
   3   3  -6 7060.23 129.571   4
   3   3  -6 7583.41 111.268   5
   3   3  -5 1490.28 60.5724   6
   3   3  -5 1483.86 66.9043   4
   3   3  -5 1316.60 47.1806   3
   3   3  -5 1464.75 59.7438   1
   3   3  -4 6375.85 101.170   6
   3   3  -4 6315.68 112.857   4
   3   3  -4 6285.41 89.2327   3
   3   3  -4 6429.61 105.369   1
   3   3  -3 5142.59 97.6773   4
   3   3  -3 5176.17 87.6615   6
   3   3  -3 5095.20 81.6228   3
   3   3  -3 5047.98 94.8789   1
   3   3  -2 10487.7 128.449   4
  -3  -3   2 10376.9 70.8685   0
   3   3  -2 10415.4 114.268   3
   3   3  -2 10507.2 133.741   1
  -3  -3   1 1192.96 45.5707   2
   3   3  -1 1273.89 59.9075   1
  -3  -3   0 19608.2 161.943   2
   3   3   0 19265.8 179.730   1
   3   3   1 241.693 24.0446   0
   3   3   1 199.774 44.7017   1
  -3  -3  -1 238.000 38.2432   2
  -3  -3  -2 480.166 48.0114   2
   3   3   2 352.962 27.4593   0
   3   3   2 367.474 48.1490   1
  -3  -3  -3 707.838 59.4425   2
   3   3   3 628.585 54.8151   1
   3   3   3 705.223 36.7901   0
  -3  -3  -4 3894.03 100.972   2
   3   3   4 3699.87 91.5307   1
  -3  -3  -5 4914.73 120.301   2
   3   3   5 4898.84 104.181   1
  -3  -3  -6 1563.41 84.8042   2
   3   3   6 1577.87 71.6126   1
  -3  -3  -7 6483.52 144.827   2
   3   3   7 6598.27 120.421   1
  -3  -3  -8 1471.94 95.8647   2
  -3  -3  -9 498.184 82.3122   2
  -3  -3 -10 199.969 81.2973   2
  -3  -3 -11 36.7479 83.1936   2
  -3  -3 -12-75.7156 89.3119   2
  -3  -3 -13 1425.36 123.160   2
   3   4 -15 1177.68 88.3819   5
   3   4 -14 31.5708 64.9054   5
   3   4 -14 153.512 67.2917   4
   3   4 -13 120.713 60.0693   5
   3   4 -13 85.6909 65.0989   4
   3   4 -12 1099.68 78.2858   5
   3   4 -12 1139.52 81.8955   4
   3   4 -11 38.5583 57.5792   5
   3   4 -11 54.2420 67.6187   6
   3   4 -11 102.973 68.7877   4
   3   4 -10 1109.23 92.2170   6
   3   4 -10 937.309 82.6016   4
   3   4 -10 990.856 72.1510   5
   3   4  -9 51855.7 372.634   6
   3   4  -9 51402.7 337.584   5
   3   4  -9 51418.9 385.128   4
   3   4  -8 4472.01 125.451   4
   3   4  -8 4590.01 123.518   6
   3   4  -8 4444.00 114.833   5
   3   4  -7 275.357 52.7809   6
   3   4  -7 161.488 49.9876   1
   3   4  -7 69.4120 49.1125   5
   3   4  -7 171.854 61.5269   4
   3   4  -6 122.784 43.0267   1
   3   4  -6 120.875 50.2942   4
   3   4  -6 178.987 45.9661   6
   3   4  -5 629.767 54.0387   1
   3   4  -5 672.265 51.8378   6
   3   4  -5 759.446 44.6263   3
   3   4  -4 545.686 53.5443   1
   3   4  -4 743.232 52.6260   6
   3   4  -4 646.372 44.2491   3
   3   4  -3 26.3898 31.0491   3
   3   4  -3 49.5130 43.4954   1
   3   4  -2 231.746 49.0085   1
   3   4  -2 293.292 37.7313   3
  -3  -4   1 10688.1 116.676   2
   3   4  -1 10951.0 149.980   1
  -3  -4   0 1666.78 58.3847   2
   3   4   0 1728.61 78.2350   1
  -3  -4  -1 16259.2 164.874   2
   3   4   1 16541.0 130.221   0
   3   4   1 16934.2 187.739   1
  -3  -4  -2 4225.74 97.5739   2
   3   4   2 4191.16 72.5134   0
   3   4   2 4255.18 104.167   1
   3   4   3 227.574 31.6572   0
   3   4   3 260.993 54.6770   1
  -3  -4  -3 211.710 52.0483   2
   3   4   4 297.110 55.8060   1
  -3  -4  -4 342.825 58.9001   2
  -3  -4  -5 1514.89 82.1291   2
   3   4   5 1563.78 77.2551   1
  -3  -4  -6 3608.97 114.299   2
   3   4   6 3508.20 100.221   1
  -3  -4  -7 4533.93 132.336   2
   3   4   7 4469.37 109.682   1
  -3  -4  -8 2797.05 117.034   2
  -3  -4  -9 40.4035 74.1907   2
  -3  -4 -10 309.011 92.4729   2
  -3  -4 -11 1003.28 103.238   2
  -3  -4 -12 1171.22 101.279   2
   3   5 -15-144.958 62.0584   5
   3   5 -14 189.568 63.2717   5
   3   5 -13 10.2440 49.6893   5
   3   5 -12 15.4869 62.1379   6
   3   5 -12-13.5609 58.3672   5
   3   5 -11 584.295 66.8708   5
   3   5 -11 614.311 86.1748   6
   3   5 -10 1568.31 95.3843   6
   3   5 -10 1624.64 83.2680   5
   3   5  -9 2321.50 85.1986   5
   3   5  -9 2052.77 102.165   6
   3   5  -8 14677.0 205.094   6
   3   5  -8 14895.2 178.482   5
   3   5  -7 24.6560 47.7978   5
   3   5  -7-10.9475 57.1078   1
   3   5  -7 64.0205 57.2030   6
   3   5  -6 156.740 53.0563   1
   3   5  -6 262.082 58.0003   6
   3   5  -5 798.249 63.4922   1
   3   5  -5 878.273 62.1435   6
   3   5  -5 931.694 54.1618   3
   3   5  -4 411.498 58.4715   1
   3   5  -4 440.383 50.7304   6
   3   5  -4 421.565 45.6959   3
   3   5  -3 6737.66 130.938   1
   3   5  -3 6581.63 118.062   3
   3   5  -2 6709.24 130.999   1
   3   5  -2 6560.51 117.463   3
   3   5  -1 123.031 41.9865   3
   3   5  -1 115.415 54.2702   1
   3   5   0 1120.12 72.1361   1
  -3  -5   0 1131.52 54.2615   2
   3   5   1 1219.11 74.0933   1
  -3  -5  -1 1171.34 59.7573   2
  -3  -5  -2 289.488 49.8873   2
   3   5   2 332.170 60.3808   1
   3   5   3 455.355 64.2551   1
  -3  -5  -3 441.178 58.5282   2
   3   5   4 5460.63 125.370   1
  -3  -5  -4 5624.27 128.398   2
  -3  -5  -5 83.6093 66.3092   2
   3   5   5 109.311 55.7215   1
  -3  -5  -6-1.07724 67.8510   2
   3   5   6-25.4471 53.8509   1
  -3  -5  -7 173.614 76.3136   2
  -3  -5  -8 203.463 75.5420   2
  -3  -5  -9 58.6584 70.9752   2
  -3  -5 -10 259.887 91.0904   2
  -3  -5 -11 1075.29 102.603   2
   3   6 -13-37.0025 91.1383   6
   3   6 -12 48.2439 61.4388   6
   3   6 -11 4.52553 77.6939   6
   3   6 -10 997.412 90.3054   6
   3   6  -9 130.392 68.6764   6
   3   6  -8 3666.45 119.352   6
   3   6  -7 6323.41 139.742   1
   3   6  -7 6512.58 145.169   6
   3   6  -6 188.105 60.4207   6
   3   6  -6 238.814 62.7089   1
   3   6  -5 255.631 47.5907   3
   3   6  -5 195.572 58.7226   1
   3   6  -5 243.817 58.9990   6
   3   6  -4 467.313 65.0642   1
   3   6  -4 453.540 56.2336   3
   3   6  -3 1197.62 80.6583   1
   3   6  -3 1191.95 66.1316   3
   3   6  -2 292.271 50.3648   3
   3   6  -2 216.388 61.7329   1
   3   6  -1 25.5690 44.7048   3
   3   6  -1 11.0927 60.3378   1
   3   6   0 108.756 61.7996   1
   3   6   0 122.019 51.0998   3
   3   6   1 5.23081 63.2818   1
   3   6   2 78.5935 66.3790   1
  -3  -6  -2 85.0221 46.7241   2
   3   6   3 4631.97 128.013   1
  -3  -6  -3 4704.41 118.046   2
   3   6   4-15.8612 66.2396   1
  -3  -6  -4 38.5421 62.5399   2
   3   6   5 2603.01 106.459   1
  -3  -6  -5 2564.43 104.578   2
   3   6   6 297.858 66.3690   1
  -3  -6  -6 202.512 74.7155   2
   3   6   7 660.340 76.3649   1
  -3  -6  -7 610.256 81.1303   2
  -3  -6  -8-22.0919 66.1152   2
  -3  -6  -9 6.00514 73.4020   2
  -3  -6 -10 47.5887 89.4898   2
   3   7 -12 2145.20 128.613   6
   3   7 -11 1312.50 94.1283   6
   3   7 -10 41.1915 71.7050   6
   3   7  -9 148.020 73.5249   6
   3   7  -8 4.37059 66.8484   6
   3   7  -7 18.1287 62.9381   6
   3   7  -6 2960.61 111.385   1
   3   7  -6 2857.72 106.642   6
   3   7  -5 70.0581 51.5086   3
   3   7  -5-4.18868 55.3017   6
   3   7  -5 68.9695 63.4963   1
   3   7  -4 640.370 74.0615   1
   3   7  -4 645.545 67.8024   3
   3   7  -3-12.2205 48.8570   3
   3   7  -3-10.0179 64.7876   1
   3   7  -2 1435.52 90.1673   1
   3   7  -2 1513.36 83.2540   3
   3   7  -1 371.416 67.0559   3
   3   7  -1 315.385 73.6466   1
   3   7   0 1793.17 99.0116   1
   3   7   0 1879.37 91.3718   3
   3   7   1 1604.38 100.082   1
   3   7   1 1489.84 87.3193   3
   3   7   2 3926.86 132.209   1
   3   7   3 11164.3 200.134   1
  -3  -7  -3 10689.8 175.415   2
  -3  -7  -4 546.121 70.3596   2
   3   7   4 647.629 87.2040   1
   3   7   5 149.426 71.9071   1
  -3  -7  -5 171.683 65.3291   2
   3   7   6 1247.51 94.3098   1
  -3  -7  -6 1087.61 97.2722   2
   3   7   7-15.6408 61.9594   1
  -3  -7  -7 9.63948 73.0615   2
  -3  -7  -8 464.739 95.4460   2
  -3  -7  -9-17.7576 80.1199   2
   3   8 -11 45.4508 68.1220   6
   3   8 -10 612.977 90.8001   6
   3   8  -9 404.961 78.3250   6
   3   8  -8 130.765 59.5771   6
   3   8  -7 215.034 61.6809   6
   3   8  -6 738.982 71.3408   6
   3   8  -5 679.285 67.0662   6
   3   8  -4 1752.30 104.321   1
   3   8  -4 1573.31 90.2299   3
   3   8  -3 4467.32 140.963   1
   3   8  -3 4073.47 127.213   3
   3   8  -2 1112.99 95.0876   1
   3   8  -2 1143.14 84.7319   3
   3   8  -1-10.4993 66.0993   3
   3   8  -1 1.46110 69.5223   1
   3   8   0 2413.93 116.691   1
   3   8   0 2653.83 114.804   3
   3   8   1 1819.83 104.128   1
   3   8   1 1902.22 102.959   3
   3   8   2 6452.65 166.134   1
   3   8   2 7230.28 172.368   3
   3   8   3 8585.08 186.432   1
   3   8   4 1641.28 104.324   1
   3   8   5-71.0589 81.0746   1
  -3  -8  -5 77.6602 67.1153   2
   3   8   6 47.1143 82.8889   1
  -3  -8  -6 60.0780 63.0370   2
  -3  -8  -7 224.435 84.3894   2
  -3  -8  -8 869.920 103.575   2
   3   9  -9 762.885 91.2374   6
   3   9  -8-39.4361 57.2760   6
   3   9  -7 32.7718 63.3478   6
   3   9  -6 105.285 71.7255   6
   3   9  -5 14.6330 63.8872   6
   3   9  -4-9.10217 65.5401   3
   3   9  -3 107.235 67.2847   3
   3   9  -2 536.507 82.7863   3
   3   9  -1 77.5188 71.1743   3
   3   9  -1 59.2949 77.1667   1
   3   9   0 153.045 66.8009   3
   3   9   0 208.868 91.9896   1
   3   9   1 1406.72 108.843   1
   3   9   1 1156.88 102.847   3
   3   9   2 261.076 87.3152   3
   3   9   2 240.207 87.7361   1
   3   9   3 230.559 82.3603   3
   3   9   3 222.894 82.1294   1
   3   9   4-57.2682 88.0561   1
   3   9   4 127.188 78.8572   3
   3   9   5 477.930 102.732   1
   3   9   6-122.185 94.9089   1
  -3  -9  -7-156.793 89.1828   2
   3  10  -6 411.747 80.7542   6
   3  10  -4-3.90574 56.2835   3
   3  10  -3 105.406 59.2218   3
   3  10  -2 224.033 72.8131   3
   3  10  -1 90.2992 76.8441   3
   3  10   0 938.641 91.5415   3
   3  10   1 10.6398 62.7691   3
   3  10   2 200.712 76.9151   3
   3  10   3 7.51646 89.6710   3
   3  11  -3 384.233 84.5082   3
   3  11  -2 729.017 102.548   3
   3  11  -1 1880.61 129.130   3
   4 -13  -4-30.1004 78.3444   2
  -4  13   4 5.38823 73.9387   3
   4 -13  -3 1416.71 95.5818   2
  -4  13   3 1242.40 98.8064   3
   4 -13  -2-42.6397 53.8828   2
  -4  13   2-46.7615 83.0810   3
  -4  13   1 165.392 75.1349   3
  -4  13   0 492.180 82.1756   3
  -4  13  -1 59.9179 70.6435   3
  -4  13  -2 287.745 69.9292   3
  -4  13  -3-19.2773 66.5141   3
   4 -12  -6 293.841 77.9106   2
   4 -12  -5 1034.66 89.5138   2
   4 -12  -4 2.61245 78.0980   2
  -4  12   4 185.951 62.2322   3
   4 -12  -3 1804.96 94.8944   2
  -4  12   3 1680.61 105.394   3
   4 -12  -2 31.8682 60.3736   2
  -4  12   2-11.6167 76.6264   3
   4 -12  -1 33.2992 56.9862   2
  -4  12   1 27.6529 72.3383   3
   4 -12   0-27.7599 53.3388   2
  -4  12   0-50.4646 68.3855   3
  -4  12  -1 55.6738 66.8465   3
  -4  12  -2 430.892 68.0294   3
  -4  12  -3 182.401 69.2449   3
  -4  12  -4 305.882 79.0711   3
  -4  12  -5-21.1981 75.5551   3
  -4  12  -6 236.874 72.9395   3
   4 -11  -8 85.1270 73.5596   2
   4 -11  -7 460.742 78.6674   2
   4 -11  -6-4.85284 63.9471   2
   4 -11  -5 82.9411 63.7912   2
   4 -11  -4 55.6767 68.3069   2
  -4  11   4 92.7227 58.1441   3
   4 -11  -3 3918.76 120.730   2
  -4  11   3 4085.66 132.588   3
   4 -11  -2 956.329 76.4684   2
  -4  11   2 848.461 82.3249   3
   4 -11  -1 1200.53 80.6504   2
  -4  11   1 1356.13 94.9246   3
  -4  11   0 1331.48 93.9071   3
   4 -11   0 1449.17 82.6329   2
   4 -11   1 362.795 60.3906   2
  -4  11  -1 399.447 69.4161   3
  -4  11  -2 97.0280 68.0449   3
  -4  11  -3 182.835 65.8104   3
  -4  11  -4 260.351 72.5138   3
  -4  11  -5 88.6996 75.6945   3
  -4  11  -6 557.136 82.9294   3
  -4  11  -7 623.096 95.0901   3
  -4  11  -8 14.8751 74.3917   3
   4 -10 -10 444.588 91.5984   2
   4 -10  -9-22.6965 78.0644   2
   4 -10  -8 29.9299 77.4635   2
   4 -10  -7 332.771 72.8803   2
   4 -10  -6 301.495 62.5480   2
   4 -10  -5 771.736 74.6125   2
   4 -10  -4 3916.57 120.356   2
  -4  10   4 3758.51 118.567   3
   4 -10  -3 1900.23 92.4852   2
  -4  10   3 2085.50 96.4468   3
   4 -10  -2 69.4620 55.6518   2
  -4  10   2-15.2542 58.8473   3
   4 -10  -1 244.333 60.4536   2
  -4  10   1 385.995 69.4920   3
   4 -10   0 122.992 55.5464   2
  -4  10   0 115.723 61.8181   3
   4 -10   1 190.321 53.7060   2
  -4  10  -1 246.242 67.9938   3
  -4  10  -2 2504.13 110.009   3
  -4  10  -3 777.365 79.6682   3
  -4  10  -4 1457.66 95.0629   3
  -4  10  -5 2845.43 119.710   3
  -4  10  -6 189.640 64.4731   3
  -4  10  -7 336.058 81.7633   3
   4 -10   8 14.5830 67.7038   1
  -4  10  -8-1.64872 65.1444   3
  -4  10  -9 360.676 77.7238   3
  -4  10 -10 500.390 93.2662   3
   4  -9 -11 177.615 79.4564   2
   4  -9 -10-38.3953 77.5570   2
   4  -9  -9 1159.74 98.4388   2
   4  -9  -8-25.9551 67.7436   2
   4  -9  -7 4498.65 131.577   2
   4  -9  -6 21.1184 65.0084   2
   4  -9  -5 2252.60 96.0934   2
   4  -9  -4 1468.68 80.9933   2
  -4   9   4 1403.84 75.9138   3
   4  -9  -3 35.2535 53.0469   2
  -4   9   3 73.3939 47.4229   3
   4  -9  -2 69.9095 48.3196   2
  -4   9   2 77.4786 48.3347   3
   4  -9  -1 3561.90 97.7364   2
  -4   9   1 3711.49 107.469   3
  -4   9   0 2669.80 97.3058   3
   4  -9   0 2650.43 85.7461   2
   4  -9   1 6.84478 46.7097   2
  -4   9  -1 1.34381 56.8227   3
  -4   9  -2 12459.1 192.942   3
  -4   9  -3 4103.75 122.623   3
  -4   9  -4 18.6728 63.1808   3
  -4   9  -5 708.803 79.2188   3
  -4   9  -6 1180.70 89.6303   3
  -4   9  -6 1169.66 75.3961   5
  -4   9  -7 538.668 76.2018   3
   4  -9   7 632.324 74.9467   1
  -4   9  -7 627.834 73.0297   5
   4  -9   8 166.287 61.3874   1
  -4   9  -8 267.545 73.8239   3
  -4   9  -8 287.512 60.6547   5
  -4   9  -9 403.304 69.8518   5
  -4   9  -9 374.838 82.2580   3
  -4   9 -10 767.479 81.7103   3
  -4   9 -10 693.161 82.8892   5
  -4   9 -11-22.5347 68.2648   5
  -4   9 -12 1729.41 109.441   5
   4  -8 -13 246.568 74.7946   2
   4  -8 -12 426.253 85.5130   2
   4  -8 -12 205.293 58.7724   4
   4  -8 -11 36.3028 61.2457   2
   4  -8 -11 75.5381 41.3627   4
   4  -8 -10-19.7515 68.7193   2
   4  -8  -9 390.415 73.6779   2
   4  -8  -8-3.78503 62.5413   2
   4  -8  -7 4774.25 127.788   2
   4  -8  -6 1071.45 74.9850   2
   4  -8  -5 142.518 62.2149   2
   4  -8  -4 359.819 60.0395   2
  -4   8   4 260.926 45.4159   3
   4  -8  -3 85.1136 50.0891   2
  -4   8   3 5.23437 39.3650   3
   4  -8  -2 447.482 54.8839   2
  -4   8   2 403.608 48.7631   3
   4  -8  -1 236.474 47.0546   2
  -4   8   1 175.564 45.1989   3
   4  -8   0 224.668 48.6395   2
  -4   8   0 224.218 46.9580   3
  -4   8  -1 59.0674 45.8591   3
  -4   8  -2 213.658 48.5108   3
  -4   8  -3 5261.34 129.282   3
  -4   8  -4 5650.01 139.226   3
  -4   8  -5 6123.47 140.820   3
   4  -8   5 5958.46 137.600   1
  -4   8  -6 1582.23 89.7032   3
   4  -8   6 1635.87 84.5266   1
  -4   8  -6 1708.54 86.4356   5
  -4   8  -7 693.375 72.3171   3
   4  -8   7 529.257 62.5641   1
  -4   8  -7 665.052 70.8122   5
  -4   8  -8 239.168 69.3129   3
   4  -8   8 362.983 58.7219   1
  -4   8  -8 247.692 64.1369   5
  -4   8  -9 198.609 65.2866   5
  -4   8  -9 261.777 68.5536   3
  -4   8 -10 150.877 63.6452   5
  -4   8 -11 19.2057 62.7690   5
  -4   8 -12-64.1091 60.8888   5
   4  -7 -14 779.806 94.0583   2
   4  -7 -13 729.701 88.9087   2
   4  -7 -13 458.504 72.8963   4
   4  -7 -12 125.346 58.3168   2
   4  -7 -12 83.2465 54.4655   4
   4  -7 -11 33.2085 66.8788   2
   4  -7 -11-24.2057 48.3087   4
   4  -7 -10 390.397 74.7539   2
   4  -7 -10 538.494 70.4575   4
   4  -7  -9 786.708 78.5151   2
   4  -7  -8-19.0315 57.9756   2
   4  -7  -7 114.314 62.0809   2
   4  -7  -6 47.6218 57.7052   2
   4  -7  -5 4449.36 107.795   2
   4  -7  -4 2159.33 81.4234   2
   4  -7  -3 173.672 48.3580   2
  -4   7   3 87.5700 33.1837   3
   4  -7  -2 3411.38 87.3555   2
  -4   7   2 3494.25 86.5304   3
  -4   7   1 3925.62 92.4710   3
   4  -7  -1 3846.20 90.2392   2
   4  -7   0-4.89405 39.2014   2
  -4   7   0 8.28108 36.5456   3
  -4   7  -1 115.918 40.9756   3
  -4   7  -2 14.9613 42.2813   3
   4  -7   3 83.1652 55.4878   1
  -4   7  -3 37.9399 45.6948   3
  -4   7  -4 13038.3 179.714   3
   4  -7   4 13834.0 179.013   1
  -4   7  -5 21852.9 235.773   3
   4  -7   5 21590.3 223.763   1
  -4   7  -6 5862.96 135.533   3
   4  -7   6 5803.89 126.632   1
  -4   7  -7 739.311 69.9852   3
   4  -7   7 848.983 65.9421   1
  -4   7  -7 792.481 74.8033   5
   4  -7   8 93.1383 59.6891   1
  -4   7  -8 23.5474 58.3440   3
  -4   7  -8 55.8280 56.9312   5
  -4   7  -9 43.7437 61.2527   5
  -4   7 -10 442.621 74.2933   5
  -4   7 -11 75.5571 73.4161   5
  -4   7 -12 136.724 79.5670   5
   4  -6 -14 74.8667 70.9667   2
   4  -6 -13 148.671 69.9235   2
   4  -6 -13 58.3564 54.5287   4
   4  -6 -12 90.6067 60.4652   2
   4  -6 -12-13.8106 47.8689   4
   4  -6 -11 413.126 74.8714   2
   4  -6 -11 422.154 68.5890   4
   4  -6 -10 79.5185 63.7884   2
   4  -6 -10 21.9631 55.6315   4
   4  -6  -9 11656.3 179.348   2
   4  -6  -9 11153.2 174.273   4
   4  -6  -8 15156.5 198.590   2
   4  -6  -7 28.2291 71.7852   2
   4  -6  -6 681.104 54.5311   1
   4  -6  -6 583.331 63.4719   2
   4  -6  -5 8199.11 122.702   1
   4  -6  -5 8085.25 130.975   2
   4  -6  -4 682.196 54.8170   1
   4  -6  -4 716.808 57.2615   2
   4  -6  -3 502.680 54.6362   1
   4  -6  -3 535.744 53.0356   2
  -4   6   3 541.716 40.3505   3
  -4   6   2 2193.34 63.0471   3
   4  -6  -2 2257.84 76.3933   1
   4  -6  -2 2200.85 72.6850   2
  -4   6   1 1386.25 54.9992   3
   4  -6  -1 1375.81 65.6373   1
   4  -6  -1 1360.02 61.9686   2
  -4   6   0 5800.68 99.7378   3
   4  -6   0 5928.58 112.960   1
  -4   6  -1 2977.74 77.8258   3
   4  -6   1 2941.23 86.7189   1
  -4   6  -2 675.281 49.5143   3
   4  -6   2 696.053 56.8522   1
  -4   6  -3 4731.05 100.671   3
   4  -6   3 4838.34 104.970   1
  -4   6  -4 2127.28 77.4991   3
   4  -6   4 2310.12 81.1127   1
  -4   6  -5 3301.52 100.818   3
   4  -6   5 3536.54 100.354   1
  -4   6  -6 11112.4 169.633   3
   4  -6   6 11072.8 159.214   1
   4  -6   7 1978.95 80.5655   1
  -4   6  -7 2205.72 98.6568   5
   4  -6   8 2974.33 89.7822   1
  -4   6  -8 3042.54 115.235   5
  -4   6  -9 488.400 77.5507   5
  -4   6 -10 421.505 75.8512   5
  -4   6 -11 20.1395 74.9055   5
  -4   6 -12 168.066 84.4446   5
  -4   6 -13 402.201 95.6719   5
   4  -5 -14 663.181 75.4497   4
   4  -5 -13 79.8187 54.7743   2
   4  -5 -13-39.4992 57.6325   4
   4  -5 -12 91.3009 54.9235   2
   4  -5 -12 51.4298 54.1297   4
   4  -5 -11 6422.76 138.122   2
   4  -5 -11 6266.38 144.957   4
   4  -5 -10 273.569 55.1424   2
   4  -5 -10 210.566 61.3214   4
   4  -5  -9 12513.4 175.504   2
   4  -5  -9 12448.2 183.525   4
   4  -5  -8 19528.3 216.852   4
   4  -5  -8 19655.8 209.307   2
   4  -5  -7 16725.0 187.303   2
   4  -5  -6 6.21327 45.8452   2
   4  -5  -6 44.6781 34.2344   1
   4  -5  -5 279.299 48.0210   2
   4  -5  -5 894.360 49.6228   1
   4  -5  -4 4867.15 93.8998   1
   4  -5  -4 4910.29 77.1522   0
   4  -5  -4 4864.25 97.0785   2
  -4   5   3 2247.48 54.0106   3
   4  -5  -3 2251.22 53.5263   0
   4  -5  -3 2301.80 69.5938   1
   4  -5  -3 2307.62 72.0921   2
  -4   5   2 5672.62 82.8010   3
   4  -5  -2 5789.25 101.517   1
   4  -5  -2 5768.46 82.7059   0
   4  -5  -2 5528.15 98.2677   2
  -4   5   1 6441.84 90.7178   3
   4  -5  -1 6427.28 109.157   1
   4  -5  -1 6736.35 106.618   2
  -4   5   0 9687.55 113.589   3
   4  -5   0 9868.33 131.935   1
  -4   5  -1 25720.3 189.248   3
   4  -5   1 26038.1 208.985   1
  -4   5  -2 4876.23 90.6708   3
   4  -5   2 4898.80 99.0527   1
  -4   5  -3 625.348 47.3596   3
   4  -5   3 566.072 49.9357   1
   4  -5   4 30.1381 44.6619   1
  -4   5  -4 46.8410 42.1806   3
  -4   5  -5 2458.74 79.8733   3
   4  -5   5 2485.62 80.4385   1
   4  -5   6 38284.8 260.416   1
   4  -5   7 5364.59 109.578   1
  -4   5  -7 5898.40 142.120   5
  -4   5  -8 17387.9 236.341   5
   4  -5   8 16748.6 180.053   1
  -4   5  -9 1816.36 100.137   5
  -4   5 -10 808.826 86.6297   5
  -4   5 -11 468.942 87.0621   5
  -4   5 -12 2097.88 124.397   5
  -4   5 -13 830.787 89.7015   5
   4  -4 -15 465.999 84.8859   5
   4  -4 -14 290.314 77.8327   5
   4  -4 -14 57.0239 63.7004   4
   4  -4 -13 17.0087 56.1258   4
   4  -4 -12 142.134 48.9173   2
   4  -4 -12 98.5155 64.6949   4
   4  -4 -11 284.725 53.8225   2
   4  -4 -11 340.814 65.6464   4
   4  -4 -10 199.384 50.4713   2
   4  -4 -10 216.042 63.3579   4
   4  -4  -9 1199.00 69.1397   2
   4  -4  -9 1309.76 80.7965   4
   4  -4  -8 4452.46 100.202   2
   4  -4  -8 4557.66 113.066   4
   4  -4  -7 2859.04 83.7212   2
   4  -4  -7 3011.16 91.7262   4
   4  -4  -6 2553.73 75.6739   2
   4  -4  -6 2558.26 83.6923   4
   4  -4  -6 2474.50 62.4535   1
   4  -4  -5 1835.03 57.4113   1
   4  -4  -5 1889.46 64.7835   2
   4  -4  -4 7860.06 107.405   1
   4  -4  -4 7689.81 109.710   2
   4  -4  -4 7753.95 83.0389   0
   4  -4  -3 865.520 46.5643   1
   4  -4  -3 920.078 48.6831   2
   4  -4  -3 879.846 34.1253   0
  -4   4   2 21441.6 132.977   3
   4  -4  -2 21508.2 174.122   1
   4  -4  -2 20975.9 172.416   2
   4  -4  -2 21207.8 135.155   0
  -4   4   1 387.669 29.0569   3
   4  -4  -1 392.393 42.6326   1
  -4   4   0 19508.3 143.692   3
   4  -4   0 19185.1 169.170   1
  -4   4  -1 506.020 37.2177   3
   4  -4   1 557.345 47.6498   1
  -4   4  -2 316.731 35.8525   3
   4  -4   2 270.746 42.1757   1
   4  -4   3-47.1596 42.7536   1
   4  -4   4 2850.21 78.7808   1
   4  -4   5 8721.04 123.888   1
   4  -4   6 10.6196 42.6746   1
   4  -4   7 13256.7 153.340   1
   4  -4   8 1592.96 70.9417   1
  -4   4  -8 1744.51 101.648   5
  -4   4  -9 2992.26 123.233   5
  -4   4 -10 662.625 86.6670   5
  -4   4 -11 111.068 70.9205   5
  -4   4 -12 199.272 85.0545   5
  -4   4 -13 468.855 95.8073   5
   4  -3 -15 444.581 90.1873   5
   4  -3 -15 538.766 74.8366   4
   4  -3 -14-1.06331 69.8665   5
   4  -3 -14-72.3548 53.3352   4
   4  -3 -13 377.599 69.4595   5
   4  -3 -13 328.416 62.8906   4
   4  -3 -12 32.8749 59.3290   5
   4  -3 -12-98.1900 67.9619   4
   4  -3 -11 334.867 67.9762   4
   4  -3 -10 14.6348 40.4749   2
   4  -3 -10-64.2932 55.6916   4
   4  -3  -9 5086.64 101.738   2
   4  -3  -9 4910.41 122.491   4
   4  -3  -8 515.062 48.8008   2
   4  -3  -8 486.831 56.4393   4
   4  -3  -7 2511.07 72.8096   2
   4  -3  -7 2527.92 87.9038   4
   4  -3  -6 398.150 33.7695   1
   4  -3  -6 364.957 39.8287   2
   4  -3  -6 341.540 50.8310   4
   4  -3  -5 11165.3 116.505   1
   4  -3  -5 11440.8 127.565   2
   4  -3  -5 11481.5 146.957   4
   4  -3  -4 944.030 44.9004   1
   4  -3  -4 955.876 46.2589   2
   4  -3  -4 922.639 51.1629   4
   4  -3  -3 4447.51 80.1950   1
   4  -3  -3 4619.44 54.8959   0
   4  -3  -3 4433.42 79.9263   2
  -4   3   2 1078.92 28.9625   3
   4  -3  -2 1049.87 47.7398   1
   4  -3  -2 1106.92 31.4089   0
   4  -3  -1 848.471 47.6012   1
   4  -3   0 19706.9 163.920   1
   4  -3   1 57825.9 279.666   1
   4  -3   2 4625.05 88.5313   1
   4  -3   3 12138.3 135.595   1
   4  -3   4 443.845 46.3037   1
   4  -3   5 9409.72 123.827   1
   4  -3   6 612.178 48.5873   1
   4  -3   7-49.9511 46.3959   1
   4  -3   8 11511.2 141.821   1
  -4   3  -8 11563.5 195.220   5
  -4   3  -9 6326.80 160.023   5
  -4   3 -10 2123.86 112.660   5
  -4   3 -11 10.9433 72.1705   5
  -4   3 -12 609.531 95.4963   5
  -4   3 -12 354.198 88.6548   2
  -4   3 -13 271.446 85.1137   5
  -4   3 -13 465.597 88.3670   2
   4  -2 -15 16.7234 66.7428   5
   4  -2 -15 65.2449 63.9025   4
   4  -2 -14 866.637 88.6119   5
   4  -2 -14 924.020 85.5002   4
   4  -2 -13 161.347 72.0347   5
   4  -2 -13 97.0139 57.9018   4
   4  -2 -12 606.466 78.0318   5
   4  -2 -12 670.019 81.3099   4
   4  -2 -11 788.909 72.3301   4
   4  -2 -11 729.733 75.8436   5
   4  -2 -10 1610.89 79.7308   5
   4  -2 -10 1741.77 88.2419   4
   4  -2  -9 797.907 50.7905   2
   4  -2  -9 815.769 69.3216   4
   4  -2  -8 1079.75 52.7276   2
   4  -2  -8 1189.96 71.2981   4
   4  -2  -7 13540.7 137.751   2
   4  -2  -7 14201.0 179.957   4
   4  -2  -6 850.814 38.8184   1
   4  -2  -6 869.870 45.5661   2
   4  -2  -6 818.981 57.9264   4
   4  -2  -5 430.202 34.2470   1
   4  -2  -5 483.478 37.9390   2
   4  -2  -5 430.570 46.8067   4
   4  -2  -4 117.194 30.5259   2
   4  -2  -4 137.971 30.4372   1
   4  -2  -4 87.1598 36.2336   4
   4  -2  -3 2427.84 61.0164   1
   4  -2  -3 2579.60 70.2254   4
   4  -2  -2 5759.97 89.2594   1
   4  -2  -2 5736.74 49.8713   0
   4  -2  -2 5836.58 91.8936   4
   4  -2  -1 14490.6 137.315   1
   4  -2  -1 15305.7 135.196   4
   4  -2   0 973.865 52.1338   1
   4  -2   0 1085.93 41.7620   4
   4  -2   1 43387.9 242.668   1
   4  -2   1 43367.7 196.380   4
   4  -2   2 193.883 45.1495   1
   4  -2   3 22744.5 179.264   1
   4  -2   4 16988.5 157.061   1
   4  -2   5 487.320 47.5472   1
   4  -2   6 179.145 40.1135   1
   4  -2   7 2545.58 72.3938   1
  -4   2  -8-65.2079 58.1768   5
   4  -2   8 39.7311 38.8084   1
  -4   2  -9 788.223 84.2634   5
  -4   2 -10 5287.24 156.691   5
  -4   2 -11 1662.02 103.405   2
  -4   2 -11 1833.92 115.448   5
  -4   2 -12 75.1188 75.5670   5
  -4   2 -12 47.5077 88.6480   2
  -4   2 -13 316.678 85.3178   5
  -4   2 -13 145.790 72.2175   2
  -4   2 -14 34.1785 91.6249   5
  -4   2 -14 36.6820 87.2087   2
   4  -1 -16 3087.03 126.335   4
   4  -1 -15 2211.23 115.896   5
   4  -1 -15 2580.54 122.670   4
   4  -1 -14 76.7101 67.6530   5
   4  -1 -14 30.3819 68.4677   4
   4  -1 -13 355.600 81.6272   5
   4  -1 -13 316.490 64.2296   4
   4  -1 -12 2963.76 115.162   5
   4  -1 -12 3306.37 119.867   4
   4  -1 -11 125.580 59.8141   5
   4  -1 -11 94.7782 52.8652   4
   4  -1 -10 2050.47 90.1219   5
   4  -1 -10 2190.00 93.9040   4
   4  -1  -9 2807.98 97.8036   4
   4  -1  -8 1860.43 80.8691   4
   4  -1  -7 751.733 39.9013   2
   4  -1  -7 691.028 60.3929   4
   4  -1  -6 5738.57 81.6861   1
   4  -1  -6 5730.44 115.312   4
   4  -1  -6 5757.80 83.3177   2
   4  -1  -5 534.438 38.4515   1
   4  -1  -5 579.596 48.8327   4
   4  -1  -4 1951.32 56.3915   1
   4  -1  -4 2007.24 68.4805   4
   4  -1  -3 34502.4 200.336   1
   4  -1  -3 35423.5 228.150   4
   4  -1  -2 5499.17 29.2358   0
   4  -1  -2 6063.61 88.7327   1
   4  -1  -2 6360.84 96.2865   4
   4  -1  -1 6362.93 92.7542   1
   4  -1  -1 6526.90 91.2607   4
   4  -1   0 30597.0 113.159   6
   4  -1   0 30710.8 196.450   1
   4  -1   0 30721.0 177.851   4
   4  -1   1 15118.5 143.742   1
   4  -1   1 14578.5 114.835   4
   4  -1   2 7700.97 109.120   1
   4  -1   2 6994.55 74.9913   4
   4  -1   3 194582. 520.289   1
   4  -1   4 84960.5 346.444   1
   4  -1   5 3556.62 84.5459   1
   4  -1   6 700.541 49.7361   1
   4  -1   7 2104.48 69.2900   1
  -4   1  -8 1.06151 60.7371   5
   4  -1   8-37.2406 39.0868   1
  -4   1  -9 237.897 67.4826   5
  -4   1 -10 4188.30 140.114   5
  -4   1 -10 4241.19 137.883   2
  -4   1 -11 387.375 79.3383   5
  -4   1 -11 600.081 90.5782   2
  -4   1 -12-0.50220 77.5758   5
  -4   1 -12 6.39608 84.0645   2
  -4   1 -13 1643.55 112.562   2
  -4   1 -13 1874.52 115.179   5
  -4   1 -14 41.0752 95.4924   5
  -4   1 -14 52.1598 74.3798   2
   4   0 -16 651.060 87.1809   4
   4   0 -15 2868.62 131.681   5
   4   0 -15 2849.76 123.078   4
   4   0 -14 509.890 85.5499   5
   4   0 -14 365.300 64.5570   4
   4   0 -13 2403.69 113.560   5
   4   0 -13 2496.49 114.358   4
   4   0 -12 397.472 80.4786   5
   4   0 -12 461.485 76.2875   4
   4   0 -11-21.5797 62.2603   5
   4   0 -11 78.4002 60.7345   4
   4   0 -10 280.351 60.1176   5
   4   0 -10 326.921 61.8794   4
   4   0  -9 1391.12 74.9862   5
   4   0  -9 1336.66 79.2465   4
   4   0  -8 2054.46 84.1012   4
   4   0  -7 1782.30 78.1338   4
   4   0  -6 3959.73 100.836   4
   4   0  -6 4272.40 78.8499   1
   4   0  -5 11688.2 152.245   4
   4   0  -5 11578.4 122.119   1
   4   0  -4 18067.7 147.699   6
   4   0  -4 18310.6 152.984   1
   4   0  -4 17519.8 176.073   4
   4   0  -3 5852.80 80.9475   6
   4   0  -3 5815.25 91.9092   1
   4   0  -3 6030.86 99.8090   4
   4   0  -2 530.191 30.0494   6
   4   0  -2 515.624 41.6159   1
   4   0  -2 543.176 40.3656   4
   4   0  -1 344.920 23.3123   6
   4   0  -1 319.332 38.5084   1
   4   0  -1 346.650 32.5115   4
   4   0   0 2378.16 41.6071   6
   4   0   0 2370.95 68.7430   1
   4   0   0 2381.83 55.4025   4
   4   0   1 938.042 55.2325   1
   4   0   1 863.410 35.5549   4
   4   0   2 432.709 52.0829   1
   4   0   3 3105.31 82.5417   1
   4   0   4 16020.0 164.415   1
   4   0   5 653.940 55.9588   1
   4   0   6 20.3605 40.6388   1
   4   0   7 121.860 43.7001   1
  -4   0  -7 177.088 54.6206   5
  -4   0  -8 313.263 69.1272   2
  -4   0  -8 384.721 61.8019   5
  -4   0  -9 258.504 67.2245   5
  -4   0  -9 333.114 75.7263   2
  -4   0 -10 244.546 74.0318   5
  -4   0 -10 330.736 81.6053   2
  -4   0 -11 167.815 75.8115   5
  -4   0 -11 124.209 77.8407   2
  -4   0 -12 1280.39 102.103   2
  -4   0 -12 1254.97 97.4592   5
  -4   0 -13 57.0658 94.6693   5
  -4   0 -13 32.2063 78.0268   2
  -4   0 -14 158.994 88.0190   5
   4   1 -16-171.445 75.0833   4
   4   1 -15 75.8281 63.8819   5
   4   1 -15-159.256 60.8173   4
   4   1 -14 1270.83 91.1078   5
   4   1 -14 1203.56 90.5199   4
   4   1 -13 2098.34 109.736   5
   4   1 -13 2026.10 110.349   4
   4   1 -12 427.228 69.9942   5
   4   1 -12 477.177 71.0126   4
   4   1 -11-9.72215 63.4392   5
   4   1 -11 22.8512 62.2418   4
   4   1 -10 1710.23 91.9230   5
   4   1 -10 1845.83 94.4310   4
   4   1  -9 1162.70 78.2134   5
   4   1  -9 1161.54 78.5993   4
   4   1  -8 273.166 58.3460   4
   4   1  -7 960.415 67.5300   4
   4   1  -7 967.503 48.9543   1
   4   1  -6-9.51728 32.9084   1
   4   1  -6 1.50266 47.2690   4
   4   1  -6 2.79847 40.4486   6
   4   1  -5 3363.33 78.6872   6
   4   1  -5 3238.44 89.9142   4
   4   1  -5 3433.04 76.1563   1
   4   1  -4 12801.3 132.152   6
   4   1  -4 12856.6 157.404   4
   4   1  -4 12805.2 137.639   1
   4   1  -3 1002.52 44.3137   6
   4   1  -3 970.425 53.3715   4
   4   1  -3 1002.29 52.4457   1
   4   1  -2 1251.49 43.3306   6
   4   1  -2 1285.46 52.6373   4
   4   1  -2 1415.34 59.2551   1
   4   1  -1 257.187 43.9705   1
   4   1  -1 217.485 25.2275   6
   4   1  -1 219.006 31.2049   4
   4   1   0 4647.45 77.4227   4
   4   1   0 4703.27 93.8715   1
   4   1   1 21817.3 147.414   4
   4   1   1 22014.6 194.454   1
   4   1   2 16580.5 172.144   1
   4   1   3-68.5877 54.9057   1
   4   1   4 132.291 54.8273   1
   4   1   5 9451.80 138.330   1
   4   1   6 3090.90 86.6263   1
  -4  -1  -7 1374.74 88.4273   2
  -4  -1  -7 1489.50 79.0438   5
   4   1   7 1308.02 67.0968   1
  -4  -1  -8 194.755 60.7050   5
  -4  -1  -8 259.655 71.5234   2
  -4  -1  -9 216.192 63.2721   5
  -4  -1  -9 133.160 78.1392   2
  -4  -1 -10 87.5791 69.0923   5
  -4  -1 -10 109.353 75.0834   2
  -4  -1 -11 28.6717 69.8507   5
  -4  -1 -11 55.7295 73.7073   2
  -4  -1 -12 105.477 70.2132   5
  -4  -1 -12 73.0281 90.7222   2
  -4  -1 -13 7.13852 74.8067   2
   4   2 -15 426.231 72.6828   5
   4   2 -15 486.231 81.0123   4
   4   2 -14 2091.36 108.441   5
   4   2 -14 1894.49 105.467   4
   4   2 -13 176.403 68.1292   5
   4   2 -13 72.0619 71.0054   4
   4   2 -12 563.405 75.6460   5
   4   2 -12 505.388 75.4446   4
   4   2 -11 1318.08 86.9758   5
   4   2 -11 1426.00 93.3857   4
   4   2 -10 594.231 72.6651   5
   4   2 -10 617.992 77.3473   4
   4   2  -9 1743.14 88.3802   4
   4   2  -9 1442.02 86.1457   5
   4   2  -8-30.5194 61.5432   6
   4   2  -8 118.938 61.2104   4
   4   2  -7 12219.1 162.703   6
   4   2  -7 12081.8 178.672   4
   4   2  -7 12397.2 145.123   1
   4   2  -6 426.531 47.9314   6
   4   2  -6 403.720 54.7082   4
   4   2  -6 487.381 46.8609   1
   4   2  -5 5787.45 103.570   6
   4   2  -5 5607.69 116.614   4
   4   2  -5 5489.82 102.334   1
   4   2  -4 73.2746 34.2736   6
   4   2  -4 89.3163 41.2841   1
   4   2  -4 58.7073 40.4172   4
   4   2  -3 46.5755 29.5215   6
   4   2  -3 77.7420 39.6098   1
   4   2  -3 84.1086 39.0586   4
   4   2  -2 5335.62 97.9290   4
   4   2  -2 5104.53 98.9835   1
   4   2  -2 5226.64 85.6302   6
   4   2  -1 30162.1 209.237   4
   4   2  -1 29770.8 225.866   1
   4   2   0 24680.9 178.354   4
   4   2   0 23317.7 207.234   1
   4   2   1 44.0071 50.1592   1
   4   2   2 22428.8 205.357   1
   4   2   3 156.337 50.7899   1
   4   2   4 36.2203 49.1673   1
  -4  -2  -5 3860.60 114.534   2
   4   2   5 3810.33 99.5734   1
   4   2   6-19.9224 48.2665   1
  -4  -2  -6-8.09742 64.4246   2
   4   2   7 44.2772 48.8377   1
  -4  -2  -7-1.69613 52.6393   5
  -4  -2  -7 28.5005 64.9669   2
  -4  -2  -8 338.678 82.8965   2
  -4  -2  -9 303.272 75.5377   2
  -4  -2 -10 184.795 80.0096   2
  -4  -2 -11 769.150 101.512   2
  -4  -2 -12 13.7030 78.9416   2
   4   3 -15 437.036 85.0219   5
   4   3 -15 439.909 73.2458   4
   4   3 -14 113.812 72.3047   5
   4   3 -14-36.1105 69.4345   4
   4   3 -13 410.467 68.7770   5
   4   3 -13 467.004 75.1594   4
   4   3 -12 356.279 62.6283   5
   4   3 -12 642.767 79.3266   4
   4   3 -11 1094.00 78.7968   5
   4   3 -11 1229.22 90.6758   4
   4   3 -10 4437.01 128.108   6
   4   3 -10 4519.19 124.402   5
   4   3 -10 4468.15 137.572   4
   4   3  -9 205.164 65.7332   6
   4   3  -9 188.797 67.7736   4
   4   3  -8 5630.65 134.562   6
   4   3  -8 5244.34 138.479   4
   4   3  -7 35305.7 279.541   6
   4   3  -7 34703.8 305.575   4
   4   3  -7 34782.9 259.793   1
   4   3  -6 6909.15 124.769   6
   4   3  -6 6674.97 137.320   4
   4   3  -6 6684.56 119.027   1
   4   3  -5 124.795 44.9538   6
   4   3  -5-2.49364 43.7414   1
   4   3  -5 10.9862 42.2249   4
   4   3  -4 5598.10 103.610   6
   4   3  -4 5661.39 116.641   4
   4   3  -4 5521.78 112.106   1
   4   3  -3 4273.02 88.6989   6
   4   3  -3 4337.46 99.4155   4
   4   3  -3 4093.32 99.2386   1
   4   3  -2 714.273 45.7548   6
   4   3  -2 735.595 51.7572   4
   4   3  -2 706.384 59.6992   1
   4   3  -1 11484.9 157.017   1
   4   3   0 20499.3 207.229   1
  -4  -3  -1-19.8899 43.8091   2
   4   3   1 18.8467 55.6341   1
  -4  -3  -2 3861.41 100.219   2
   4   3   2 3732.61 103.911   1
  -4  -3  -3 1292.25 77.7578   2
   4   3   3 1316.25 74.2863   1
   4   3   4 7.95608 53.1356   1
  -4  -3  -4 45.5742 59.5042   2
  -4  -3  -5 1729.55 91.6204   2
   4   3   5 1690.95 81.8027   1
   4   3   6-13.8596 51.3530   1
  -4  -3  -6 113.410 69.7592   2
   4   3   7 33.4637 55.9808   1
  -4  -3  -7-5.85508 66.8909   2
  -4  -3  -8 705.794 85.7355   2
  -4  -3  -9 3224.95 130.790   2
  -4  -3 -10 54.5139 82.8423   2
  -4  -3 -11 75.4435 93.5364   2
   4   4 -14 989.485 90.8408   5
   4   4 -14 1091.36 103.914   4
   4   4 -13-28.4689 57.0591   5
   4   4 -13 20.6395 74.7820   4
   4   4 -12 211.862 56.5671   5
   4   4 -12 278.673 66.0228   4
   4   4 -11 127.905 57.3412   5
   4   4 -11 63.0787 66.5416   4
   4   4 -11 59.3057 60.1011   6
   4   4 -10 530.470 68.9872   5
   4   4 -10 507.147 78.2673   4
   4   4 -10 470.026 81.1733   6
   4   4  -9 187.985 65.2086   6
   4   4  -9 183.914 65.2016   4
   4   4  -8 643.039 72.6306   6
   4   4  -8 707.639 80.7898   4
   4   4  -7 12411.8 174.627   1
   4   4  -7 12243.9 179.206   6
   4   4  -7 12007.7 197.037   4
   4   4  -6 8972.46 148.459   1
   4   4  -6 8763.05 147.265   6
   4   4  -6 8983.26 163.994   4
   4   4  -5-12.2810 48.8510   6
   4   4  -5 33.9334 46.4524   4
   4   4  -5 82.7094 53.0614   1
   4   4  -4 7319.19 125.896   6
   4   4  -4 7750.14 138.657   1
   4   4  -3 574.927 51.4794   6
   4   4  -3 567.822 61.4502   1
   4   4  -2 1798.95 65.0381   3
   4   4  -2 1609.03 77.2860   1
   4   4  -1 1998.46 88.7598   1
  -4  -4   0 4831.72 99.6655   2
   4   4   0 4579.28 117.100   1
  -4  -4  -1 2726.98 84.3740   2
   4   4   1 2872.99 102.334   1
  -4  -4  -2 6300.48 126.526   2
   4   4   2 6593.40 139.395   1
  -4  -4  -3 1133.81 76.6616   2
   4   4   3 1130.39 82.4131   1
  -4  -4  -4 10024.6 170.686   2
   4   4   4 10379.0 171.562   1
  -4  -4  -5 955.820 79.8907   2
   4   4   5 787.334 72.2686   1
  -4  -4  -6 858.819 89.2974   2
   4   4   6 799.634 76.0022   1
   4   4   7-14.5743 60.5260   1
  -4  -4  -7-9.90322 64.7544   2
  -4  -4  -8 337.152 83.3035   2
  -4  -4  -9 180.555 93.6204   2
  -4  -4 -10 51.1867 88.2619   2
  -4  -4 -11 132.768 80.3094   2
   4   5 -14-60.4611 61.0582   5
   4   5 -13-13.5105 68.5186   5
   4   5 -12 211.575 77.1718   6
   4   5 -12 367.282 72.6125   5
   4   5 -11 265.569 77.9052   6
   4   5 -11 366.179 64.4587   5
   4   5 -10-21.0387 67.8149   6
   4   5  -9 4867.68 137.880   6
   4   5  -8 4150.32 121.468   6
   4   5  -7 1143.72 81.7424   1
   4   5  -7 1351.41 80.0110   6
   4   5  -6 1304.01 82.8872   1
   4   5  -6 1363.33 80.4956   6
   4   5  -5 3060.35 104.098   1
   4   5  -5 2794.37 97.0409   6
   4   5  -4 729.675 70.5758   1
   4   5  -4 647.604 60.0736   6
   4   5  -3 277.875 49.0606   6
   4   5  -3 323.292 64.4811   1
   4   5  -2 291.197 46.1724   3
   4   5  -2 352.219 65.3034   1
   4   5  -1 2319.19 81.3010   3
   4   5  -1 2272.24 96.3166   1
   4   5   0 83.8883 61.2485   1
   4   5   1-28.3149 64.3482   1
  -4  -5  -2 1084.14 69.8965   2
   4   5   2 1140.20 85.7490   1
   4   5   3 198.342 67.1129   1
  -4  -5  -3 235.434 61.3206   2
   4   5   4 0.52786 70.1987   1
  -4  -5  -4-13.9990 61.1694   2
   4   5   5 384.963 70.8875   1
  -4  -5  -5 426.388 77.7161   2
  -4  -5  -6 37.1058 75.6602   2
   4   5   6 60.2304 64.1923   1
  -4  -5  -7 255.380 74.0544   2
   4   5   7 235.504 68.3232   1
  -4  -5  -8-2.62153 83.3807   2
  -4  -5  -9 406.520 95.5137   2
  -4  -5 -10 136.796 91.6102   2
   4   6 -12 318.212 94.4316   6
   4   6 -11 952.905 87.9464   6
   4   6 -10 214.433 79.6523   6
   4   6  -9 740.591 74.7619   6
   4   6  -8 36.0900 60.3638   6
   4   6  -7 232.770 64.9571   6
   4   6  -7 164.629 61.3359   1
   4   6  -6 45.2615 58.0566   6
   4   6  -6 88.2552 66.2337   1
   4   6  -5 11.8515 62.8581   1
   4   6  -5-7.70261 53.8413   6
   4   6  -4 442.167 70.3265   1
   4   6  -4 430.704 57.7621   6
   4   6  -3 3120.30 115.286   1
   4   6  -2 11.9986 63.4660   1
   4   6  -2 5.06787 48.3036   3
   4   6  -1 768.499 81.4366   1
   4   6  -1 842.475 65.4906   3
   4   6   0 712.109 81.2520   1
   4   6   0 707.122 64.9631   3
   4   6   1 0.19013 72.1044   1
   4   6   2 910.329 87.9935   1
  -4  -6  -3 50.1299 58.7313   2
   4   6   3-51.5951 77.8470   1
   4   6   4 3910.09 133.144   1
  -4  -6  -4 3873.32 129.733   2
   4   6   5 145.235 82.1934   1
  -4  -6  -5 126.040 68.2318   2
   4   6   6 2150.41 114.725   1
  -4  -6  -6 2153.29 113.244   2
   4   6   7 2288.75 115.405   1
  -4  -6  -7 2289.02 125.161   2
  -4  -6  -8 658.008 97.0381   2
  -4  -6  -9 163.520 75.1560   2
   4   7 -11 1012.78 100.859   6
   4   7 -10 1110.90 97.4260   6
   4   7  -9 456.080 75.2421   6
   4   7  -8 121.046 61.1184   6
   4   7  -7 107.058 66.5673   6
   4   7  -7 12.9679 65.8577   1
   4   7  -6-77.3298 62.2274   6
   4   7  -6-46.6067 68.5126   1
   4   7  -5 807.462 88.8572   1
   4   7  -5 987.608 77.8037   6
   4   7  -4 2504.69 114.323   1
   4   7  -4 2377.69 95.5425   6
   4   7  -3 215.098 79.1611   1
   4   7  -2 1815.37 103.402   1
   4   7  -2 1901.16 93.5773   3
   4   7  -1 131.972 62.8737   3
   4   7  -1 33.2543 73.9638   1
   4   7   0 31.1514 62.7136   3
   4   7   0 16.4778 76.3059   1
   4   7   1 626.875 90.1299   1
   4   7   1 714.776 80.6389   3
   4   7   2 57.7283 76.8570   1
   4   7   3-74.7803 85.5215   1
   4   7   4 1394.27 109.463   1
   4   7   5 1285.48 108.575   1
  -4  -7  -5 1242.48 100.689   2
   4   7   6 629.248 87.2084   1
  -4  -7  -6 551.788 87.8444   2
   4   7   7 102.045 80.5434   1
  -4  -7  -7 59.5078 91.8374   2
  -4  -7  -8 112.181 88.3327   2
   4   8  -9 260.373 79.1140   6
   4   8  -8 1329.07 96.9790   6
   4   8  -7 938.150 86.0078   6
   4   8  -6 140.695 69.5038   6
   4   8  -6 194.047 86.8545   1
   4   8  -5 1301.50 102.726   1
   4   8  -5 1275.10 80.8895   6
   4   8  -4 873.457 91.7270   1
   4   8  -4 932.944 80.2348   6
   4   8  -3 1643.70 111.700   1
   4   8  -2 85.8877 85.5614   1
   4   8  -1 1241.77 104.400   1
   4   8  -1 1431.86 88.1805   3
   4   8   0 68.3598 59.4731   3
   4   8   0 106.887 84.1620   1
   4   8   1 540.757 78.3289   3
   4   8   1 423.880 85.2979   1
   4   8   2 162.261 88.4340   1
   4   8   2 184.456 73.6790   3
   4   8   3 108.002 82.2765   1
   4   8   4 1762.46 121.868   1
   4   8   5 3417.26 147.488   1
   4   8   6 70.3942 84.8732   1
   4   9  -6 315.327 66.6163   6
   4   9  -5 11.7192 69.7716   6
   4   9  -4-105.874 63.6071   6
   4   9  -4-62.3881 74.8370   1
   4   9  -3 71.8115 90.1854   1
   4   9  -2-29.6647 91.9049   1
   4   9  -1 25.4275 56.1208   3
   4   9  -1 64.4181 80.4772   1
   4   9   0 277.713 68.8122   3
   4   9   0-99.6014 95.8226   1
   4   9   1-64.1572 72.2593   3
   4   9   1-70.5933 88.1248   1
   4   9   2 240.695 82.2758   3
   4   9   2 15.0584 77.8526   1
   4   9   3 183.074 80.1572   3
   4   9   3 101.884 88.4109   1
   4  10   0-45.4573 68.3978   3
   5 -13  -3 372.319 85.8394   2
   5 -13  -2 1626.80 107.342   2
  -5  13   1 666.796 92.3238   3
   5 -13  -1 709.675 84.5404   2
  -5  13   0 769.254 80.9251   3
  -5  13  -1 228.476 77.0386   3
  -5  13  -2 25.7211 71.4595   3
  -5  13  -3-72.4077 80.8972   3
   5 -12  -5 1015.77 84.9384   2
   5 -12  -4-7.90053 76.0384   2
   5 -12  -3 2088.04 103.856   2
   5 -12  -2 229.566 76.4324   2
   5 -12  -1 182.696 64.0292   2
  -5  12   1 124.542 81.1975   3
  -5  12   0 71.1665 69.2867   3
  -5  12  -1 61.3497 67.1086   3
  -5  12  -2 187.932 68.4785   3
  -5  12  -3-74.6993 80.8167   3
  -5  12  -4-0.50427 79.2644   3
  -5  12  -5-39.7530 72.2310   3
   5 -12   6 171.526 92.3174   1
  -5  12  -6 359.210 88.6671   3
   5 -11  -8 235.764 73.5961   2
   5 -11  -7 0.21929 74.1221   2
   5 -11  -6-62.6095 70.0289   2
   5 -11  -5 76.1835 71.8087   2
   5 -11  -4 117.760 69.2021   2
   5 -11  -3 1105.27 90.4098   2
   5 -11  -2 54.7637 71.2772   2
  -5  11   1 1945.32 103.400   3
   5 -11  -1 1915.34 95.0634   2
  -5  11   0 3157.73 118.941   3
  -5  11  -1 6.17108 63.7698   3
  -5  11  -2 141.086 67.4146   3
  -5  11  -3-19.0489 79.3317   3
  -5  11  -4 210.014 77.3007   3
   5 -11   5 144.875 82.6037   1
  -5  11  -5 195.064 68.3401   3
   5 -11   6 81.3099 72.5271   1
  -5  11  -6 80.7731 62.3279   3
   5 -11   7 50.5216 68.7827   1
  -5  11  -7 365.282 75.1800   3
   5 -11   8-10.2957 65.1079   1
   5 -10  -9 844.163 83.1169   2
   5 -10  -8 120.852 74.7881   2
   5 -10  -7 5.81171 60.9404   2
   5 -10  -6 365.048 66.0861   2
   5 -10  -5 946.750 78.3559   2
   5 -10  -4 93.3302 63.7232   2
   5 -10  -3 2027.12 99.0714   2
   5 -10  -2 298.720 69.5781   2
  -5  10   1 833.770 72.8074   3
   5 -10  -1 857.059 74.0139   2
  -5  10   0 4171.85 125.813   3
  -5  10  -1 525.130 72.0811   3
  -5  10  -2 11723.9 196.739   3
  -5  10  -3 4565.26 137.606   3
   5 -10   3 4905.68 142.483   1
  -5  10  -4 13102.5 213.505   3
   5 -10   4 13496.7 217.803   1
  -5  10  -5 7908.50 173.528   3
   5 -10   5 8226.63 176.022   1
  -5  10  -6 1333.61 94.2442   3
   5 -10   6 1334.23 94.9734   1
  -5  10  -7 116.671 74.4418   3
   5 -10   7 45.5168 68.2702   1
  -5  10  -8 192.003 72.8894   3
   5 -10   8 282.416 74.1586   1
  -5  10  -9 1089.27 100.205   3
  -5  10 -10 205.677 80.2293   5
   5  -9 -11 363.994 89.7828   2
   5  -9 -11 459.223 69.3098   4
   5  -9 -10 291.911 76.8101   2
   5  -9  -9-13.0317 71.3401   2
   5  -9  -8 103.807 62.2264   2
   5  -9  -7 1217.51 87.3637   2
   5  -9  -6 120.290 60.9085   2
   5  -9  -6 124.067 55.3051   1
   5  -9  -5 162.068 62.4289   2
   5  -9  -4 43.7332 55.9284   2
   5  -9  -3 11.9719 53.0488   2
   5  -9  -2 1863.27 87.1125   2
  -5   9   1 4460.60 114.827   3
   5  -9  -1 4325.57 112.079   2
  -5   9   0 815.477 66.2845   3
  -5   9  -1 2896.29 99.8147   3
   5  -9   1 3081.54 112.559   1
  -5   9  -2 5169.06 130.127   3
   5  -9   2 5389.94 138.787   1
  -5   9  -3-16.7953 60.6289   3
   5  -9   3 37.6011 69.0285   1
  -5   9  -4 6575.29 151.611   3
   5  -9   4 6238.48 150.008   1
  -5   9  -5 6154.18 149.489   3
   5  -9   5 6399.64 149.074   1
  -5   9  -6 2057.81 101.288   3
   5  -9   6 2177.43 100.415   1
  -5   9  -6 2456.79 105.929   5
  -5   9  -7-44.1427 60.4883   3
   5  -9   7-1.67389 58.8758   1
  -5   9  -7 34.4422 60.7703   5
  -5   9  -8 506.891 77.4200   3
   5  -9   8 356.859 70.6491   1
  -5   9  -8 321.326 70.9348   5
  -5   9  -9 410.365 68.5040   5
  -5   9 -11 1630.09 116.832   5
   5  -8 -13-157.530 67.8069   4
   5  -8 -12 178.817 72.0663   2
   5  -8 -12 217.687 57.8427   4
   5  -8 -11 7.32699 69.0651   2
   5  -8 -11 38.8249 50.3695   4
   5  -8 -10-41.1335 66.2932   2
   5  -8 -10 111.477 59.3880   4
   5  -8  -9-101.943 67.3753   2
   5  -8  -8 397.319 68.6970   2
   5  -8  -7 1651.02 90.0600   2
   5  -8  -6 2341.29 94.1617   1
   5  -8  -6 2282.06 97.6626   2
   5  -8  -5 54.8422 59.5172   2
   5  -8  -5 67.3912 58.7667   1
   5  -8  -4 1935.55 85.6267   1
   5  -8  -4 1990.42 88.9045   2
   5  -8  -3 3021.39 99.4296   1
   5  -8  -3 2773.77 93.5949   2
   5  -8  -2-24.1575 52.6397   2
   5  -8  -2 0.29928 52.8122   1
  -5   8   1 827.276 55.9548   3
   5  -8  -1 633.693 67.7755   1
   5  -8  -1 709.705 63.4866   2
  -5   8   0 77.4914 46.4228   3
   5  -8   0-4.60022 57.4450   1
  -5   8  -1 418.041 57.4619   3
   5  -8   1 387.871 65.9121   1
  -5   8  -2 8895.26 151.529   3
   5  -8   2 9106.87 163.747   1
  -5   8  -3 787.277 73.8316   3
   5  -8   3 994.897 80.8245   1
  -5   8  -4 9630.26 168.322   3
   5  -8   4 10690.4 176.889   1
  -5   8  -5 36.5113 62.6169   3
   5  -8   5 45.9720 63.0326   1
  -5   8  -6 365.312 72.8180   3
   5  -8   6 546.433 70.9490   1
  -5   8  -7 680.435 81.9189   3
   5  -8   7 776.731 74.8022   1
  -5   8  -7 795.914 76.1952   5
   5  -8   8 74.2037 54.0918   1
  -5   8  -8 60.0156 67.1389   5
  -5   8  -9 293.767 72.9212   5
  -5   8 -10 64.4786 74.3077   5
  -5   8 -11 0.28624 70.9141   5
   5  -7 -14 109.078 65.9279   2
   5  -7 -13 151.100 60.0957   2
   5  -7 -13 8.81164 62.8970   4
   5  -7 -12 42.9458 66.3470   2
   5  -7 -12-62.2383 51.5616   4
   5  -7 -11 518.848 79.0494   2
   5  -7 -11 661.243 68.0899   4
   5  -7 -10-17.4354 70.7598   2
   5  -7 -10-13.3863 56.1950   4
   5  -7  -9 2356.65 99.4414   2
   5  -7  -9 2624.18 105.340   4
   5  -7  -8 556.919 75.1043   2
   5  -7  -7 4077.21 118.466   2
   5  -7  -6 1408.93 74.0586   1
   5  -7  -6 1387.80 83.2195   2
   5  -7  -5 8824.23 145.567   1
   5  -7  -5 8497.17 147.561   2
   5  -7  -4 32.5315 55.0695   2
   5  -7  -4 104.191 52.9132   1
   5  -7  -3 368.187 60.2109   2
   5  -7  -3 380.931 55.7002   1
   5  -7  -2 688.750 62.9669   1
   5  -7  -2 571.164 59.0336   2
  -5   7   1 768.755 49.7811   3
   5  -7  -1 828.037 66.0117   1
  -5   7   0 2971.33 82.8180   3
   5  -7   0 3046.45 97.0211   1
  -5   7  -1 7.45947 38.4896   3
   5  -7   1-10.9813 53.3511   1
  -5   7  -2 87.4918 44.4376   3
   5  -7   2 98.0047 54.2857   1
  -5   7  -3 2140.56 81.5322   3
   5  -7   3 2231.52 94.3329   1
  -5   7  -4 1673.64 83.6539   3
   5  -7   4 1552.79 86.9594   1
  -5   7  -5 6016.32 134.835   3
   5  -7   5 5941.17 132.613   1
  -5   7  -6 277.401 64.0980   3
   5  -7   6 323.049 60.2436   1
   5  -7   7 1723.06 80.9659   1
   5  -7   8 30.2319 58.1013   1
  -5   7  -8 82.8476 63.5504   5
  -5   7  -9 572.816 85.1539   5
  -5   7 -10 136.328 70.9518   5
  -5   7 -11-32.9173 78.5760   5
   5  -6 -14 116.116 69.6325   4
   5  -6 -13 1289.95 86.5582   2
   5  -6 -13 1302.27 94.3109   4
   5  -6 -12 153.196 61.6771   2
   5  -6 -12-7.40467 61.2977   4
   5  -6 -11 657.025 76.8026   2
   5  -6 -11 650.334 77.0679   4
   5  -6 -10 455.517 74.0973   2
   5  -6 -10 608.455 79.2653   4
   5  -6  -9 1354.79 85.0968   2
   5  -6  -9 1749.57 91.8275   4
   5  -6  -8-22.6714 70.5676   2
   5  -6  -8 212.920 64.1272   4
   5  -6  -7 714.051 77.6374   2
   5  -6  -6 10384.7 145.111   1
   5  -6  -6 10067.0 159.235   2
   5  -6  -5 12384.8 160.173   1
   5  -6  -5 12106.5 166.557   2
   5  -6  -4 435.340 59.2548   2
   5  -6  -4 513.622 56.4005   1
   5  -6  -3 3707.28 96.4015   1
   5  -6  -3 3719.03 96.7309   2
   5  -6  -2 579.348 55.8472   1
   5  -6  -1 1067.92 65.7924   1
  -5   6   0 13270.4 146.066   3
   5  -6   0 13325.9 170.115   1
  -5   6  -1 12466.2 147.915   3
   5  -6   1 12527.2 169.514   1
  -5   6  -2 1747.80 67.0561   3
   5  -6   2 1805.18 77.5657   1
  -5   6  -3 2190.17 75.0105   3
   5  -6   3 2242.01 84.4804   1
  -5   6  -4 1175.91 66.4985   3
   5  -6   4 1096.24 73.1107   1
   5  -6   5 10610.0 161.544   1
   5  -6   6 3917.49 107.591   1
   5  -6   7 424.222 59.8152   1
   5  -6   8 99.9498 51.6064   1
  -5   6  -8 156.209 75.0265   5
  -5   6  -9 552.968 81.2885   5
  -5   6 -10 76.4969 75.1145   5
  -5   6 -11 77.6895 83.4800   5
  -5   6 -12 9.45826 80.2143   5
   5  -5 -15 250.177 57.9633   4
   5  -5 -14 77.7845 57.6970   4
   5  -5 -13 649.711 75.1159   4
   5  -5 -12 91.7177 62.3395   4
   5  -5 -11-15.9876 58.8315   2
   5  -5 -11 70.3564 64.1488   4
   5  -5 -10 129.895 53.9342   2
   5  -5 -10 136.500 63.5389   4
   5  -5  -9 380.050 64.1208   2
   5  -5  -9 418.370 68.8381   4
   5  -5  -8 451.615 71.1324   2
   5  -5  -8 599.421 73.2421   4
   5  -5  -7 16172.3 192.241   2
   5  -5  -7 16671.9 210.591   4
   5  -5  -6 11890.6 144.837   1
   5  -5  -6 11616.5 161.554   2
   5  -5  -6 11872.7 171.056   4
   5  -5  -5 2.66577 51.6602   2
   5  -5  -5-6.57966 48.7475   1
   5  -5  -4 1144.22 62.7653   1
   5  -5  -4 1237.70 65.5677   2
   5  -5  -3 16751.1 175.072   1
   5  -5  -3 16627.9 179.263   2
   5  -5  -2 961.221 44.1074   0
   5  -5  -2 1101.74 61.8421   1
   5  -5  -1 2714.69 83.1563   1
  -5   5   0 4337.69 80.3999   3
   5  -5   0 4203.46 98.5943   1
  -5   5  -1 3101.42 74.8706   3
   5  -5   1 2950.03 88.2921   1
   5  -5   2 7.09129 48.6840   1
   5  -5   3 219.924 52.4012   1
   5  -5   4 75.4981 47.4925   1
   5  -5   5 22.2346 47.7551   1
   5  -5   6 74.9949 52.1550   1
   5  -5   7 6607.02 126.722   1
   5  -5   8 294.039 63.5503   1
  -5   5  -8 340.297 78.0086   5
  -5   5  -9 2989.92 126.035   5
  -5   5 -10 220.781 74.1557   5
  -5   5 -11 12.4223 79.6040   5
  -5   5 -12 291.205 92.2351   5
   5  -4 -15 484.722 81.2591   4
   5  -4 -14-136.445 57.3417   4
   5  -4 -13 81.3552 59.4554   4
   5  -4 -12-56.2992 67.2480   4
   5  -4 -11 975.971 82.1037   4
   5  -4 -10 15.9729 45.1025   2
   5  -4 -10 9.80803 60.1180   4
   5  -4  -9 4799.16 109.986   2
   5  -4  -9 4973.35 132.985   4
   5  -4  -8 652.794 59.1770   2
   5  -4  -8 819.179 71.3217   4
   5  -4  -7 2087.99 77.5331   2
   5  -4  -7 2325.20 93.6946   4
   5  -4  -6 151.948 49.9045   2
   5  -4  -6 313.881 45.1807   1
   5  -4  -6 168.760 53.8743   4
   5  -4  -5 18503.1 173.260   1
   5  -4  -5 18090.4 179.720   2
   5  -4  -5 18480.4 201.321   4
   5  -4  -4 336.044 47.1836   2
   5  -4  -4 339.985 48.9927   1
   5  -4  -4 398.861 50.8897   4
   5  -4  -3 11906.3 143.805   1
   5  -4  -2 162.217 44.6912   1
   5  -4  -1 7314.28 118.181   1
   5  -4   0 235.971 48.5313   1
   5  -4   1 841.597 60.0331   1
   5  -4   2 1.65059 45.0927   1
   5  -4   3 4203.90 96.9434   1
   5  -4   4 327.652 50.7619   1
   5  -4   5-4.95048 46.9572   1
   5  -4   6 28.3979 51.9024   1
   5  -4   7 4851.48 110.903   1
  -5   4  -8 274.472 82.5635   5
   5  -4   8 281.328 50.2470   1
  -5   4  -9 1374.42 101.276   5
  -5   4 -10 127.425 77.2773   5
  -5   4 -11-27.8250 87.0702   5
  -5   4 -12 474.524 82.2995   5
  -5   4 -13 179.896 80.3731   2
   5  -3 -15 13.2179 74.4133   4
   5  -3 -14-34.1128 55.0651   4
   5  -3 -13-40.2470 64.8906   4
   5  -3 -12 523.374 68.9331   4
   5  -3 -11 21.9483 68.0369   4
   5  -3 -10 669.210 79.4587   4
   5  -3  -9 593.034 54.3041   2
   5  -3  -9 567.466 73.4011   4
   5  -3  -8 38.1262 41.3179   2
   5  -3  -8 58.7988 56.7353   4
   5  -3  -7 1779.51 66.2684   2
   5  -3  -7 1760.77 85.1611   4
   5  -3  -6 64.6751 41.5505   2
   5  -3  -6 15.3247 36.8993   1
   5  -3  -6 0.28337 52.5887   4
   5  -3  -5 784.542 52.0571   1
   5  -3  -5 814.846 63.1914   4
   5  -3  -5 826.263 52.9975   2
   5  -3  -4-4.68562 40.2514   1
   5  -3  -4 50.0794 44.2854   4
   5  -3  -3 41.4385 43.1644   1
   5  -3  -3 30.1105 41.4869   4
   5  -3  -2 4024.62 89.5445   1
   5  -3  -2 3928.01 90.1788   4
   5  -3  -1 3300.35 84.0749   1
   5  -3  -1 3296.30 79.1667   4
   5  -3   0 1141.90 61.4686   1
   5  -3   0 1207.24 51.5355   4
   5  -3   1 1672.33 67.9694   1
   5  -3   2 733.887 56.2309   1
   5  -3   3 1341.67 65.8111   1
   5  -3   4 63.6628 46.5466   1
   5  -3   5 3674.25 92.8705   1
   5  -3   6 443.630 57.1844   1
   5  -3   7 1856.13 79.0624   1
  -5   3  -8 206.855 84.6791   5
   5  -3   8 232.259 50.2505   1
  -5   3  -9 1968.42 113.463   5
  -5   3 -10 45.4839 78.8229   5
  -5   3 -11-30.9129 81.2711   5
  -5   3 -12 608.471 99.8176   2
  -5   3 -12 616.096 92.7332   5
  -5   3 -13-45.6222 85.5670   2
   5  -2 -15 186.288 72.7166   4
   5  -2 -14 785.641 92.7684   4
   5  -2 -13 125.937 64.3421   4
   5  -2 -12-39.4880 53.4439   4
   5  -2 -11 5670.92 149.867   4
   5  -2 -10 2122.44 100.480   4
   5  -2  -9 6.04755 59.3827   4
   5  -2  -8-3.72502 61.5632   4
   5  -2  -7 1128.79 75.6789   4
   5  -2  -7 1160.82 54.9951   2
   5  -2  -6 8057.63 110.851   1
   5  -2  -6 7799.41 142.563   4
   5  -2  -5 2.27800 37.0983   1
   5  -2  -5 18.0514 46.6619   4
   5  -2  -4 661.509 49.3371   1
   5  -2  -4 609.740 57.0107   4
   5  -2  -3 46916.4 268.711   1
   5  -2  -3 47779.8 293.263   4
   5  -2  -2 6839.51 108.663   1
   5  -2  -2 7023.40 112.927   4
   5  -2  -1 15261.6 159.195   1
   5  -2  -1 15102.8 151.346   4
   5  -2   0 58.3735 44.9853   1
   5  -2   0 41.0457 31.3385   4
   5  -2   1 9163.74 132.309   1
   5  -2   1 8738.90 103.897   4
   5  -2   2 1796.95 69.4186   1
   5  -2   3 8278.43 128.546   1
   5  -2   4 503.395 56.1603   1
   5  -2   5 12584.8 158.646   1
   5  -2   6 1110.81 67.7090   1
   5  -2   7 958.835 63.1664   1
  -5   2  -8 197.986 81.7364   5
   5  -2   8 266.369 55.9906   1
  -5   2  -9 217.819 76.2163   5
  -5   2 -10 70.2592 70.0688   5
  -5   2 -11 48.2222 72.0929   2
  -5   2 -11 117.048 71.1984   5
  -5   2 -12 671.833 100.218   5
  -5   2 -12 565.789 101.175   2
  -5   2 -13 1519.59 132.245   2
  -5   2 -13 1322.19 116.765   5
   5  -1 -15 336.693 62.2526   4
   5  -1 -14 318.811 69.6331   4
   5  -1 -13 172.643 63.5379   4
   5  -1 -12 77.2249 60.7729   4
   5  -1 -11 40.6637 67.7485   4
   5  -1 -10 2651.04 111.196   4
   5  -1  -9 1598.37 87.4836   4
   5  -1  -8 215.354 61.0299   4
   5  -1  -7 69.3509 54.9382   4
   5  -1  -6 5822.78 100.478   1
   5  -1  -6 6144.46 129.144   4
   5  -1  -5 8631.61 118.680   1
   5  -1  -5 8474.49 141.395   4
   5  -1  -4 2910.24 76.8351   1
   5  -1  -4 2907.04 86.3743   4
   5  -1  -3 18053.0 170.911   1
   5  -1  -3 18662.8 187.601   4
   5  -1  -2 4781.46 99.5629   1
   5  -1  -2 5208.47 100.091   4
   5  -1  -1 1407.87 67.2376   1
   5  -1  -1 1417.30 57.6807   4
   5  -1   0 3781.59 91.2089   1
   5  -1   0 3947.69 77.5867   4
   5  -1   1 13815.0 160.011   1
   5  -1   2 268.855 56.9042   1
   5  -1   3 280.432 58.0548   1
   5  -1   4 95.4832 55.3764   1
   5  -1   5 10114.5 149.634   1
   5  -1   6 13362.9 170.993   1
   5  -1   7 2011.88 83.0509   1
  -5   1  -8 524.540 81.5159   5
   5  -1   8 598.093 63.5342   1
  -5   1  -9 1656.26 103.172   5
  -5   1 -10 403.103 86.5473   2
  -5   1 -10 312.617 77.0283   5
  -5   1 -11 17.3165 68.9320   5
  -5   1 -11 74.2025 87.7225   2
  -5   1 -12 982.792 113.820   2
  -5   1 -12 1112.70 112.448   5
  -5   1 -13 300.078 77.6144   5
   5   0 -15 90.5182 71.2317   4
   5   0 -14 306.787 77.8495   4
   5   0 -13 239.693 71.3479   4
   5   0 -12 1635.02 101.681   4
   5   0 -11 27.2701 66.9240   4
   5   0 -10 1853.13 98.6446   4
   5   0  -9 2498.96 103.013   4
   5   0  -8 33.5221 57.3728   4
   5   0  -7 6064.84 135.584   4
   5   0  -6 3571.26 105.949   4
   5   0  -6 3526.01 85.2529   1
   5   0  -5 255.487 47.6164   1
   5   0  -5 271.574 51.2614   4
   5   0  -4 1292.17 50.9576   6
   5   0  -4 1341.75 63.3441   1
   5   0  -4 1400.03 65.9707   4
   5   0  -3 746.611 41.7782   6
   5   0  -3 666.313 57.6849   1
   5   0  -3 858.706 55.3814   4
   5   0  -2 11062.0 145.488   1
   5   0  -2 10854.2 140.220   4
   5   0  -1 20403.3 198.420   1
   5   0  -1 20883.5 181.423   4
   5   0   0 9861.55 141.193   1
   5   0   0 9648.72 118.722   4
   5   0   1 1978.47 82.1617   1
   5   0   2 410.866 61.4481   1
   5   0   3 8223.84 137.619   1
   5   0   4 1205.18 73.8938   1
   5   0   5 8537.70 145.080   1
   5   0   6 6399.11 130.154   1
   5   0   7-10.3663 52.6321   1
  -5   0  -8 925.855 83.9466   5
   5   0   8 1059.68 73.0853   1
  -5   0  -9 761.803 93.6234   2
  -5   0  -9 678.340 79.7967   5
  -5   0 -10 413.815 87.1859   5
  -5   0 -10 383.922 80.8194   2
  -5   0 -11-26.0732 80.8116   5
  -5   0 -11-21.4417 75.5549   2
  -5   0 -12 317.723 80.0176   5
  -5   0 -12 112.590 94.0742   2
  -5   0 -13 127.869 88.9092   5
   5   1 -14 1285.24 96.3622   4
   5   1 -13 177.832 73.8531   4
   5   1 -12-42.7860 68.6638   4
   5   1 -11 1866.32 103.826   4
   5   1 -10 153.978 64.3132   4
   5   1  -9 1956.60 98.6645   4
   5   1  -8 1398.69 87.9803   4
   5   1  -7 2423.15 100.472   4
   5   1  -6 1519.95 67.2226   6
   5   1  -6 1367.15 76.8116   4
   5   1  -6 1355.42 64.7652   1
   5   1  -5 1631.80 63.2090   6
   5   1  -5 1611.03 77.1851   4
   5   1  -5 1639.40 67.2326   1
   5   1  -4 1362.39 55.8119   6
   5   1  -4 1332.39 68.9348   4
   5   1  -4 1423.96 66.4268   1
   5   1  -3 2606.30 68.5281   6
   5   1  -3 2680.71 82.3281   4
   5   1  -3 2623.17 83.1621   1
   5   1  -2 6.20508 53.3839   1
   5   1  -2-23.3557 39.8995   4
   5   1  -1 144.622 55.6762   1
   5   1  -1 112.801 39.9947   4
   5   1   0 1197.29 74.6951   1
   5   1   1 361.454 65.0168   1
   5   1   2 574.041 68.1335   1
   5   1   3 2878.94 98.1035   1
   5   1   4 820.788 68.9900   1
   5   1   5 1402.24 79.8190   1
   5   1   6 75.9259 56.0206   1
   5   1   7 47.8511 51.6096   1
  -5  -1  -7-25.9256 72.3573   2
  -5  -1  -8 492.715 75.8329   5
  -5  -1  -8 341.858 80.6789   2
  -5  -1  -9 55.8291 63.1520   5
  -5  -1  -9 68.4885 87.6617   2
  -5  -1 -10-42.6939 75.9384   2
  -5  -1 -11 22.5705 99.7055   2
   5   2 -14 872.170 91.1230   4
   5   2 -13-80.4091 70.1460   4
   5   2 -12 40.7371 70.8569   4
   5   2 -11-75.7111 63.8150   4
   5   2 -10 197.450 66.6443   4
   5   2  -9 74.2426 70.0575   4
   5   2  -8 18365.8 217.360   6
   5   2  -8 17608.3 238.904   4
   5   2  -7 2874.27 94.2735   6
   5   2  -7 3027.56 111.698   4
   5   2  -7 3104.94 95.3594   1
   5   2  -6 203.574 51.4171   6
   5   2  -6 172.294 52.3122   1
   5   2  -6 186.291 58.3679   4
   5   2  -5 95.7516 42.3433   6
   5   2  -5 63.0860 46.0137   1
   5   2  -5 72.3009 47.0818   4
   5   2  -4 1071.70 55.7472   6
   5   2  -4 1063.36 63.8322   4
   5   2  -4 1016.73 64.7778   1
   5   2  -3 46.0837 35.4786   6
   5   2  -3 40.7132 46.6173   1
   5   2  -3 32.8393 44.1195   4
   5   2  -2 44.6937 50.0202   1
   5   2  -2 47.1335 39.7951   4
   5   2  -1 2604.23 75.5491   4
   5   2  -1 2839.77 93.0376   1
   5   2   0 5123.05 120.766   1
   5   2   1 3636.41 105.623   1
   5   2   2 12703.9 178.502   1
   5   2   3 8111.81 148.911   1
   5   2   4 159.492 63.1688   1
   5   2   5 122.695 60.5407   1
  -5  -2  -5 17.1503 70.0901   2
   5   2   6-35.0691 53.3821   1
  -5  -2  -6-16.0554 68.9369   2
  -5  -2  -7 1335.25 97.7574   2
   5   2   7 1315.58 87.1809   1
  -5  -2  -8 1315.90 109.042   2
  -5  -2  -9-10.9989 93.1147   2
  -5  -2 -10 140.678 83.3506   2
  -5  -2 -11 802.067 105.679   2
   5   3 -13 601.377 91.3830   4
   5   3 -12 477.204 75.3125   4
   5   3 -11 510.675 78.6206   4
   5   3 -10 1834.58 106.241   4
   5   3  -9 56.0351 55.8973   6
   5   3  -9 110.972 69.5383   4
   5   3  -8 3748.55 116.967   6
   5   3  -8 3774.23 131.123   4
   5   3  -7 21372.9 232.382   6
   5   3  -7 22218.3 265.344   4
   5   3  -7 21798.8 230.559   1
   5   3  -6 437.934 59.8940   6
   5   3  -6 358.458 59.7687   1
   5   3  -6 338.919 71.4437   4
   5   3  -5 1322.52 67.6033   6
   5   3  -5 1211.99 78.5480   4
   5   3  -5 1286.14 76.8742   1
   5   3  -4 34.6338 38.0950   6
   5   3  -4-12.0480 51.1982   1
   5   3  -4-39.3319 44.8651   4
   5   3  -3 1860.69 70.0003   6
   5   3  -3 1849.01 77.4380   4
   5   3  -3 1823.63 83.8405   1
   5   3  -2 460.891 47.0868   6
   5   3  -2 550.335 54.2017   4
   5   3  -2 494.832 62.7356   1
   5   3  -1 944.919 74.0139   1
   5   3   0 524.822 68.9647   1
   5   3   1 3800.17 117.168   1
  -5  -3  -2 1138.28 79.4493   2
   5   3   2 1098.18 87.5131   1
  -5  -3  -3 6389.07 145.811   2
   5   3   3 6392.32 145.212   1
   5   3   4 81.9316 69.8918   1
  -5  -3  -4 46.8499 66.7604   2
  -5  -3  -5 1112.09 88.8814   2
   5   3   5 1143.58 84.3025   1
   5   3   6 177.067 64.7879   1
  -5  -3  -6 222.906 70.9510   2
  -5  -3  -7 540.138 82.3627   2
   5   3   7 594.520 76.5556   1
  -5  -3  -8 1518.04 105.107   2
  -5  -3  -9 228.843 85.5087   2
  -5  -3 -10-0.27790 82.6282   2
   5   4 -12 461.037 84.8703   4
   5   4 -11 208.157 70.6111   6
   5   4 -11 291.601 80.4127   4
   5   4 -10 115.952 72.6643   6
   5   4 -10 136.101 70.8187   4
   5   4  -9 20.6904 67.8366   6
   5   4  -9 70.1220 70.9285   4
   5   4  -8 57.9089 60.8217   6
   5   4  -8 10.7852 70.4356   4
   5   4  -7 5190.96 131.194   1
   5   4  -7 5001.23 125.822   6
   5   4  -7 5244.47 144.587   4
   5   4  -6 1561.10 82.1446   6
   5   4  -6 1345.02 89.8043   4
   5   4  -6 1299.30 83.3605   1
   5   4  -5 21.1025 54.8871   6
   5   4  -5-29.2809 65.8413   4
   5   4  -5 30.3437 59.5908   1
   5   4  -4 352.162 54.2582   6
   5   4  -4 406.249 65.6067   1
   5   4  -3 426.532 49.8182   6
   5   4  -3 480.048 68.6922   1
   5   4  -2-3.93178 42.6987   6
   5   4  -2-9.92213 60.9347   1
   5   4  -1-1.70390 67.1144   1
   5   4   0 38.4526 66.5722   1
   5   4   1 1091.97 93.1486   1
   5   4   2 76.3367 76.1004   1
  -5  -4  -2 145.538 63.0159   2
  -5  -4  -3 8727.26 170.161   2
   5   4   3 8388.16 171.261   1
  -5  -4  -4 2639.74 110.542   2
   5   4   4 2798.51 118.857   1
  -5  -4  -5 4945.72 150.609   2
   5   4   5 4669.53 136.420   1
   5   4   6 48.7468 66.0542   1
  -5  -4  -6 77.9978 70.5531   2
   5   4   7 42.5323 76.1235   1
  -5  -4  -7-34.3692 79.1776   2
  -5  -4  -8 984.791 109.405   2
  -5  -4  -9 240.524 89.4795   2
   5   5 -12 153.854 75.2281   6
   5   5 -11 324.758 82.7046   6
   5   5 -10-19.0584 75.6842   6
   5   5  -9 260.422 67.9404   6
   5   5  -8 609.779 72.4705   6
   5   5  -7 28.4568 67.7819   1
   5   5  -7 63.6364 54.8838   6
   5   5  -6 64.4311 57.3680   6
   5   5  -6 28.2741 64.4130   1
   5   5  -5 1866.61 95.1548   1
   5   5  -5 1952.39 89.7929   6
   5   5  -4-44.2094 54.3734   6
   5   5  -4 44.4072 64.1913   1
   5   5  -3-50.4027 52.9256   6
   5   5  -3 62.4607 63.0815   1
   5   5  -2 301.766 55.9065   6
   5   5  -2 317.904 70.5396   1
   5   5  -1 2184.59 105.153   1
   5   5   0 268.664 77.9492   1
   5   5   1-65.1025 77.2780   1
   5   5   2-109.593 82.7181   1
   5   5   3 82.9758 81.7885   1
  -5  -5  -3 122.198 61.7642   2
   5   5   4 89.1587 72.9696   1
  -5  -5  -4 30.8807 65.0037   2
  -5  -5  -5 1521.48 100.656   2
   5   5   5 1663.94 107.425   1
  -5  -5  -6 1207.14 108.545   2
   5   5   6 1109.64 100.298   1
  -5  -5  -7 409.546 100.003   2
   5   5   7 439.864 89.4451   1
  -5  -5  -8-118.422 75.8482   2
   5   6 -10 1699.48 101.545   6
   5   6  -9-25.6840 67.8322   6
   5   6  -8 411.575 71.7290   6
   5   6  -7-9.27704 67.7738   1
   5   6  -7-30.6509 60.9572   6
   5   6  -6 651.387 78.0103   1
   5   6  -6 930.935 75.5070   6
   5   6  -5 237.088 72.0403   1
   5   6  -5 354.798 68.2976   6
   5   6  -4 180.291 80.9647   1
   5   6  -4 55.4344 51.4843   6
   5   6  -3-33.4789 47.5420   6
   5   6  -3 20.5627 73.3135   1
   5   6  -2 1758.67 103.996   1
   5   6  -1 1243.43 100.488   1
   5   6   0 162.762 78.2768   1
   5   6   1 813.366 96.8853   1
   5   6   2 412.701 90.2106   1
   5   6   3 361.485 91.2142   1
   5   6   4 456.418 86.5148   1
   5   6   5 3916.51 149.112   1
  -5  -6  -5 3877.59 147.388   2
   5   6   6 1125.06 112.896   1
  -5  -6  -6 1209.86 115.398   2
   5   6   7 442.401 94.2334   1
  -5  -6  -7 446.002 107.844   2
   5   7  -9 919.177 88.5500   6
   5   7  -8 232.366 75.4706   6
   5   7  -7 132.132 57.4172   6
   5   7  -7 124.932 78.6184   1
   5   7  -6-16.7727 60.7811   6
   5   7  -6-30.5003 77.3836   1
   5   7  -5 168.027 80.9790   1
   5   7  -5 268.711 66.2778   6
   5   7  -4-19.3457 76.6967   1
   5   7  -4 94.0965 61.0948   6
   5   7  -3 1035.12 95.9931   1
   5   7  -3 1132.16 76.0656   6
   5   7  -2 944.788 95.4072   1
   5   7  -1 1487.83 113.501   1
   5   7   0 76.3019 85.4981   1
   5   7   1 72.0920 87.7956   1
   5   7   2 380.486 96.2188   1
   5   7   3 1696.54 126.543   1
   5   7   4 3218.44 139.717   1
   5   7   5 1915.73 132.440   1
   5   8  -7 301.660 61.3308   6
   5   8  -7 207.007 94.8610   1
   5   8  -6 202.399 73.0049   6
   5   8  -6 190.773 91.7716   1
   5   8  -5-20.6758 68.2852   6
   5   8  -5-86.4449 74.0339   1
   5   8  -4 138.441 55.9340   6
   5   8  -4 93.1435 87.2371   1
   5   8  -3 241.424 61.5407   6
   5   8  -3 206.403 96.0469   1
   5   8  -2 867.763 114.699   1
   5   8  -1 650.340 102.290   1
   5   8   0 159.055 96.2895   1
   5   8   1 873.856 100.957   1
   5   8   2 143.252 65.3152   3
   6 -12  -5-54.2676 72.6307   1
   6 -12  -4 22.9124 74.3133   2
   6 -12  -4 90.2542 67.9114   1
   6 -12  -3 683.348 96.9408   1
   6 -12  -3 641.260 84.5766   2
   6 -12  -2 1325.44 108.526   1
   6 -12  -2 1225.99 100.343   2
   6 -12  -1 537.382 98.2808   1
   6 -12   0 209.917 76.2407   1
   6 -12   1-33.7648 81.5343   1
  -6  12  -2-72.6312 71.7781   3
   6 -12   2-7.61055 76.4754   1
  -6  12  -3 57.5452 57.0087   3
   6 -12   3-40.4301 84.0562   1
  -6  12  -4-33.2008 74.5970   3
   6 -11  -6 2.60462 71.0474   2
   6 -11  -5 28.1955 62.0931   2
   6 -11  -5-116.631 55.2560   1
   6 -11  -4 250.328 71.6311   2
   6 -11  -4 243.393 73.4386   1
   6 -11  -3 1146.74 94.9324   1
   6 -11  -3 1125.95 86.3896   2
   6 -11  -2 121.851 69.0138   2
   6 -11  -2 72.8920 70.2661   1
   6 -11  -1 2158.91 119.098   1
   6 -11   0 13.1614 76.2278   1
   6 -11   1 101.008 79.3035   1
  -6  11  -2 110.256 62.6741   3
   6 -11   2 262.101 76.1617   1
  -6  11  -3 57.8496 65.5208   3
   6 -11   3-1.81381 76.4066   1
  -6  11  -4 422.356 82.3313   3
   6 -11   4 461.546 92.5934   1
  -6  11  -5 187.230 81.8454   3
   6 -11   5 86.1087 74.1639   1
  -6  11  -6 713.202 85.6384   3
   6 -11   6 670.982 103.182   1
   6 -11   7-30.7326 82.4941   1
   6 -10  -8 38.4887 64.3673   2
   6 -10  -7 113.348 67.0445   2
   6 -10  -6 323.976 73.1679   2
   6 -10  -5 714.408 75.5756   1
   6 -10  -5 710.171 72.3099   2
   6 -10  -4 619.760 78.4286   1
   6 -10  -4 720.389 83.2981   2
   6 -10  -3 339.638 71.5035   2
   6 -10  -3 219.326 75.2689   1
   6 -10  -2 2336.60 111.072   1
   6 -10  -1 2879.01 121.915   1
   6 -10   0 996.488 89.7863   1
   6 -10   1 1642.14 104.887   1
  -6  10  -2 19.1682 60.3707   3
   6 -10   2 87.6032 76.8614   1
  -6  10  -3 1698.00 96.4614   3
   6 -10   3 1882.83 110.122   1
  -6  10  -4 133.538 66.6566   3
   6 -10   4 65.4179 75.5445   1
  -6  10  -5 675.215 78.3985   3
   6 -10   5 703.393 92.1801   1
  -6  10  -6 775.190 84.8217   3
   6 -10   6 893.161 89.0099   1
  -6  10  -7 1358.62 102.476   3
   6 -10   7 1237.25 97.8283   1
  -6  10  -7 1204.09 97.6436   5
   6 -10   8 596.477 79.5469   1
  -6  10  -8 605.969 91.3190   5
  -6  10  -9 688.510 94.5605   5
   6  -9 -10 23.0852 79.7086   2
   6  -9 -10-4.94119 72.5511   4
   6  -9  -9 21.0156 65.1180   2
   6  -9  -8 183.388 69.8312   2
   6  -9  -7 308.826 67.3169   2
   6  -9  -6-65.2526 63.9882   2
   6  -9  -5 475.538 73.4223   2
   6  -9  -5 373.396 65.8948   1
   6  -9  -4 18.2636 62.3052   2
   6  -9  -4 43.1096 62.6830   1
   6  -9  -3 1344.87 87.2522   1
   6  -9  -3 1268.73 83.2060   2
   6  -9  -2 6.77431 63.3213   1
   6  -9  -1 749.099 82.2202   1
   6  -9   0 127.260 70.7967   1
   6  -9   1 1650.83 100.522   1
  -6   9  -2-7.85328 56.2431   3
   6  -9   2 2.82727 70.2569   1
  -6   9  -3 243.852 66.5587   3
   6  -9   3 209.318 77.1255   1
  -6   9  -4 1243.42 85.6420   3
   6  -9   4 1179.39 95.9511   1
  -6   9  -5-42.0102 56.8117   3
   6  -9   5-14.3990 70.7003   1
  -6   9  -6 1987.83 101.941   3
   6  -9   6 1723.45 95.5270   1
   6  -9   7 1401.35 90.3981   1
  -6   9  -7 1262.96 103.635   5
   6  -9   8 423.726 73.1031   1
  -6   9  -8 515.414 81.4642   5
   6  -8 -12-37.1799 64.1256   2
   6  -8 -11 328.191 76.2822   2
   6  -8 -11 546.714 73.9662   4
   6  -8 -10 306.361 65.4231   2
   6  -8 -10 402.410 70.2920   4
   6  -8  -9 33.7475 67.1804   2
   6  -8  -9 161.333 68.4761   4
   6  -8  -8 203.177 63.1456   2
   6  -8  -7 712.020 71.9700   2
   6  -8  -6 322.672 69.2062   2
   6  -8  -5 690.395 68.2352   1
   6  -8  -5 713.105 76.4579   2
   6  -8  -4 1695.35 87.6397   1
   6  -8  -4 1544.92 89.3490   2
   6  -8  -3 23.3342 63.3612   2
   6  -8  -3 66.0202 55.4922   1
   6  -8  -2 34.8383 57.1155   1
   6  -8  -1 546.104 69.5879   1
   6  -8   0 426.391 71.0316   1
   6  -8   1 1571.17 89.5929   1
  -6   8  -2 79.1847 52.1278   3
   6  -8   2 59.4802 64.8890   1
  -6   8  -3 786.735 70.6333   3
   6  -8   3 756.047 76.8524   1
  -6   8  -4 832.294 72.8600   3
   6  -8   4 689.044 77.7416   1
   6  -8   5 113.245 63.5677   1
   6  -8   6 333.602 69.6249   1
   6  -8   7 135.578 69.9218   1
   6  -8   8 472.954 72.0938   1
  -6   8  -8 587.548 85.5947   5
  -6   8  -9-36.5180 69.5866   5
   6  -7 -12-62.6472 74.3221   2
   6  -7 -12-55.0317 63.4643   4
   6  -7 -11-115.398 69.7713   2
   6  -7 -11-6.88554 58.3761   4
   6  -7 -10 34.1975 56.5651   2
   6  -7 -10 214.834 69.1628   4
   6  -7  -9 169.794 70.0023   2
   6  -7  -9 271.364 70.8025   4
   6  -7  -8 265.072 67.6713   2
   6  -7  -8 285.840 65.9546   4
   6  -7  -7 532.594 75.4081   2
   6  -7  -6 4383.53 114.588   1
   6  -7  -6 4218.10 121.348   2
   6  -7  -5 136.558 69.7313   2
   6  -7  -5 153.828 59.5364   1
   6  -7  -4 619.066 65.3028   1
   6  -7  -4 687.006 73.9219   2
   6  -7  -3 359.666 59.6765   1
   6  -7  -2 41.4181 51.8609   1
   6  -7  -1 836.360 70.8099   1
   6  -7   0 471.513 65.3382   1
   6  -7   1 133.585 59.2878   1
  -6   7  -2 797.374 56.1691   3
   6  -7   2 636.961 72.2103   1
  -6   7  -3 680.297 61.2706   3
   6  -7   3 612.744 68.3164   1
   6  -7   4 491.935 69.0090   1
   6  -7   5 21.4215 56.0514   1
   6  -7   6 4.46605 55.2089   1
   6  -7   7 369.217 60.9560   1
   6  -7   8 224.674 56.2931   1
  -6   7  -8 215.402 77.6822   5
  -6   7  -9 51.3789 84.7998   5
  -6   7 -10 96.3314 71.8770   5
   6  -6 -13 857.738 90.2364   4
   6  -6 -12 429.163 74.1250   4
   6  -6 -11 714.912 68.4630   2
   6  -6 -11 698.670 84.8788   4
   6  -6 -10 565.773 74.9022   2
   6  -6 -10 730.478 75.7751   4
   6  -6  -9 3220.75 109.060   2
   6  -6  -9 3392.81 124.866   4
   6  -6  -8 199.923 62.8375   2
   6  -6  -8 344.776 68.7502   4
   6  -6  -7 21469.3 236.547   2
   6  -6  -7 21724.3 254.995   4
   6  -6  -6 6757.89 132.442   1
   6  -6  -6 6734.62 142.017   2
   6  -6  -6 6916.72 149.055   4
   6  -6  -5 515.973 76.9186   2
   6  -6  -5 413.738 66.2423   1
   6  -6  -4 5.18541 53.3894   1
   6  -6  -3 212.038 57.1403   1
   6  -6  -2 84.3406 51.3292   1
   6  -6  -1 777.298 66.5292   1
   6  -6   0 182.668 59.8207   1
   6  -6   1 1674.93 83.8345   1
   6  -6   2 981.963 70.0855   1
   6  -6   3 3202.30 102.183   1
   6  -6   4 36.0616 58.0496   1
   6  -6   5 626.121 65.9709   1
   6  -6   6-19.9851 54.0974   1
   6  -6   7 591.303 68.6757   1
   6  -6   8 3711.11 109.342   1
  -6   6  -9 117.823 91.8739   5
  -6   6 -10 1790.59 114.661   5
   6  -5 -13 951.909 97.4823   4
   6  -5 -12 645.994 82.6174   4
   6  -5 -11 290.475 66.5032   4
   6  -5 -10 121.575 60.4076   2
   6  -5 -10 89.2911 62.6008   4
   6  -5  -9 410.413 64.3742   2
   6  -5  -9 449.852 77.7141   4
   6  -5  -8 143.964 59.0523   2
   6  -5  -8 121.103 66.1034   4
   6  -5  -7 204.631 62.0788   2
   6  -5  -7 214.992 70.0873   4
   6  -5  -6 11847.5 159.322   1
   6  -5  -6 12306.3 175.561   2
   6  -5  -6 12423.4 192.060   4
   6  -5  -5 3009.25 95.6639   1
   6  -5  -5 3253.48 108.716   4
   6  -5  -4 1566.31 74.3729   1
   6  -5  -4 1737.81 85.4313   4
   6  -5  -3 345.030 56.8471   1
   6  -5  -2 990.072 67.0511   1
   6  -5  -1 168.564 54.5499   1
   6  -5   0 852.308 65.9382   1
   6  -5   1 748.674 65.2742   1
   6  -5   2 835.600 67.8532   1
   6  -5   3 2295.68 88.9661   1
   6  -5   4 1643.43 79.8552   1
   6  -5   5 189.888 62.4766   1
   6  -5   6 360.722 58.2625   1
   6  -5   7 376.136 59.5024   1
   6  -5   8 1128.26 76.6451   1
  -6   5  -9 435.626 93.5726   5
  -6   5 -10 241.577 93.3945   5
   6  -4 -13 247.453 69.5242   4
   6  -4 -12-17.9659 65.2395   4
   6  -4 -11 37.2354 71.2708   4
   6  -4 -10 255.504 78.3719   4
   6  -4  -9 160.721 54.0823   2
   6  -4  -9 154.352 69.9759   4
   6  -4  -8 373.053 54.2485   2
   6  -4  -8 441.370 71.6493   4
   6  -4  -7 1232.31 85.6247   4
   6  -4  -7 1284.12 75.7728   2
   6  -4  -6 1758.09 76.8748   1
   6  -4  -6 1905.13 93.2765   4
   6  -4  -5 16428.3 181.166   1
   6  -4  -5 16907.1 211.421   4
   6  -4  -4 17.1862 50.0171   1
   6  -4  -4 54.6465 59.1635   4
   6  -4  -3 395.252 54.6330   1
   6  -4  -3 337.869 60.1259   4
   6  -4  -2 1706.00 75.8397   1
   6  -4  -2 1433.68 69.8014   4
   6  -4  -1 73.4645 51.3256   1
   6  -4  -1 34.8965 41.6694   4
   6  -4   0 674.844 63.3589   1
   6  -4   0 653.057 50.5463   4
   6  -4   1 1382.85 74.0722   1
   6  -4   2-31.3817 49.5890   1
   6  -4   3 38.1184 51.8972   1
   6  -4   4 812.357 67.4518   1
   6  -4   5 3133.64 98.8933   1
   6  -4   6 1335.94 74.3273   1
   6  -4   7 1848.43 81.1930   1
   6  -4   8-27.8480 51.9483   1
  -6   4  -9 303.571 92.2413   5
  -6   4 -10 1102.27 108.485   5
  -6   4 -11 276.335 83.8079   5
   6  -3 -13 100.814 70.8191   4
   6  -3 -12 419.720 74.5336   4
   6  -3 -11 1052.99 85.5121   4
   6  -3 -10-64.1126 68.8252   4
   6  -3  -9-101.761 72.6136   4
   6  -3  -8 370.359 78.1511   4
   6  -3  -7 278.357 65.8861   4
   6  -3  -6 21.6891 44.0858   1
   6  -3  -6-26.6933 62.0712   4
   6  -3  -5 10403.8 144.657   1
   6  -3  -5 10746.5 173.132   4
   6  -3  -4 6732.31 120.167   1
   6  -3  -4 6968.28 136.300   4
   6  -3  -3 4036.42 98.1316   1
   6  -3  -3 3910.69 103.811   4
   6  -3  -2 52.3546 48.6754   1
   6  -3  -2 30.1529 44.0612   4
   6  -3  -1 679.650 59.6626   1
   6  -3  -1 718.979 51.6636   4
   6  -3   0 1415.93 71.6904   1
   6  -3   0 1493.74 60.3752   4
   6  -3   1 100.936 51.9682   1
   6  -3   2 10.2673 47.4183   1
   6  -3   3 4.72681 49.3538   1
   6  -3   4 713.550 66.7589   1
   6  -3   5 1537.67 86.6997   1
   6  -3   6 1301.90 81.2775   1
   6  -3   7 485.179 65.7252   1
   6  -3   8 137.736 57.0897   1
  -6   3  -9 155.877 85.1337   5
  -6   3 -10-44.8796 81.5119   5
  -6   3 -11-44.6061 77.9347   5
   6  -2 -14 331.035 82.6103   4
   6  -2 -13 488.403 80.1289   4
   6  -2 -12 153.333 57.8675   4
   6  -2 -11 103.557 60.6665   4
   6  -2 -10 2003.40 109.468   4
   6  -2  -9 1155.35 87.9434   4
   6  -2  -8 1689.10 95.3283   4
   6  -2  -7 288.831 63.6499   4
   6  -2  -6 608.091 54.6671   1
   6  -2  -6 497.248 72.8951   4
   6  -2  -5 1982.67 75.8077   1
   6  -2  -5 1865.85 91.5725   4
   6  -2  -4 4906.89 106.844   1
   6  -2  -4 5062.96 120.736   4
   6  -2  -3 15598.8 178.876   1
   6  -2  -3 15483.7 187.511   4
   6  -2  -2 91.9092 44.3669   4
   6  -2  -2 6.82478 55.0647   1
   6  -2  -1 7237.67 131.642   1
   6  -2  -1 6617.83 114.853   4
   6  -2   0 131.960 56.7648   1
   6  -2   1 509.108 63.4368   1
   6  -2   2 1606.09 78.2669   1
   6  -2   3 3469.27 103.226   1
   6  -2   4 7113.90 139.886   1
   6  -2   5 7032.16 139.414   1
   6  -2   6 10794.9 170.275   1
   6  -2   7 974.652 80.3779   1
   6  -2   8 263.673 63.7098   1
  -6   2  -9 178.060 74.4357   5
  -6   2 -10 146.832 77.7536   5
  -6   2 -11-73.6679 84.1785   2
  -6   2 -11-41.2900 81.9206   5
   6  -1 -13 247.973 75.7258   4
   6  -1 -12-19.5646 62.0307   4
   6  -1 -11 2686.10 121.631   4
   6  -1 -10 30.6368 63.8548   4
   6  -1  -9 1015.99 89.1337   4
   6  -1  -8-23.0106 66.4943   4
   6  -1  -7 57.3569 61.8233   4
   6  -1  -6 661.473 55.3882   1
   6  -1  -6 667.309 70.1410   4
   6  -1  -5 456.134 56.9282   4
   6  -1  -5 338.138 55.3027   1
   6  -1  -4 138.148 53.8858   4
   6  -1  -4-38.4163 54.2288   1
   6  -1  -3 5273.06 117.038   1
   6  -1  -3 5697.41 119.812   4
   6  -1  -2 18505.0 200.947   1
   6  -1  -2 18116.6 194.436   4
   6  -1  -1 3172.20 100.259   1
   6  -1   0 5184.42 118.620   1
   6  -1   1 1030.36 74.2945   1
   6  -1   2 794.169 68.9296   1
   6  -1   3 162.122 62.3842   1
   6  -1   4 6115.67 134.865   1
   6  -1   5 9492.08 164.189   1
   6  -1   6 3839.88 117.415   1
   6  -1   7 1409.90 84.9026   1
   6  -1   8 566.680 70.2014   1
  -6   1  -9 67.4178 70.1876   5
  -6   1 -10-25.3263 81.4452   2
  -6   1 -10-183.152 72.9169   5
  -6   1 -11 174.581 86.6845   5
   6   0 -13 175.660 65.1793   4
   6   0 -12 106.985 71.2567   4
   6   0 -11 235.697 78.6401   4
   6   0 -10 251.245 70.5245   4
   6   0  -9 2011.06 110.318   4
   6   0  -8 885.921 84.1311   4
   6   0  -7 2690.39 105.872   4
   6   0  -6-28.5901 52.3311   1
   6   0  -6-43.2351 58.8700   4
   6   0  -5 153.859 58.2452   1
   6   0  -5 202.499 59.0809   4
   6   0  -4-61.3705 57.0182   1
   6   0  -4-24.5642 49.9807   4
   6   0  -3 1481.16 76.1991   4
   6   0  -3 1328.23 83.6020   1
   6   0  -2 11487.5 162.186   4
   6   0  -2 11285.9 169.988   1
   6   0  -1 7417.39 143.674   1
   6   0   0 2267.50 93.3821   1
   6   0   1 3189.68 105.017   1
   6   0   2 87.1661 61.7289   1
   6   0   3 1274.51 85.4564   1
   6   0   4 27.5457 69.1385   1
   6   0   5 15.6087 73.6564   1
   6   0   6-45.5636 72.3741   1
   6   0   7 148.915 67.9924   1
  -6   0  -8 2514.80 117.536   5
   6   0   8 2372.87 99.0612   1
  -6   0  -9 140.802 78.6401   5
  -6   0  -9-7.29498 83.5513   2
  -6   0 -10-53.6336 80.3605   5
  -6   0 -10-4.92707 83.5829   2
   6   1 -13 187.650 77.0373   4
   6   1 -12 696.111 90.4796   4
   6   1 -11-22.0183 71.1709   4
   6   1 -10 147.064 68.3363   4
   6   1  -9 1740.86 103.985   4
   6   1  -8-28.5288 64.5150   4
   6   1  -7-33.9972 62.0634   4
   6   1  -6 1108.16 80.5160   4
   6   1  -6 1069.06 75.7527   1
   6   1  -5 1094.29 73.4459   4
   6   1  -5 1081.38 74.8044   1
   6   1  -4 1194.88 74.5086   4
   6   1  -4 1061.26 72.3635   1
   6   1  -3 1041.14 69.4590   4
   6   1  -3 1254.98 75.1715   1
   6   1  -2 63.9967 56.1382   1
   6   1  -1 2407.79 96.4797   1
   6   1   0 3554.76 113.630   1
   6   1   1 10416.8 174.481   1
   6   1   2 1078.05 84.2947   1
   6   1   3 1234.37 88.1983   1
   6   1   4 17.5709 65.0368   1
   6   1   5 262.902 69.2480   1
   6   1   6 162.830 60.8307   1
   6   1   7 201.595 72.6403   1
  -6  -1  -7 126.194 81.5083   2
  -6  -1  -8-14.9873 85.7807   2
  -6  -1  -9 340.065 100.138   2
   6   2 -12 2161.29 128.249   4
   6   2 -11 12.4812 65.6883   4
   6   2 -10 230.323 70.3297   4
   6   2  -9 2195.71 111.155   4
   6   2  -8 1140.49 90.3698   4
   6   2  -7 2878.82 99.7763   6
   6   2  -7 2933.99 116.058   4
   6   2  -6 7542.60 167.114   4
   6   2  -6 7431.53 149.255   1
   6   2  -5 11208.9 186.641   4
   6   2  -5 11628.1 181.706   1
   6   2  -4 357.781 66.3864   1
   6   2  -4 377.951 62.2048   4
   6   2  -3-19.0753 54.2666   1
   6   2  -3-2.31496 46.5908   4
   6   2  -2 409.164 66.8472   1
   6   2  -1 468.785 68.1611   1
   6   2   0 769.711 77.1362   1
   6   2   1 18111.9 231.153   1
   6   2   2 568.126 80.1742   1
   6   2   3 3987.49 129.742   1
   6   2   4 126.131 70.0064   1
   6   2   5-74.9159 69.2915   1
  -6  -2  -5-142.623 80.8154   2
   6   2   6-23.0261 63.1207   1
  -6  -2  -6-46.8432 81.7995   2
   6   2   7 331.901 78.1564   1
  -6  -2  -7 314.392 85.9099   2
  -6  -2  -8 209.997 84.7940   2
  -6  -2  -9 97.5099 100.168   2
   6   3 -11 83.8511 71.2335   4
   6   3 -10 89.5199 70.5626   4
   6   3  -9 207.791 63.9350   6
   6   3  -9 238.685 79.1373   4
   6   3  -8 88.0517 62.4818   6
   6   3  -8 23.8666 68.9376   4
   6   3  -7 3046.66 110.975   6
   6   3  -7 3061.20 121.714   4
   6   3  -6 4631.21 138.075   4
   6   3  -6 4672.43 132.281   1
   6   3  -5 12280.9 200.512   4
   6   3  -5 12141.8 197.366   1
   6   3  -4 2550.61 99.4406   4
   6   3  -4 2527.43 106.725   1
   6   3  -3 612.614 75.1711   1
   6   3  -2 2361.04 102.350   1
   6   3  -1 767.861 82.7858   1
   6   3   0 48.8812 67.7547   1
   6   3   1 103.267 74.2236   1
  -6  -3  -2 3943.38 128.874   2
   6   3   2 4356.19 135.849   1
  -6  -3  -3 3427.03 129.183   2
   6   3   3 3614.21 129.931   1
   6   3   4 152.146 78.6483   1
  -6  -3  -4 149.795 72.5471   2
   6   3   5 18.7214 76.5148   1
  -6  -3  -5 0.46101 76.2431   2
   6   3   6 232.082 84.0452   1
  -6  -3  -6 239.511 93.4156   2
   6   3   7 201.778 69.8990   1
  -6  -3  -7 151.881 94.8442   2
  -6  -3  -8 112.985 101.845   2
   6   4 -11 335.439 76.0082   4
   6   4 -10 1167.93 91.7777   6
   6   4 -10 1294.82 100.244   4
   6   4  -9 101.699 68.8980   6
   6   4  -9 119.370 70.6962   4
   6   4  -8 356.280 63.7611   6
   6   4  -8 467.039 85.8035   4
   6   4  -7 2407.14 98.7724   6
   6   4  -7 2686.80 119.271   4
   6   4  -6 70.8270 68.2957   4
   6   4  -6 136.425 81.2209   1
   6   4  -5 6648.63 163.761   1
   6   4  -4 166.776 71.8626   1
   6   4  -3-54.1855 68.1105   1
   6   4  -2-11.7652 67.7402   1
   6   4  -1-4.93289 66.7866   1
   6   4   0 149.133 74.8735   1
   6   4   1 11.4601 76.4005   1
   6   4   2 547.735 92.6237   1
  -6  -4  -3 929.842 92.3841   2
   6   4   3 981.172 97.2037   1
   6   4   4 63.4423 85.4003   1
  -6  -4  -4-63.3742 82.4116   2
  -6  -4  -5 927.047 103.213   2
   6   4   5 964.163 92.8862   1
   6   4   6-10.8501 73.6346   1
  -6  -4  -6 11.1775 86.9754   2
   6   4   7 7.00260 77.6990   1
  -6  -4  -7-34.5942 88.5105   2
   6   5 -10 135.654 77.4835   6
   6   5  -9-38.8031 72.4640   6
   6   5  -8 275.066 71.0281   6
   6   5  -7 177.339 57.6241   6
   6   5  -6 29.9869 76.6149   1
   6   5  -5 954.713 92.7131   1
   6   5  -4 47.7497 75.7121   1
   6   5  -3 884.617 89.9311   1
   6   5  -2 29.6166 70.9195   1
   6   5  -1 204.180 81.9081   1
   6   5   0 85.9733 66.5994   1
   6   5   1 289.837 84.1286   1
   6   5   2 19.5583 78.3683   1
   6   5   3 79.9616 74.6914   1
   6   5   4 730.238 104.104   1
  -6  -5  -5 711.109 108.038   2
   6   5   5 853.647 108.473   1
   6   5   6 64.1046 87.8686   1
  -6  -5  -6 137.474 90.1768   2
   6   6  -9 882.326 95.4279   6
   6   6  -8 691.121 75.5570   6
   6   6  -7 148.459 62.2894   6
   6   6  -6 80.4967 75.2971   1
   6   6  -5 149.518 84.4403   1
   6   6  -4-21.7217 71.1194   1
   6   6  -3 177.606 72.0213   1
   6   6  -2-39.9219 74.0695   1
   6   6  -1 61.3101 90.5727   1
   6   6   0 840.558 93.8061   1
   6   6   1 337.414 91.4605   1
   6   6   2 143.433 87.2245   1
   6   6   3 141.890 83.2875   1
   6   7  -7 322.569 80.2484   6
   6   7  -6 356.190 103.311   1
   6   7  -5 290.246 81.2235   1
   6   7  -4 264.891 91.9282   1
   6   7  -3 304.203 99.3289   1
   7 -11  -5-7.88679 53.5889   1
   7 -11  -4-74.0960 75.3300   1
   7 -11  -3-69.1973 66.0286   1
   7 -11  -2-18.9449 62.9761   1
   7 -11  -1 44.8419 71.1512   1
   7 -11   0-26.6877 85.6495   1
   7 -11   1 104.381 68.3397   1
   7 -11   2 35.5302 75.2117   1
   7 -10  -7-20.3197 72.7901   2
   7 -10  -6-5.62622 74.0354   2
   7 -10  -5 24.1077 69.2478   2
[truncated: 788,769 more chars]
