# Supplementary material for: Crystal structures of the recreational drug N-(4-meth­oxy­phen­yl)piperazine (MeOPP) and three of its salts
Source: Acta Crystallogr E Crystallogr Commun. 2020 Mar 5;76(Pt 4):488–95. doi: 10.1107/S2056989020002844 (PMC7133027; doi:10.1107/S2056989020002844)
Supplement: Supplementary file 2 [file e-76-00488-Isup2.hkl]

data_I                                                                          
_shelx_title ' sk19cg'                                                          
_shelx_refln_list_code          4                                               
_shelx_F_calc_maximum      184.08                                               
_exptl_crystal_F_000       416.00                                               
_reflns_d_resolution_high  0.7643                                               
                                                                                
loop_                                                                           
 _space_group_symop_operation_xyz                                               
 'x, y, z'                                                                      
 '-x, -y, z+1/2'                                                                
 '-x+1/2, y+1/2, z+1/2'                                                         
 'x+1/2, -y+1/2, z'                                                             
                                                                                
_cell_length_a     6.9683                                                       
_cell_length_b     7.9683                                                       
_cell_length_c    18.9750                                                       
_cell_angle_alpha  90.000                                                       
_cell_angle_beta   90.000                                                       
_cell_angle_gamma  90.000                                                       
                                                                                
_shelx_F_squared_multiplier     1.000                                           
                                                                                
loop_                                                                           
 _refln_index_h                                                                 
 _refln_index_k                                                                 
 _refln_index_l                                                                 
 _refln_F_squared_calc                                                          
 _refln_F_squared_meas                                                          
 _refln_F_squared_sigma                                                         
 _refln_observed_status                                                         
   0   0 -24          4.13          3.08         1.67 o                         
   0   2 -24          1.23          1.70         1.62 o                         
   1   2 -24          0.70          0.44         1.73 o                         
   2   0 -23          8.17          8.63         1.76 o                         
   0   1 -23          0.49          0.02         1.08 o                         
   1   1 -23          3.08          4.84         0.94 o                         
   2   1 -23          5.64         11.49         3.05 o                         
   1   2 -23          4.23          5.85         1.51 o                         
   0   3 -23          0.42          1.16         1.96 o                         
   1   3 -23          3.54          8.53         1.59 o                         
   0   0 -22          5.42          8.26         1.47 o                         
   2   0 -22          3.68          1.84         1.63 o                         
   1   1 -22          2.66          4.61         0.88 o                         
   2   1 -22          2.95          0.30         1.11 o                         
   3   1 -22          2.83          4.56         2.44 o                         
   0   2 -22          9.76         12.66         1.18 o                         
   1   2 -22          3.07          5.25         1.01 o                         
   2   2 -22          2.84          3.25         1.11 o                         
   1   3 -22          0.52          0.97         1.60 o                         
   2   3 -22          6.44          6.79         1.62 o                         
   0   4 -22         12.34         13.19         1.62 o                         
   1   4 -22          1.02          0.20         1.56 o                         
   2   0 -21          7.70          9.21         1.63 o                         
   4   0 -21          7.22          7.50         1.72 o                         
   0   1 -21          2.46          2.33         1.24 o                         
   1   1 -21          9.66         11.17         0.78 o                         
   2   1 -21          1.72          1.13         1.08 o                         
   3   1 -21          1.13          0.19         1.07 o                         
   4   1 -21          0.45         -0.88         1.72 o                         
   1   2 -21          7.21          8.17         0.84 o                         
   2   2 -21          5.10          6.70         1.04 o                         
   3   2 -21          1.10          0.83         1.07 o                         
   0   3 -21          6.09          7.45         1.07 o                         
   1   3 -21          1.21          1.48         1.46 o                         
   2   3 -21          2.92          4.27         1.08 o                         
   3   3 -21          0.28          0.95         1.22 o                         
   1   4 -21          2.69          2.29         1.55 o                         
   2   4 -21          3.02          1.67         1.57 o                         
   1   5 -21          3.62          2.70         1.55 o                         
   0   0 -20         25.00         24.62         1.58 o                         
   2   0 -20          8.56          6.58         1.40 o                         
   4   0 -20          5.78          6.14         1.65 o                         
   1   1 -20         21.49         27.44         1.07 o                         
   2   1 -20         11.56         11.89         1.06 o                         
   3   1 -20          0.11         -1.01         1.01 o                         
   4   1 -20          0.04         -1.10         1.10 o                         
   0   2 -20          6.47          5.84         0.93 o                         
   1   2 -20          1.90          2.92         0.78 o                         
   2   2 -20          4.74          6.00         0.96 o                         
   3   2 -20          4.70          5.99         1.01 o                         
   4   2 -20          4.59          6.56         1.07 o                         
   1   3 -20          6.61          6.03         0.99 o                         
   2   3 -20         20.47         21.58         1.17 o                         
   3   3 -20          1.10          0.78         1.02 o                         
   4   3 -20          0.16          1.07         1.68 o                         
   0   4 -20         23.50         25.84         1.65 o                         
   1   4 -20          1.36          2.42         1.39 o                         
   2   4 -20          1.72          5.08         1.13 o                         
   3   4 -20          0.51          0.49         1.58 o                         
   1   5 -20          2.47          1.29         1.47 o                         
   2   0 -19         33.99         32.14         1.67 o                         
   4   0 -19         11.06         13.89         1.51 o                         
   0   1 -19          2.32          1.92         0.89 o                         
   1   1 -19         72.42         73.90         1.34 o                         
   2   1 -19          2.60          0.72         0.94 o                         
   3   1 -19          0.16          0.48         0.95 o                         
   4   1 -19          1.49          2.26         1.00 o                         
   5   1 -19          0.99          1.81         1.06 o                         
   1   2 -19         17.46         18.22         0.72 o                         
   2   2 -19         20.43         20.88         2.01 o                         
   3   2 -19          4.00          3.29         0.96 o                         
   4   2 -19          3.06          3.23         1.00 o                         
   5   2 -19          0.27          1.61         1.06 o                         
   0   3 -19          1.81          2.28         0.88 o                         
   1   3 -19          0.51          1.44         0.94 o                         
   2   3 -19          6.87          6.35         1.31 o                         
   3   3 -19          1.33          2.00         0.98 o                         
   4   3 -19          3.08          3.32         1.06 o                         
   5   3 -19          1.87          1.13         1.60 o                         
   1   4 -19          7.05          6.29         1.33 o                         
   2   4 -19          7.43          9.47         1.09 o                         
   3   4 -19          0.46          0.65         1.06 o                         
   4   4 -19          1.45          3.66         1.72 o                         
   0   5 -19          0.90          0.12         1.33 o                         
   1   5 -19          6.25          5.78         1.43 o                         
   2   5 -19          1.86          2.74         1.49 o                         
   1   6 -19          0.27          0.99         1.55 o                         
   0   0 -18        186.54        178.62         2.61 o                         
   2   0 -18          6.51          6.29         1.34 o                         
   4   0 -18          7.97          6.68         1.38 o                         
   6   0 -18          3.71          6.01         1.71 o                         
   1   1 -18        145.53        156.22         2.86 o                         
   2   1 -18          8.89          8.86         0.75 o                         
   3   1 -18          1.31          1.80         0.88 o                         
   4   1 -18          1.35          0.52         0.97 o                         
   5   1 -18          0.41          1.29         1.00 o                         
   6   1 -18          0.24         -0.35         1.32 o                         
   0   2 -18         57.86         56.19         1.21 o                         
   1   2 -18          4.38          5.28         0.61 o                         
   2   2 -18          0.35          0.40         0.68 o                         
   3   2 -18          4.25          4.99         0.91 o                         
   4   2 -18          4.44          5.53         1.18 o                         
   5   2 -18          0.38         -0.25         0.96 o                         
   1   3 -18         34.35         36.42         0.92 o                         
   2   3 -18         16.34         16.41         1.05 o                         
   3   3 -18          5.98          6.63         0.96 o                         
   4   3 -18          4.01          4.44         1.43 o                         
   5   3 -18          0.59          1.11         1.05 o                         
   0   4 -18          9.50         11.45         1.26 o                         
   1   4 -18          8.59         11.48         1.41 o                         
   2   4 -18          6.50          8.13         1.00 o                         
   3   4 -18          3.02          2.80         0.97 o                         
   4   4 -18          0.75          0.89         1.62 o                         
   5   4 -18          0.39          2.06         1.61 o                         
   1   5 -18          4.58          5.28         1.31 o                         
   2   5 -18          0.37          0.30         1.35 o                         
   3   5 -18          4.06          1.86         1.50 o                         
   1   6 -18          4.84          4.10         1.23 o                         
   1   7 -18          1.54          1.71         0.94 o                         
   2   0 -17         10.83          9.80         1.19 o                         
   4   0 -17          2.00          1.96         1.30 o                         
   6   0 -17          4.63          6.28         1.58 o                         
   0   1 -17         10.25          8.22         0.97 o                         
   1   1 -17         47.07         50.36         0.82 o                         
   2   1 -17          2.83          2.24         0.70 o                         
   3   1 -17         57.62         53.54         1.29 o                         
   4   1 -17          0.82         -0.09         0.87 o                         
   5   1 -17          3.16          3.50         0.96 o                         
   6   1 -17          0.10         -0.38         1.04 o                         
   1   2 -17         16.11         18.06         0.68 o                         
   2   2 -17          3.82          4.45         0.68 o                         
   3   2 -17         32.91         34.71         1.29 o                         
   4   2 -17          5.23          5.20         0.88 o                         
   5   2 -17          0.85          1.55         1.19 o                         
   6   2 -17          5.07          7.60         1.55 o                         
   0   3 -17          9.06          8.31         0.92 o                         
   1   3 -17          2.59          1.96         0.65 o                         
   2   3 -17         11.75         10.20         1.06 o                         
   3   3 -17         26.39         27.25         1.28 o                         
   4   3 -17          1.32          2.07         1.46 o                         
   5   3 -17          4.55          6.04         1.06 o                         
   1   4 -17          4.11          4.17         1.18 o                         
   2   4 -17          0.29          0.67         0.93 o                         
   3   4 -17         19.66         21.33         1.36 o                         
   4   4 -17          6.02          5.31         1.91 o                         
   5   4 -17          0.61          1.42         1.03 o                         
   0   5 -17          5.18          4.89         1.27 o                         
   1   5 -17          1.01          1.29         0.74 o                         
   2   5 -17          9.79          9.19         1.16 o                         
   3   5 -17          6.24          5.97         1.17 o                         
   4   5 -17          0.01          0.45         1.50 o                         
   1   6 -17         13.98         14.74         0.94 o                         
   2   6 -17          1.46          3.03         0.88 o                         
   3   6 -17          1.28          1.96         0.95 o                         
   4   6 -17          1.66          4.55         1.50 o                         
   0   7 -17          6.31          6.06         1.24 o                         
   1   7 -17          3.72          2.36         1.06 o                         
   2   7 -17          3.91          7.29         1.85 o                         
   0   0 -16       1731.87       1849.16         6.74 o                         
   2   0 -16         21.48         21.29         1.01 o                         
   4   0 -16          7.39          6.06         1.27 o                         
   6   0 -16          0.74         -1.18         1.44 o                         
   1   1 -16         33.57         33.81         1.19 o                         
   2   1 -16          3.64          4.01         0.61 o                         
   3   1 -16          8.29          6.81         0.85 o                         
   4   1 -16          2.52          2.53         0.86 o                         
   5   1 -16          3.19          2.29         0.90 o                         
   6   1 -16          0.97          2.24         1.01 o                         
   0   2 -16        705.99        736.73         9.17 o                         
   1   2 -16         43.33         42.98         0.81 o                         
   2   2 -16         16.65         15.41         0.69 o                         
   3   2 -16         10.85         11.07         0.95 o                         
   4   2 -16          4.37          4.06         0.86 o                         
   5   2 -16          1.25          1.64         0.88 o                         
   6   2 -16          1.78          4.33         1.38 o                         
   1   3 -16         33.04         30.77         0.80 o                         
   2   3 -16          7.90          7.94         0.84 o                         
   3   3 -16          0.19          0.93         1.87 o                         
   4   3 -16          8.03          8.25         1.62 o                         
   5   3 -16          3.70          4.46         0.98 o                         
   6   3 -16          2.53          3.91         1.45 o                         
   0   4 -16         38.02         38.65         0.98 o                         
   1   4 -16         20.25         20.88         0.60 o                         
   2   4 -16         14.87         15.18         0.89 o                         
   3   4 -16          5.87          7.40         0.96 o                         
   4   4 -16          1.96          3.81         2.42 o                         
   5   4 -16          2.13          2.61         0.98 o                         
   1   5 -16         13.64         11.50         0.80 o                         
   2   5 -16          2.12          3.56         0.80 o                         
   3   5 -16          0.84         -0.42         1.13 o                         
   4   5 -16          3.50          3.95         1.30 o                         
   5   5 -16          5.33          4.35         1.58 o                         
   0   6 -16          1.55          0.77         1.08 o                         
   1   6 -16          2.89          2.34         0.82 o                         
   2   6 -16          5.62          5.47         0.90 o                         
   3   6 -16          0.25          0.77         0.91 o                         
   4   6 -16          2.54          3.47         1.50 o                         
   1   7 -16          0.41          2.22         0.93 o                         
   2   7 -16         11.32         11.71         1.05 o                         
   2   0 -15          6.43          6.99         0.69 o                         
   4   0 -15         33.86         27.50         1.44 o                         
   6   0 -15         24.58         28.22         1.63 o                         
   0   1 -15         29.97         31.19         1.61 o                         
   1   1 -15        207.12        215.67         1.21 o                         
   2   1 -15          2.97          3.35         0.57 o                         
   3   1 -15         32.68         30.93         0.97 o                         
   4   1 -15          4.76          4.44         0.84 o                         
   5   1 -15          3.29          3.93         0.86 o                         
   6   1 -15          0.44          1.17         1.28 o                         
   1   2 -15         52.50         53.46         1.06 o                         
   2   2 -15         19.96         17.14         1.11 o                         
   3   2 -15         10.87         11.00         0.83 o                         
   4   2 -15          9.33          8.28         0.85 o                         
   5   2 -15          4.95          4.49         0.87 o                         
   6   2 -15          7.64          5.76         1.40 o                         
   0   3 -15         66.42         64.85         2.78 o                         
   1   3 -15         34.46         37.95         0.74 o                         
   2   3 -15         19.29         17.25         0.91 o                         
   3   3 -15         17.93         15.74         2.13 o                         
   4   3 -15          8.43          9.95         0.89 o                         
   5   3 -15          4.44          6.66         1.26 o                         
   6   3 -15          0.52         -1.30         1.30 o                         
   1   4 -15         12.26         11.97         0.60 o                         
   2   4 -15         88.33         91.26         1.86 o                         
   3   4 -15         11.48         13.42         0.92 o                         
   4   4 -15          2.41          1.93         0.72 o                         
   5   4 -15          0.42          0.62         0.75 o                         
   6   4 -15          2.11          3.25         1.12 o                         
   0   5 -15          2.86          1.63         0.97 o                         
   1   5 -15          0.57          0.70         0.68 o                         
   2   5 -15         33.53         36.47         1.75 o                         
   3   5 -15          7.67          8.52         1.25 o                         
   4   5 -15          0.78          1.80         1.33 o                         
   5   5 -15          7.11          7.73         1.64 o                         
   1   6 -15          9.15          9.61         0.87 o                         
   2   6 -15         49.47         52.84         2.23 o                         
   3   6 -15          2.61          2.23         0.89 o                         
   4   6 -15          1.87          1.37         1.42 o                         
   0   7 -15          3.73          4.06         1.33 o                         
   1   7 -15          2.01          1.30         0.73 o                         
   2   7 -15         15.61         16.99         0.87 o                         
   3   7 -15          3.50          2.40         1.05 o                         
   0   0 -14         36.02         34.13         1.18 o                         
   2   0 -14          1.25          2.30         0.55 o                         
   4   0 -14         50.89         45.80         1.51 o                         
   6   0 -14         37.47         36.49         1.67 o                         
   1   1 -14        273.81        284.00         2.95 o                         
   2   1 -14          9.28         11.37         0.52 o                         
   3   1 -14          2.33          1.48         0.69 o                         
   4   1 -14          0.69          0.42         0.75 o                         
   5   1 -14          7.87          6.55         0.83 o                         
   6   1 -14          0.26          0.75         1.19 o                         
   0   2 -14         62.68         62.95         1.05 o                         
   1   2 -14        116.77        115.99         1.25 o                         
   2   2 -14          2.62          2.27         0.67 o                         
   3   2 -14          3.06          4.19         0.72 o                         
   4   2 -14         25.89         22.81         0.97 o                         
   5   2 -14          0.36          0.45         0.79 o                         
   6   2 -14          6.82          9.21         1.30 o                         
   1   3 -14        194.51        198.71         1.08 o                         
   2   3 -14         25.02         25.30         0.72 o                         
   3   3 -14          0.48          0.87         0.57 o                         
   4   3 -14          1.19          1.84         0.74 o                         
   5   3 -14          1.01          1.00         0.71 o                         
   6   3 -14          0.18          0.15         1.00 o                         
   7   3 -14          2.15          2.87         1.89 o                         
   0   4 -14         70.50         75.09         1.47 o                         
   1   4 -14         39.36         41.11         2.56 o                         
   2   4 -14         10.44         12.00         2.14 o                         
   3   4 -14          6.47          8.28         1.00 o                         
   4   4 -14          4.15          5.10         0.86 o                         
   5   4 -14          1.20          3.64         0.76 o                         
   6   4 -14          3.71          5.39         1.09 o                         
   1   5 -14         98.11         98.20         1.27 o                         
   2   5 -14          2.84          3.21         0.98 o                         
   3   5 -14          5.25          4.83         1.21 o                         
   4   5 -14          1.78          4.26         1.25 o                         
   5   5 -14          1.81          3.68         1.50 o                         
   0   6 -14         11.84         11.32         0.85 o                         
   1   6 -14          7.01          8.77         0.69 o                         
   2   6 -14          4.21          4.33         0.69 o                         
   3   6 -14          6.38          5.76         0.97 o                         
   4   6 -14          0.88          0.27         1.28 o                         
   5   6 -14          1.75          5.54         1.56 o                         
   1   7 -14         19.18         20.33         0.71 o                         
   2   7 -14          6.22          6.24         0.79 o                         
   3   7 -14          0.58          0.70         0.80 o                         
   0   8 -14          3.34          3.66         0.97 o                         
   1   8 -14          3.96          3.46         0.79 o                         
   2   0 -13         10.95         12.97         0.62 o                         
   4   0 -13         16.40         15.50         1.21 o                         
   0   1 -13         25.20         27.39         0.79 o                         
   1   1 -13         42.19         41.87         0.58 o                         
   2   1 -13         22.20         21.82         0.93 o                         
   3   1 -13          0.92          1.07         0.72 o                         
   4   1 -13          8.20          7.06         0.79 o                         
   5   1 -13         16.23         15.07         0.90 o                         
   6   1 -13          0.54          0.58         1.15 o                         
   1   2 -13         36.64         36.08         0.62 o                         
   2   2 -13         37.21         34.94         0.79 o                         
   3   2 -13         29.03         28.35         0.85 o                         
   4   2 -13          4.62          4.73         0.62 o                         
   5   2 -13         15.82         13.87         0.77 o                         
   6   2 -13          8.20          7.54         0.99 o                         
   7   2 -13          2.97          1.57         1.74 o                         
   0   3 -13         88.84         87.97         1.61 o                         
   1   3 -13          5.60          5.75         0.42 o                         
   2   3 -13         55.15         55.56         1.86 o                         
   3   3 -13         34.98         35.88         0.95 o                         
   4   3 -13         11.70         12.20         0.69 o                         
   5   3 -13          7.99          7.32         0.72 o                         
   6   3 -13          1.05         -0.80         0.94 o                         
   7   3 -13          0.50         -0.11         1.75 o                         
   1   4 -13         19.23         15.37         1.93 o                         
   2   4 -13         98.78         99.74         1.31 o                         
   3   4 -13         14.66         16.98         0.87 o                         
   4   4 -13          3.17          4.19         0.83 o                         
   5   4 -13          1.70          1.56         0.87 o                         
   6   4 -13          0.32         -0.36         0.97 o                         
   0   5 -13          6.47          5.49         0.65 o                         
   1   5 -13          8.06          7.64         0.56 o                         
   2   5 -13          4.29          4.70         0.59 o                         
   3   5 -13         38.47         38.24         1.46 o                         
   4   5 -13          1.22          2.69         1.18 o                         
   5   5 -13          4.72          6.17         1.49 o                         
   6   5 -13          1.09         -1.27         1.52 o                         
   1   6 -13          1.45          0.57         0.52 o                         
   2   6 -13         38.41         37.49         2.12 o                         
   3   6 -13          2.21          2.36         0.87 o                         
   4   6 -13          3.53          2.88         1.66 o                         
   5   6 -13          7.23          8.76         1.67 o                         
   0   7 -13          3.14          1.53         0.80 o                         
   1   7 -13          2.87          1.77         0.58 o                         
   2   7 -13          2.17          2.14         0.69 o                         
   3   7 -13          2.42          2.90         0.91 o                         
   4   7 -13          0.46          1.23         1.04 o                         
   1   8 -13          0.25          0.17         0.79 o                         
   2   8 -13          3.05          1.91         0.79 o                         
   0   0 -12        158.60        158.21         1.75 o                         
   2   0 -12         12.51         15.08         0.72 o                         
   4   0 -12         32.82         31.33         1.26 o                         
   1   1 -12         51.24         50.48         0.50 o                         
   2   1 -12         51.64         54.89         0.52 o                         
   3   1 -12         49.84         52.56         0.77 o                         
   4   1 -12         27.30         27.79         0.73 o                         
   5   1 -12         16.43         16.02         0.98 o                         
   6   1 -12          2.22          0.64         0.89 o                         
   7   1 -12         20.15         24.53         2.01 o                         
   0   2 -12        125.14        140.37         2.44 o                         
   1   2 -12         67.15         65.65         0.48 o                         
   2   2 -12         82.61         84.25         0.75 o                         
   3   2 -12         10.37         10.17         0.56 o                         
   4   2 -12         12.82         12.96         0.64 o                         
   5   2 -12         11.98         11.16         0.73 o                         
   6   2 -12         25.36         25.98         1.13 o                         
   7   2 -12          4.08          2.67         1.75 o                         
   1   3 -12          2.91          2.34         0.40 o                         
   2   3 -12         70.29         71.83         2.02 o                         
   3   3 -12         83.61         84.92         1.18 o                         
   4   3 -12         57.18         58.63         2.91 o                         
   5   3 -12          2.66          2.77         0.67 o                         
   6   3 -12          1.05          0.88         1.06 o                         
   7   3 -12          2.15          2.19         1.63 o                         
   0   4 -12         65.90         63.80         1.25 o                         
   1   4 -12         16.16         17.24         0.59 o                         
   2   4 -12        151.67        161.82         5.24 o                         
   3   4 -12          5.92          7.90         0.96 o                         
   4   4 -12          0.84          1.41         0.79 o                         
   5   4 -12          2.19          1.17         1.21 o                         
   6   4 -12          0.47         -1.37         1.47 o                         
   1   5 -12         11.70         10.08         0.62 o                         
   2   5 -12          5.93          5.37         0.71 o                         
   3   5 -12         82.97         81.59         1.51 o                         
   4   5 -12          0.87         -0.01         1.33 o                         
   5   5 -12          4.31          5.89         1.41 o                         
   6   5 -12          3.31          1.31         1.62 o                         
   0   6 -12         26.11         24.44         0.87 o                         
   1   6 -12          9.56          9.18         0.55 o                         
   2   6 -12         45.66         50.45         1.75 o                         
   3   6 -12          3.28          3.32         0.86 o                         
   4   6 -12          1.74          0.12         1.17 o                         
   5   6 -12          2.50          1.37         1.47 o                         
   1   7 -12          3.52          2.64         0.57 o                         
   2   7 -12          1.08          1.97         0.67 o                         
   3   7 -12         21.02         22.51         0.91 o                         
   4   7 -12          6.82          5.94         1.08 o                         
   0   8 -12          5.46          3.91         2.32 o                         
   1   8 -12          6.20          6.03         0.65 o                         
   2   8 -12          0.83          0.91         0.73 o                         
   2   0 -11        100.18        114.48         0.79 o                         
   4   0 -11         62.97         67.08         1.81 o                         
   6   0 -11        172.86        186.95         3.05 o                         
   0   1 -11        122.26        129.43         0.78 o                         
   1   1 -11         63.44         69.93         0.55 o                         
   2   1 -11         13.26         13.48         0.39 o                         
   3   1 -11        149.84        147.77         3.33 o                         
   4   1 -11          0.63          0.46         0.51 o                         
   5   1 -11         21.21         24.80         0.82 o                         
   6   1 -11          0.91          0.45         1.36 o                         
   7   1 -11         23.05         27.59         1.99 o                         
   8   1 -11          0.40         -0.85         1.81 o                         
   1   2 -11         46.93         48.91         0.47 o                         
   2   2 -11         95.80         96.31         1.25 o                         
   3   2 -11         75.54         74.73         1.07 o                         
   4   2 -11         37.15         37.02         2.29 o                         
   5   2 -11         47.39         47.91         1.52 o                         
   6   2 -11         72.92         74.49         1.44 o                         
   7   2 -11          0.68          0.18         1.69 o                         
   0   3 -11         98.52        100.24         3.85 o                         
   1   3 -11         36.29         37.51         2.12 o                         
   2   3 -11         28.65         28.31         0.57 o                         
   3   3 -11         18.82         19.23         0.80 o                         
   4   3 -11          4.46          4.32         0.77 o                         
   5   3 -11         10.38         10.13         0.98 o                         
   6   3 -11          0.29          0.24         0.88 o                         
   7   3 -11          0.54          0.73         1.64 o                         
   1   4 -11         12.13         11.48         0.41 o                         
   2   4 -11         66.72         66.30         1.17 o                         
   3   4 -11         41.32         42.10         0.82 o                         
   4   4 -11          9.49          8.83         1.05 o                         
   5   4 -11         12.74          9.84         1.39 o                         
   6   4 -11          4.47          3.41         1.43 o                         
   7   4 -11          0.37         -0.17         1.80 o                         
   0   5 -11          3.22          1.79         0.55 o                         
   1   5 -11         11.28         10.91         0.47 o                         
   2   5 -11          4.91          5.77         0.71 o                         
   3   5 -11         46.65         45.33         2.38 o                         
   4   5 -11          8.88          7.98         1.26 o                         
   5   5 -11          1.95          1.91         0.85 o                         
   6   5 -11          1.37          0.68         1.56 o                         
   1   6 -11          0.28          0.13         0.46 o                         
   2   6 -11         18.77         18.95         0.69 o                         
   3   6 -11          2.91          2.62         0.85 o                         
   4   6 -11          0.37          2.78         1.23 o                         
   5   6 -11          9.32          9.69         1.02 o                         
   6   6 -11          0.91          0.36         1.45 o                         
   0   7 -11         35.53         37.47         1.03 o                         
   1   7 -11         10.90         11.43         0.59 o                         
   2   7 -11          0.27          0.11         0.62 o                         
   3   7 -11          1.74          2.20         0.93 o                         
   4   7 -11          8.39          9.25         1.05 o                         
   1   8 -11          2.17          2.25         0.61 o                         
   2   8 -11          1.89          1.65         0.71 o                         
   3   8 -11          0.61          1.54         0.95 o                         
   0   9 -11         11.59         13.33         1.49 o                         
   0   0 -10        237.57        237.44         0.95 o                         
   2   0 -10        488.96        512.75         2.80 o                         
   4   0 -10         83.43         85.45         1.31 o                         
   6   0 -10         70.73         72.60         2.19 o                         
   8   0 -10          0.10         -0.31         1.79 o                         
   1   1 -10        578.68        619.75         2.58 o                         
   2   1 -10          6.12          5.39         0.22 o                         
   3   1 -10         44.91         46.10         0.46 o                         
   4   1 -10         39.25         41.22         0.65 o                         
   5   1 -10        197.25        190.59         1.65 o                         
   6   1 -10         12.37         11.12         1.13 o                         
   7   1 -10          2.56          2.56         1.18 o                         
   8   1 -10          1.15          0.15         1.73 o                         
   0   2 -10        169.87        176.88         3.07 o                         
   1   2 -10          0.49          0.60         0.30 o                         
   2   2 -10        113.38        125.70         1.25 o                         
   3   2 -10         36.17         36.24         0.79 o                         
   4   2 -10         39.78         42.67         1.74 o                         
   5   2 -10         16.46         17.73         0.93 o                         
   6   2 -10         31.75         29.10         1.13 o                         
   7   2 -10          0.62          0.04         1.62 o                         
   1   3 -10         27.04         28.28         1.32 o                         
   2   3 -10          4.07          4.76         0.44 o                         
   3   3 -10         86.92         89.17         1.60 o                         
   4   3 -10         75.49         79.12         1.22 o                         
   5   3 -10        108.14        107.31         2.24 o                         
   6   3 -10         21.36         21.64         1.70 o                         
   7   3 -10          2.05          1.48         1.52 o                         
   0   4 -10         42.95         39.91         0.78 o                         
   1   4 -10          0.76          0.72         0.33 o                         
   2   4 -10          5.27          5.73         0.47 o                         
   3   4 -10         14.17         14.23         1.20 o                         
   4   4 -10         82.93         82.57         1.28 o                         
   5   4 -10          2.53          2.13         0.82 o                         
   6   4 -10          4.78          3.97         1.45 o                         
   7   4 -10          0.77          3.04         1.76 o                         
   1   5 -10          3.08          2.25         0.39 o                         
   2   5 -10          1.21          1.02         0.49 o                         
   3   5 -10         58.42         65.17         2.20 o                         
   4   5 -10         24.41         23.54         1.01 o                         
   5   5 -10         24.83         28.27         1.10 o                         
   6   5 -10          1.94          0.32         1.90 o                         
   0   6 -10         29.04         29.86         0.84 o                         
   1   6 -10          0.52          0.44         0.43 o                         
   2   6 -10          3.46          3.59         0.58 o                         
   3   6 -10          2.51          3.17         1.33 o                         
   4   6 -10         39.09         39.03         2.00 o                         
   5   6 -10          4.87          4.01         0.97 o                         
   6   6 -10          1.63          2.20         1.32 o                         
   1   7 -10          5.00          4.71         0.54 o                         
   2   7 -10          0.90          0.71         0.61 o                         
   3   7 -10         20.17         21.64         1.05 o                         
   4   7 -10         42.53         41.52         1.24 o                         
   5   7 -10          2.73          2.23         1.08 o                         
   0   8 -10         14.43         17.50         0.99 o                         
   1   8 -10          1.02         -0.11         0.57 o                         
   2   8 -10          7.02          6.47         0.98 o                         
   3   8 -10          0.42          2.35         0.90 o                         
   1   9 -10          0.98          1.07         1.41 o                         
   2   0  -9       1098.26       1101.18         2.01 o                         
   4   0  -9         18.44         17.48         0.73 o                         
   6   0  -9          4.24          2.02         1.44 o                         
   8   0  -9          2.55          2.86         1.85 o                         
   0   1  -9         55.33         57.94         0.84 o                         
   1   1  -9        670.01        742.55         5.14 o                         
   2   1  -9         30.72         29.35         0.31 o                         
   3   1  -9        157.83        168.37         1.00 o                         
   4   1  -9          8.46          7.14         0.48 o                         
   5   1  -9        146.79        145.22         1.10 o                         
   6   1  -9          3.03          2.14         1.04 o                         
   7   1  -9          0.73         -0.92         1.12 o                         
   8   1  -9          0.73          0.83         1.78 o                         
   1   2  -9        150.14        160.66         0.96 o                         
   2   2  -9        433.95        458.27         2.42 o                         
   3   2  -9         36.90         37.41         0.75 o                         
   4   2  -9         10.64         11.87         0.75 o                         
   5   2  -9         99.22         98.42         1.60 o                         
   6   2  -9          3.84          3.61         1.37 o                         
   7   2  -9          2.71          0.76         1.61 o                         
   8   2  -9          3.48          2.72         1.93 o                         
   0   3  -9         33.26         32.09         0.62 o                         
   1   3  -9         62.22         65.81         0.85 o                         
   2   3  -9         83.09         81.08         1.38 o                         
   3   3  -9        122.47        117.57         0.97 o                         
   4   3  -9         13.44         12.94         0.65 o                         
   5   3  -9         63.69         58.69         1.82 o                         
   6   3  -9          8.62          7.68         1.46 o                         
   7   3  -9         15.90         19.33         1.86 o                         
   1   4  -9          5.17          4.94         0.33 o                         
   2   4  -9         50.77         52.57         0.66 o                         
   3   4  -9         86.85         84.89         1.14 o                         
   4   4  -9         11.65         10.92         0.88 o                         
   5   4  -9         20.91         19.93         1.50 o                         
   6   4  -9          1.99          2.30         1.35 o                         
   7   4  -9          4.29          6.32         1.74 o                         
   0   5  -9          1.26          1.26         0.50 o                         
   1   5  -9          6.17          5.81         0.46 o                         
   2   5  -9         48.46         49.96         0.72 o                         
   3   5  -9        206.98        207.72         3.97 o                         
   4   5  -9          9.86          8.48         0.87 o                         
   5   5  -9          9.78          7.58         0.90 o                         
   6   5  -9          1.12          0.03         1.46 o                         
   1   6  -9         10.97         12.04         0.49 o                         
   2   6  -9          6.25          7.05         0.75 o                         
   3   6  -9         72.85         79.00         3.87 o                         
   4   6  -9         13.79         14.11         1.67 o                         
   5   6  -9         10.00          9.49         0.92 o                         
   6   6  -9          0.45         -0.34         1.59 o                         
   0   7  -9          2.79          3.15         0.71 o                         
   1   7  -9          0.98          1.98         0.48 o                         
   2   7  -9          8.16          7.62         0.65 o                         
   3   7  -9         26.79         27.27         1.06 o                         
   4   7  -9         12.98         10.70         1.36 o                         
   5   7  -9          1.05          1.32         0.97 o                         
   1   8  -9          8.74         10.14         0.63 o                         
   2   8  -9          1.71          2.71         0.70 o                         
   3   8  -9         20.35         20.56         1.00 o                         
   4   8  -9          3.12          2.54         1.43 o                         
   0   9  -9          3.55          4.96         0.96 o                         
   1   9  -9          4.50          4.45         0.66 o                         
   0   0  -8       1008.11       1037.44         2.79 o                         
   2   0  -8       2156.42       2316.32         5.17 o                         
   4   0  -8        193.52        192.07         1.46 o                         
   6   0  -8          0.52         -0.55         1.40 o                         
   8   0  -8          0.65          0.28         1.80 o                         
   1   1  -8         65.92         61.15         0.55 o                         
   2   1  -8         16.76         16.53         0.27 o                         
   3   1  -8         22.28         20.28         0.42 o                         
   4   1  -8        137.06        131.09         0.90 o                         
   5   1  -8        451.80        457.09         4.16 o                         
   6   1  -8         10.98         10.61         1.06 o                         
   7   1  -8          0.58          0.24         1.10 o                         
   8   1  -8          0.13          0.25         1.66 o                         
   0   2  -8         43.94         38.73         1.73 o                         
   1   2  -8          5.61          5.49         0.36 o                         
   2   2  -8        474.23        523.40         2.26 o                         
   3   2  -8         70.73         71.40         0.65 o                         
   4   2  -8        359.59        340.91         1.94 o                         
   5   2  -8         35.25         38.01         1.73 o                         
   6   2  -8          7.81          8.11         1.42 o                         
   7   2  -8          1.48          0.65         1.50 o                         
   8   2  -8          1.34         -0.10         1.92 o                         
   1   3  -8         33.41         34.88         1.06 o                         
   2   3  -8         11.91         12.68         0.73 o                         
   3   3  -8         28.94         29.07         0.58 o                         
   4   3  -8        337.16        316.99         4.13 o                         
   5   3  -8        119.23        116.97         1.38 o                         
   6   3  -8         28.01         26.70         1.65 o                         
   7   3  -8          4.35          6.04         1.65 o                         
   0   4  -8         62.09         66.24         0.84 o                         
   1   4  -8          5.96          5.72         0.39 o                         
   2   4  -8          1.84          1.49         0.39 o                         
   3   4  -8         56.74         60.72         3.27 o                         
   4   4  -8        404.93        408.48         2.29 o                         
   5   4  -8         17.40         15.59         0.87 o                         
   6   4  -8         21.55         25.89         1.69 o                         
   7   4  -8          0.42          1.49         1.62 o                         
   1   5  -8         12.55         11.67         0.42 o                         
   2   5  -8          3.46          2.85         0.47 o                         
   3   5  -8         34.63         35.37         2.96 o                         
   4   5  -8         39.56         39.06         1.07 o                         
   5   5  -8         18.94         15.80         0.93 o                         
   6   5  -8          3.01          0.61         1.39 o                         
   0   6  -8        109.70        114.42         1.36 o                         
   1   6  -8          3.98          4.51         0.47 o                         
   2   6  -8          2.98          2.26         0.52 o                         
   3   6  -8         21.61         25.08         2.19 o                         
   4   6  -8        111.93        113.03         4.39 o                         
   5   6  -8          0.04          0.24         1.34 o                         
   6   6  -8          6.43          7.79         1.76 o                         
   1   7  -8         16.53         18.52         0.58 o                         
   2   7  -8          0.43          0.24         0.57 o                         
   3   7  -8          3.58          4.94         1.27 o                         
   4   7  -8          6.74          8.87         1.11 o                         
   5   7  -8          3.87          1.59         1.00 o                         
   6   7  -8          0.05         -0.81         1.44 o                         
   0   8  -8         59.68         60.54         2.77 o                         
   1   8  -8          2.45          1.88         0.55 o                         
   2   8  -8         10.33         10.98         0.76 o                         
   3   8  -8          3.00          3.97         0.74 o                         
   4   8  -8          4.47          4.02         1.05 o                         
   1   9  -8          4.47          4.73         0.75 o                         
   2   9  -8          0.66          0.57         0.75 o                         
   2   0  -7       1744.26       1914.36         4.56 o                         
   4   0  -7         56.51         55.94         0.88 o                         
   6   0  -7          4.28          3.99         1.44 o                         
   8   0  -7          0.49          1.04         1.68 o                         
   0   1  -7         95.28         88.89         0.91 o                         
   1   1  -7       1074.77       1139.76         5.81 o                         
   2   1  -7        309.20        342.85         1.35 o                         
   3   1  -7        124.69        129.18         1.04 o                         
   4   1  -7         12.67         12.62         0.43 o                         
   5   1  -7        193.29        203.31         3.38 o                         
   6   1  -7          1.16          2.44         0.96 o                         
   7   1  -7          0.47         -0.39         1.24 o                         
   8   1  -7          1.25          1.58         1.68 o                         
   1   2  -7        328.82        325.54         1.50 o                         
   2   2  -7        598.62        621.22         2.98 o                         
   3   2  -7        135.45        140.87         1.07 o                         
   4   2  -7        102.39         98.32         1.11 o                         
   5   2  -7        159.72        153.28         2.48 o                         
   6   2  -7          0.23          0.71         1.33 o                         
   7   2  -7          0.80         -0.09         1.48 o                         
   8   2  -7          2.35          1.42         1.91 o                         
   0   3  -7        108.28        114.92         1.51 o                         
   1   3  -7         85.70         89.35         1.11 o                         
   2   3  -7        641.95        650.32         2.61 o                         
   3   3  -7        193.39        191.62         3.35 o                         
   4   3  -7         24.54         23.67         0.89 o                         
   5   3  -7         55.07         55.59         4.07 o                         
   6   3  -7          2.40          1.68         1.30 o                         
   7   3  -7         10.06         12.51         1.76 o                         
   1   4  -7         11.35         12.04         0.53 o                         
   2   4  -7        131.14        126.24         1.04 o                         
   3   4  -7        146.92        143.42         1.28 o                         
   4   4  -7        113.31        102.65         1.27 o                         
   5   4  -7         45.33         45.39         1.62 o                         
   6   4  -7          0.92          1.27         1.30 o                         
   7   4  -7          2.98          2.74         1.65 o                         
   0   5  -7          4.52          4.38         0.48 o                         
   1   5  -7          8.38          9.27         0.46 o                         
   2   5  -7         93.58         92.17         0.83 o                         
   3   5  -7        239.20        237.09         1.75 o                         
   4   5  -7         25.96         29.31         1.22 o                         
   5   5  -7          4.83          3.64         0.78 o                         
   6   5  -7          0.65         -0.37         1.44 o                         
   7   5  -7         18.32         22.52         2.03 o                         
   1   6  -7         12.22         10.57         0.73 o                         
   2   6  -7         20.61         20.32         0.78 o                         
   3   6  -7         59.75         61.75         4.39 o                         
   4   6  -7         28.07         25.67         3.04 o                         
   5   6  -7          3.92          3.09         0.87 o                         
   6   6  -7          3.08          3.84         1.50 o                         
   0   7  -7         34.08         33.10         1.57 o                         
   1   7  -7         11.49         12.78         0.55 o                         
   2   7  -7          0.65          0.35         0.59 o                         
   3   7  -7         32.30         36.48         2.63 o                         
   4   7  -7         19.37         22.56         1.10 o                         
   5   7  -7          0.29          0.28         1.54 o                         
   6   7  -7          3.97          3.55         1.38 o                         
   1   8  -7          8.34          8.77         0.61 o                         
   2   8  -7          2.01          1.52         0.66 o                         
   3   8  -7         12.89         16.61         0.98 o                         
   4   8  -7          4.30          2.89         0.92 o                         
   0   9  -7          5.83          3.70         0.90 o                         
   1   9  -7          4.98          6.12         0.63 o                         
   2   9  -7          0.46         -0.05         0.70 o                         
   0   0  -6       1259.85       1212.04         3.10 o                         
   2   0  -6        450.74        471.15         2.83 o                         
   4   0  -6        213.94        214.06         1.43 o                         
   6   0  -6        196.67        201.91         3.09 o                         
   8   0  -6          3.25          5.25         1.76 o                         
   1   1  -6       1148.09       1194.60         2.23 o                         
   2   1  -6         37.89         37.63         0.42 o                         
   3   1  -6        178.98        199.45         1.84 o                         
   4   1  -6         21.29         21.31         0.46 o                         
   5   1  -6        430.09        407.44         3.71 o                         
   6   1  -6          8.84          8.51         1.06 o                         
   7   1  -6          1.25          1.04         1.06 o                         
   8   1  -6          1.08          1.88         1.78 o                         
   0   2  -6        560.28        527.31         5.11 o                         
   1   2  -6         46.75         46.32         0.52 o                         
   2   2  -6          8.75          8.15         0.28 o                         
   3   2  -6        248.26        255.31         2.25 o                         
   4   2  -6         55.76         57.10         1.19 o                         
   5   2  -6          3.78          2.62         1.20 o                         
   6   2  -6         72.93         75.07         2.15 o                         
   7   2  -6          0.06          3.65         1.47 o                         
   8   2  -6          4.13          1.50         1.93 o                         
   1   3  -6         58.17         61.29         0.37 o                         
   2   3  -6        156.14        150.85         0.82 o                         
   3   3  -6        452.58        457.31         1.56 o                         
   4   3  -6         24.42         22.91         0.57 o                         
   5   3  -6        131.20        123.41         2.39 o                         
   6   3  -6         14.40         10.59         1.41 o                         
   7   3  -6          2.75          3.82         1.54 o                         
   8   3  -6          2.44          3.59         1.90 o                         
   0   4  -6        204.85        226.16         1.27 o                         
   1   4  -6         19.96         21.05         0.30 o                         
   2   4  -6         97.46         90.40         0.73 o                         
   3   4  -6         38.75         37.57         0.81 o                         
   4   4  -6         69.94         65.54         2.13 o                         
   5   4  -6          0.01         -0.04         0.71 o                         
   6   4  -6         12.22          9.92         1.51 o                         
   7   4  -6          1.66          0.86         1.50 o                         
   1   5  -6          4.86          5.37         0.36 o                         
   2   5  -6         13.38         13.31         0.50 o                         
   3   5  -6        304.81        303.16         3.58 o                         
   4   5  -6         28.75         26.61         1.05 o                         
   5   5  -6         11.99         12.73         0.87 o                         
   6   5  -6          3.44          2.66         1.37 o                         
   7   5  -6          1.88          0.19         1.60 o                         
   0   6  -6         28.64         29.50         1.09 o                         
   1   6  -6          8.95          7.88         0.47 o                         
   2   6  -6         26.07         24.69         0.65 o                         
   3   6  -6         12.30         16.82         1.00 o                         
   4   6  -6         45.14         40.55         1.05 o                         
   5   6  -6          2.18          1.52         0.82 o                         
   6   6  -6          5.07          4.13         1.63 o                         
   1   7  -6          5.49          4.96         0.49 o                         
   2   7  -6          2.91          2.89         0.68 o                         
   3   7  -6         52.67         52.18         1.15 o                         
   4   7  -6         37.02         43.50         1.19 o                         
   5   7  -6          4.99          6.93         0.97 o                         
   6   7  -6          4.36          4.66         1.44 o                         
   0   8  -6         15.37         15.71         0.89 o                         
   1   8  -6          0.81          0.69         0.51 o                         
   2   8  -6          1.19          0.56         0.64 o                         
   3   8  -6          4.73          6.39         1.35 o                         
   4   8  -6          2.42          2.21         0.96 o                         
   5   8  -6          1.19          2.02         1.49 o                         
   1   9  -6          1.42          1.12         0.57 o                         
   2   9  -6          1.82          2.41         0.88 o                         
   3   9  -6          1.30          1.70         1.04 o                         
   2   0  -5        608.54        626.70         1.19 o                         
   4   0  -5         45.07         46.08         0.86 o                         
   6   0  -5        360.09        354.57         3.90 o                         
   8   0  -5          6.35          6.98         1.81 o                         
   0   1  -5       1018.88        959.81        19.29 o                         
   1   1  -5        299.36        312.17         0.76 o                         
   2   1  -5         80.86         75.29         0.36 o                         
   3   1  -5        202.64        188.20         1.06 o                         
   4   1  -5          4.50          3.72         0.30 o                         
   5   1  -5         12.28         11.86         0.88 o                         
   6   1  -5          1.90          2.53         1.08 o                         
   7   1  -5         19.98         22.12         1.85 o                         
   8   1  -5          0.72         -0.34         1.68 o                         
   1   2  -5        309.05        323.97         1.20 o                         
   2   2  -5        395.12        393.83         1.85 o                         
   3   2  -5        179.51        189.27         0.94 o                         
   4   2  -5          3.69          3.82         0.32 o                         
   5   2  -5         45.29         46.35         0.84 o                         
   6   2  -5        137.59        132.64         2.58 o                         
   7   2  -5          3.76          4.69         1.53 o                         
   8   2  -5          2.17          0.35         1.79 o                         
   0   3  -5        547.42        515.60         3.90 o                         
   1   3  -5         65.82         70.47         0.55 o                         
   2   3  -5         98.67         99.81         0.79 o                         
   3   3  -5         65.95         57.74         0.95 o                         
   4   3  -5         13.21         12.32         0.47 o                         
   5   3  -5          0.32          0.10         0.63 o                         
   6   3  -5          4.68          5.13         1.43 o                         
   7   3  -5          1.19          0.19         1.48 o                         
   1   4  -5         87.54         83.66         0.66 o                         
   2   4  -5        134.38        127.44         1.14 o                         
   3   4  -5         79.10         73.23         2.07 o                         
   4   4  -5         61.19         57.34         0.97 o                         
   5   4  -5         14.13         14.60         0.84 o                         
   6   4  -5          5.80          4.66         1.31 o                         
   7   4  -5          0.44          1.73         1.55 o                         
   0   5  -5          2.19          1.43         0.44 o                         
   1   5  -5        115.84        115.37         1.62 o                         
   2   5  -5          7.05          5.69         0.42 o                         
   3   5  -5         91.31         82.08         4.18 o                         
   4   5  -5         19.69         19.16         2.46 o                         
   5   5  -5          0.37         -0.41         0.72 o                         
   6   5  -5          1.25          0.15         1.45 o                         
   7   5  -5          0.17          0.56         1.63 o                         
   1   6  -5          0.50          1.38         0.39 o                         
   2   6  -5         34.98         36.43         0.71 o                         
   3   6  -5         35.52         37.17         0.97 o                         
   4   6  -5         12.24         11.04         0.86 o                         
   5   6  -5         14.38         16.45         1.61 o                         
   6   6  -5          1.49          0.43         1.35 o                         
   0   7  -5         41.51         39.99         0.93 o                         
   1   7  -5         16.05         14.09         0.54 o                         
   2   7  -5          8.52          9.90         0.53 o                         
   3   7  -5          3.34          3.61         1.54 o                         
   4   7  -5         14.04         15.24         0.92 o                         
   5   7  -5          1.88          4.12         1.36 o                         
   1   8  -5          1.80          1.72         0.52 o                         
   2   8  -5          5.21          7.47         0.68 o                         
   3   8  -5          3.60          4.08         1.06 o                         
   4   8  -5          3.03          5.73         1.09 o                         
   5   8  -5         14.64         18.45         1.55 o                         
   0   9  -5          8.59          9.16         0.90 o                         
   1   9  -5          1.11          0.25         0.58 o                         
   2   9  -5          0.16          0.41         0.67 o                         
   3   9  -5          5.45          7.02         0.83 o                         
   1  10  -5          2.11          2.17         1.47 o                         
   0   0  -4       1685.32       1578.97         2.83 o                         
   2   0  -4        220.20        226.03         1.03 o                         
   4   0  -4         86.66         85.54         1.28 o                         
   6   0  -4        138.15        128.90         2.58 o                         
   8   0  -4         13.40         13.63         1.96 o                         
   1   1  -4       1144.45       1181.55         4.92 o                         
   2   1  -4        832.70        812.06         4.52 o                         
   3   1  -4         19.46         18.99         0.29 o                         
   4   1  -4         43.69         41.68         0.86 o                         
   5   1  -4         12.78         13.39         0.54 o                         
   6   1  -4          1.41          0.13         1.04 o                         
   7   1  -4         64.21         67.70         1.67 o                         
   8   1  -4          1.39         -0.03         1.75 o                         
   0   2  -4        938.44        896.48         2.43 o                         
   1   2  -4        645.32        639.99         2.70 o                         
   2   2  -4        594.74        584.69         2.33 o                         
   3   2  -4         99.71        104.05         0.75 o                         
   4   2  -4         81.79         83.38         1.08 o                         
   5   2  -4          2.12          1.96         0.54 o                         
   6   2  -4         46.18         44.04         1.77 o                         
   7   2  -4         24.31         26.68         1.88 o                         
   8   2  -4          8.40          5.31         1.88 o                         
   1   3  -4        236.96        237.56         1.13 o                         
   2   3  -4        847.93        828.65         3.87 o                         
   3   3  -4        274.59        267.53         1.46 o                         
   4   3  -4         77.71         70.18         2.73 o                         
   5   3  -4         29.81         30.04         0.62 o                         
   6   3  -4          0.48          0.60         1.26 o                         
   7   3  -4         15.66         11.69         1.69 o                         
   0   4  -4        706.07        716.49        17.82 o                         
   1   4  -4         25.16         22.12         0.32 o                         
   2   4  -4        401.48        368.36         3.73 o                         
   3   4  -4         13.10         13.63         2.14 o                         
   4   4  -4         23.67         25.89         1.57 o                         
   5   4  -4          0.72         -0.68         0.68 o                         
   6   4  -4          0.45         -0.30         1.18 o                         
   7   4  -4         11.07         11.27         1.76 o                         
   1   5  -4         67.56         64.86         1.68 o                         
   2   5  -4         13.61         14.18         0.46 o                         
   3   5  -4        190.09        183.80         2.23 o                         
   4   5  -4         15.29         16.30         0.78 o                         
   5   5  -4         34.65         31.90         0.97 o                         
   6   5  -4          2.13          0.27         1.39 o                         
   7   5  -4          2.79          1.20         1.53 o                         
   0   6  -4        143.30        147.48         1.28 o                         
   1   6  -4         36.48         37.36         0.73 o                         
   2   6  -4         99.47         96.95         0.92 o                         
   3   6  -4         19.16         20.95         0.83 o                         
   4   6  -4          7.35          8.51         0.89 o                         
   5   6  -4          0.85         -0.01         0.76 o                         
   6   6  -4          3.31          1.27         1.47 o                         
   1   7  -4         12.46         11.81         0.51 o                         
   2   7  -4         33.31         34.79         1.34 o                         
   3   7  -4         36.80         33.37         1.00 o                         
   4   7  -4          1.56          0.10         0.77 o                         
   5   7  -4          0.99          0.82         0.89 o                         
   6   7  -4          1.07         -1.52         1.52 o                         
   0   8  -4          0.96          0.67         0.71 o                         
   1   8  -4         18.22         19.35         0.61 o                         
   2   8  -4         13.05         12.84         0.72 o                         
   3   8  -4          7.49          7.58         0.88 o                         
   4   8  -4          7.31          7.43         0.95 o                         
   5   8  -4          0.24          1.85         1.05 o                         
   1   9  -4          1.44          1.62         0.61 o                         
   2   9  -4          6.92          6.92         0.71 o                         
   3   9  -4          0.98          0.87         0.90 o                         
   0  10  -4          3.05          3.22         0.95 o                         
   1  10  -4          0.97          1.32         1.43 o                         
   2   0  -3        658.90        641.42         1.97 o                         
   4   0  -3        467.08        491.44         3.81 o                         
   6   0  -3         32.41         28.70         1.62 o                         
   8   0  -3         25.44         30.44         2.19 o                         
   0   1  -3         48.64         59.18         1.37 o                         
   1   1  -3       3830.37       3627.08        16.68 o                         
   2   1  -3        389.70        381.81         1.59 o                         
   3   1  -3         56.58         59.38         0.39 o                         
   4   1  -3         33.56         32.17         0.37 o                         
   5   1  -3         75.06         82.38         0.94 o                         
   6   1  -3          0.63         -0.98         0.98 o                         
   7   1  -3         10.93         11.40         1.70 o                         
   8   1  -3          0.02         -1.74         1.74 o                         
   1   2  -3        721.71        721.61         1.48 o                         
   2   2  -3        620.09        631.09         2.18 o                         
   3   2  -3         49.76         50.88         0.53 o                         
   4   2  -3         86.92         90.00         0.93 o                         
   5   2  -3          8.02          8.15         0.59 o                         
   6   2  -3          7.38          6.92         1.32 o                         
   7   2  -3         16.78         16.19         1.75 o                         
   8   2  -3          8.75          8.24         1.92 o                         
   0   3  -3        158.46        176.17         3.10 o                         
   1   3  -3          8.95          8.00         0.24 o                         
   2   3  -3        308.08        281.30         2.58 o                         
   3   3  -3        196.48        178.17         2.51 o                         
   4   3  -3         55.36         54.32         0.94 o                         
   5   3  -3         40.75         41.22         0.68 o                         
   6   3  -3          0.47         -0.35         0.71 o                         
   7   3  -3          8.67          9.10         1.69 o                         
   8   3  -3          0.77          1.76         1.72 o                         
   1   4  -3        174.34        180.71         4.59 o                         
   2   4  -3        493.97        499.46         3.79 o                         
   3   4  -3         16.97         16.04         0.63 o                         
   4   4  -3         48.05         48.91         0.88 o                         
   5   4  -3          0.89          0.26         0.66 o                         
   6   4  -3          1.65          0.61         0.74 o                         
   0   5  -3         16.53         15.33         0.50 o                         
   1   5  -3        115.84        117.27         1.88 o                         
   2   5  -3         29.14         32.56         0.73 o                         
   3   5  -3        128.71        124.68         1.58 o                         
   4   5  -3          5.18          5.73         0.67 o                         
   5   5  -3         33.77         31.16         0.95 o                         
   6   5  -3          0.86         -1.29         1.29 o                         
   7   5  -3          3.42          1.34         1.58 o                         
   1   6  -3          1.11          1.61         0.44 o                         
   2   6  -3        120.28        127.36         1.30 o                         
   3   6  -3         18.13         18.33         0.85 o                         
   4   6  -3         28.52         26.89         0.94 o                         
   5   6  -3          6.59          7.18         0.81 o                         
   6   6  -3          3.75          3.88         1.54 o                         
   0   7  -3          2.24          2.50         1.11 o                         
   1   7  -3          4.00          4.36         0.54 o                         
   2   7  -3         23.51         25.60         0.91 o                         
   3   7  -3         10.66          9.57         0.85 o                         
   4   7  -3          0.42          0.58         0.77 o                         
   5   7  -3          9.27          9.25         0.96 o                         
   6   7  -3          2.30          0.99         1.63 o                         
   1   8  -3          3.65          5.22         0.53 o                         
   2   8  -3         15.85         18.06         1.04 o                         
   3   8  -3          2.67          1.83         0.86 o                         
   4   8  -3          1.80          1.51         0.90 o                         
   5   8  -3          8.21         12.05         2.63 o                         
   0   9  -3         10.11         10.35         0.89 o                         
   1   9  -3          8.55          9.40         0.64 o                         
   2   9  -3          3.85          4.51         0.70 o                         
   3   9  -3          1.09          1.15         0.73 o                         
   1  10  -3          4.71          4.96         0.76 o                         
   2   0  -2        370.08        353.17         2.41 o                         
   4   0  -2        307.92        327.14         3.46 o                         
   6   0  -2         20.99         21.85         1.52 o                         
   8   0  -2          3.84          4.35         1.76 o                         
   1   1  -2       8018.97       7566.31        45.82 o                         
   2   1  -2        412.43        414.98         1.55 o                         
   3   1  -2        129.20        117.26         0.54 o                         
   4   1  -2         44.26         49.95         0.64 o                         
   5   1  -2         22.81         24.09         0.48 o                         
   6   1  -2          1.35          1.75         0.59 o                         
   7   1  -2         49.06         48.76         2.12 o                         
   8   1  -2         10.83          9.00         1.93 o                         
   0   2  -2        997.60        860.32         1.56 o                         
   1   2  -2       2608.03       2537.27         9.02 o                         
   2   2  -2         49.60         47.55         0.66 o                         
   3   2  -2         64.26         64.19         0.47 o                         
   4   2  -2        146.32        162.82         0.91 o                         
   5   2  -2          6.39          5.34         0.60 o                         
   6   2  -2          5.65          5.00         0.72 o                         
   7   2  -2          4.82          7.03         1.63 o                         
   8   2  -2          7.39          5.95         1.88 o                         
   1   3  -2       1820.88       1813.63        17.41 o                         
   2   3  -2        485.78        523.72         2.64 o                         
   3   3  -2         42.51         41.90         0.57 o                         
   4   3  -2         47.78         51.60         1.36 o                         
   5   3  -2          2.77          2.27         0.62 o                         
   6   3  -2          3.19          1.60         1.02 o                         
   7   3  -2         12.10         10.45         1.66 o                         
   8   3  -2         22.98         20.61         2.00 o                         
   0   4  -2        783.53        722.27         3.83 o                         
   1   4  -2        474.20        456.49         1.53 o                         
   2   4  -2         36.83         38.66         0.68 o                         
   3   4  -2         35.30         36.49         0.72 o                         
   4   4  -2         13.06         14.71         1.07 o                         
   5   4  -2          3.18          1.25         0.51 o                         
   6   4  -2         23.28         19.72         0.90 o                         
   7   4  -2          3.87          4.73         1.63 o                         
   1   5  -2        300.39        311.44         1.49 o                         
   2   5  -2          5.59          8.24         0.76 o                         
   3   5  -2         16.64         19.17         1.39 o                         
   4   5  -2          5.62          4.81         0.70 o                         
   5   5  -2          2.41          2.48         0.73 o                         
   6   5  -2          0.74          2.05         1.27 o                         
   7   5  -2          1.68          0.43         1.56 o                         
   0   6  -2         45.38         45.89         1.12 o                         
   1   6  -2         38.08         38.06         1.06 o                         
   2   6  -2         15.83         14.20         0.97 o                         
   3   6  -2         18.74         18.48         0.80 o                         
   4   6  -2          1.39          1.27         0.72 o                         
   5   6  -2          1.51          0.79         0.74 o                         
   6   6  -2         11.79         10.07         1.62 o                         
   1   7  -2         41.08         44.64         0.90 o                         
   2   7  -2         58.28         60.08         2.00 o                         
   3   7  -2          6.47          6.50         0.81 o                         
   4   7  -2          1.17          0.86         0.91 o                         
   5   7  -2          6.92          9.33         1.33 o                         
   6   7  -2          2.44          1.29         1.59 o                         
   0   8  -2         36.20         39.55         1.39 o                         
   1   8  -2          4.46          5.92         0.73 o                         
   2   8  -2          3.25          3.32         0.62 o                         
   3   8  -2          7.25          5.96         1.26 o                         
   4   8  -2          1.32          0.01         0.83 o                         
   5   8  -2          0.07          0.75         0.94 o                         
   1   9  -2          6.24          8.67         0.63 o                         
   2   9  -2          7.27          6.81         0.98 o                         
   3   9  -2          1.28          1.53         0.78 o                         
   4   9  -2          2.11          0.01         1.40 o                         
   0  10  -2         31.43         39.23         2.30 o                         
   1  10  -2          0.32          0.49         0.69 o                         
   2  10  -2          0.36         -0.88         0.90 o                         
   2   0  -1         72.02         69.68         0.64 o                         
   4   0  -1        183.82        198.24         2.63 o                         
   6   0  -1         52.98         54.34         1.02 o                         
   8   0  -1          2.74          0.42         1.70 o                         
   0   1  -1         30.41         26.10         0.21 o                         
   1   1  -1       4082.93       3949.55        23.58 o                         
   2   1  -1        103.18        102.56         0.97 o                         
   3   1  -1       1111.78       1135.54         5.49 o                         
   4   1  -1         28.84         30.65         0.47 o                         
   5   1  -1         36.97         33.90         0.74 o                         
   6   1  -1          4.78          4.15         0.86 o                         
   7   1  -1        110.43        113.82         2.74 o                         
   8   1  -1          5.05          5.22         1.84 o                         
   1   2  -1       2306.76       2209.33        14.92 o                         
   2   2  -1        418.17        410.33         2.04 o                         
   3   2  -1        706.88        793.16         3.58 o                         
   4   2  -1         63.76         66.46         0.64 o                         
   5   2  -1         15.50         14.61         1.08 o                         
   6   2  -1         23.60         21.49         0.85 o                         
   7   2  -1         33.38         39.58         2.03 o                         
   8   2  -1          5.09          3.46         1.83 o                         
   0   3  -1          7.88          7.86         0.79 o                         
   1   3  -1        400.21        378.51         1.21 o                         
   2   3  -1        469.90        491.18         6.18 o                         
   3   3  -1        443.73        473.69         1.45 o                         
   4   3  -1         42.51         41.94         0.60 o                         
   5   3  -1         14.62         15.23         1.25 o                         
   6   3  -1          7.12          6.82         0.77 o                         
   7   3  -1         27.94         29.28         1.59 o                         
   8   3  -1         16.39         21.33         2.07 o                         
   1   4  -1        107.71        103.62         0.77 o                         
   2   4  -1        369.71        357.75         3.85 o                         
   3   4  -1        191.82        202.97         1.34 o                         
   4   4  -1          5.20          4.35         0.46 o                         
   5   4  -1          5.29          5.86         0.53 o                         
   6   4  -1          3.55          2.97         0.82 o                         
   7   4  -1         17.23         18.25         1.05 o                         
   0   5  -1          9.37         10.65         0.41 o                         
   1   5  -1         29.31         30.70         0.58 o                         
   2   5  -1        326.10        328.06         2.47 o                         
   3   5  -1         50.42         54.08         1.31 o                         
   4   5  -1          1.10          1.05         0.63 o                         
   5   5  -1         34.28         30.50         0.92 o                         
   6   5  -1          0.10         -0.80         0.80 o                         
   7   5  -1          2.30          1.72         0.92 o                         
   1   6  -1        149.49        140.70         2.10 o                         
   2   6  -1        129.20        119.72         1.73 o                         
   3   6  -1         13.85         16.16         1.09 o                         
   4   6  -1          5.51          5.35         0.72 o                         
   5   6  -1          0.43          1.84         0.76 o                         
   6   6  -1          2.77          0.73         1.40 o                         
   7   6  -1          1.06          3.07         1.66 o                         
   0   7  -1          1.26          0.33         0.82 o                         
   1   7  -1         29.92         30.06         1.46 o                         
   2   7  -1         87.83         89.96         1.71 o                         
   3   7  -1         11.77          9.97         1.15 o                         
   4   7  -1          0.89          0.38         0.77 o                         
   5   7  -1         10.27         12.51         3.07 o                         
   6   7  -1          1.47          0.69         1.53 o                         
   1   8  -1         83.39         86.28         1.95 o                         
   2   8  -1         32.68         30.25         1.18 o                         
   3   8  -1          7.65          5.77         1.09 o                         
   4   8  -1          0.09          0.71         0.91 o                         
   5   8  -1          1.04          0.45         0.98 o                         
   0   9  -1         10.43         12.07         1.18 o                         
   1   9  -1         49.16         53.13         1.17 o                         
   2   9  -1          8.17          8.17         0.75 o                         
   3   9  -1          6.61          7.05         0.77 o                         
   4   9  -1          0.13          3.46         1.45 o                         
   1  10  -1          9.16          8.71         0.80 o                         
   2  10  -1          3.93          1.01         1.46 o                         
   2   0   0         20.92         21.42         0.68 o                         
   4   0   0         22.86         23.19         0.38 o                         
   6   0   0          8.09          7.47         0.74 o                         
   1   1   0       1056.29       1023.30         7.01 o                         
   2   1   0        104.66         98.50         0.67 o                         
   3   1   0         80.16         90.76         1.21 o                         
   4   1   0          8.42          8.91         0.31 o                         
   5   1   0         23.88         23.04         0.97 o                         
   6   1   0          9.79          9.19         0.59 o                         
   7   1   0          0.36          0.64         0.86 o                         
   8   1   0          4.92          3.46         1.77 o                         
   0   2   0      33884.96      30494.26       210.39 o                         
   1   2   0        259.40        270.86         1.41 o                         
   2   2   0         85.47         84.08         1.20 o                         
   3   2   0        422.98        445.45         2.76 o                         
   4   2   0          0.03         -0.01         0.34 o                         
   5   2   0          5.42          6.48         1.39 o                         
   6   2   0         18.46         16.50         0.83 o                         
   7   2   0          1.18          3.03         0.85 o                         
   8   2   0          0.36          0.27         1.86 o                         
   1   3   0        243.09        236.83         2.29 o                         
   2   3   0         76.00         86.98         7.96 o                         
   3   3   0         25.27         25.42         0.66 o                         
   4   3   0         74.42         79.77         0.98 o                         
   5   3   0         11.50         11.99         1.06 o                         
   6   3   0         18.77         15.71         0.86 o                         
   7   3   0          0.22          0.15         0.83 o                         
   8   3   0          7.80          6.09         1.87 o                         
   0   4   0        403.39        405.70        12.23 o                         
   1   4   0        285.35        289.86         1.19 o                         
   2   4   0        222.23        236.39         1.31 o                         
   3   4   0        128.54        131.01         2.59 o                         
   4   4   0          1.08          2.49         0.44 o                         
   5   4   0         13.80         13.90         0.58 o                         
   6   4   0         29.36         28.34         1.94 o                         
   7   4   0          0.93         -0.37         0.91 o                         
   8   4   0          7.15          8.69         1.89 o                         
   1   5   0         12.27         12.01         0.67 o                         
   2   5   0         49.49         42.54         1.08 o                         
   3   5   0          9.08          8.82         0.84 o                         
   4   5   0         34.60         35.49         0.84 o                         
   5   5   0         49.21         53.16         0.86 o                         
   6   5   0          0.59         -0.51         0.80 o                         
   7   5   0          0.52         -0.70         0.94 o                         
   8   5   0          0.48          0.10         1.18 o                         
   0   6   0          4.08          3.89         0.66 o                         
   1   6   0         71.57         80.68         1.75 o                         
   2   6   0         57.93         63.14         1.37 o                         
   3   6   0          5.78          7.01         0.90 o                         
   4   6   0          5.06          4.60         0.68 o                         
   5   6   0          8.49         10.51         0.84 o                         
   6   6   0          4.04          5.73         1.45 o                         
   7   6   0          0.01         -0.73         1.65 o                         
   1   7   0          0.50          2.02         0.58 o                         
   2   7   0         80.95         75.14         1.61 o                         
   3   7   0          8.74          6.38         1.07 o                         
   4   7   0          0.04         -0.74         0.75 o                         
   5   7   0         24.11         23.73         1.06 o                         
   6   7   0          0.47          3.36         1.56 o                         
   0   8   0         63.20         72.07         1.61 o                         
   1   8   0          6.22          9.67         0.77 o                         
   2   8   0          0.96          1.08         0.72 o                         
   3   8   0          0.56          1.54         1.08 o                         
   4   8   0         11.78         12.87         1.01 o                         
   5   8   0          0.39          0.45         0.93 o                         
   1   9   0          0.08          3.02         0.79 o                         
   2   9   0          8.39          6.52         1.51 o                         
   3   9   0          1.64          1.79         0.70 o                         
   4   9   0          3.64          6.98         1.46 o                         
   2   0   1         71.93         74.03         1.02 o                         
   4   0   1        183.46        199.62         1.32 o                         
   6   0   1         53.08         53.70         1.08 o                         
   0   1   1         30.42         26.83         0.21 o                         
   1   1   1       4083.69       3962.23        17.09 o                         
   2   1   1        103.15        103.86         2.87 o                         
   3   1   1       1112.32       1148.41         8.64 o                         
   4   1   1         28.83         31.11         0.51 o                         
   5   1   1         36.92         35.18         0.82 o                         
   6   1   1          4.78          4.30         0.56 o                         
   7   1   1        110.30        106.42         3.19 o                         
   8   1   1          5.04          5.06         1.83 o                         
   1   2   1       2306.79       2228.98         4.81 o                         
   2   2   1        417.83        411.83         2.12 o                         
   3   2   1        706.89        796.77        14.16 o                         
   4   2   1         63.64         65.76         0.62 o                         
   5   2   1         15.48         16.17         0.72 o                         
   6   2   1         23.66         20.23         0.86 o                         
   7   2   1         33.36         37.94         1.14 o                         
   8   2   1          5.11          3.17         1.83 o                         
   0   3   1          7.89          6.67         2.08 o                         
   1   3   1        400.06        379.55         3.85 o                         
   2   3   1        469.89        480.30         5.22 o                         
   3   3   1        444.07        470.76        15.27 o                         
   4   3   1         42.53         46.47         2.65 o                         
   5   3   1         14.55         15.21         1.09 o                         
   6   3   1          7.13          5.10         0.80 o                         
   7   3   1         27.89         29.80         2.39 o                         
   8   3   1         16.38         18.66         1.25 o                         
   1   4   1        107.75        102.28         0.73 o                         
   2   4   1        369.57        358.39         1.49 o                         
   3   4   1        191.81        202.67         1.38 o                         
   4   4   1          5.23          4.18         0.84 o                         
   5   4   1          5.28          6.50         0.73 o                         
   6   4   1          3.56          2.54         0.79 o                         
   7   4   1         17.21         18.46         1.07 o                         
   8   4   1          7.79          8.84         1.12 o                         
   0   5   1          9.39          9.30         0.60 o                         
   1   5   1         29.30         28.99         0.85 o                         
   2   5   1        326.01        321.14         2.36 o                         
   3   5   1         50.51         51.52         1.24 o                         
   4   5   1          1.11          1.44         0.66 o                         
   5   5   1         34.23         33.74         0.76 o                         
   6   5   1          0.09         -0.78         0.78 o                         
   7   5   1          2.29          0.52         0.91 o                         
   1   6   1        149.59        146.72         6.31 o                         
   2   6   1        129.15        118.00         1.69 o                         
   3   6   1         13.90         16.53         1.00 o                         
   4   6   1          5.53          5.04         1.00 o                         
   5   6   1          0.43          0.74         0.72 o                         
   6   6   1          2.77          1.33         1.37 o                         
   7   6   1          1.07          0.92         1.65 o                         
   0   7   1          1.26          0.24         0.76 o                         
   1   7   1         29.92         28.00         0.92 o                         
   2   7   1         87.79         89.97         1.69 o                         
   3   7   1         11.79         11.30         1.04 o                         
   4   7   1          0.89          1.44         1.03 o                         
   5   7   1         10.26         10.88         0.97 o                         
   6   7   1          1.46          2.10         1.41 o                         
   1   8   1         83.40         83.79         1.19 o                         
   2   8   1         32.67         29.25         1.66 o                         
   3   8   1          7.66          6.85         1.08 o                         
   4   8   1          0.10          1.22         0.86 o                         
   5   8   1          1.04          0.80         0.98 o                         
   0   9   1         10.42         10.35         1.11 o                         
   1   9   1         49.15         52.26         1.13 o                         
   2   9   1          8.16          7.05         0.88 o                         
   3   9   1          6.62          5.96         0.86 o                         
   4   9   1          0.13         -1.29         1.29 o                         
   2   0   2        369.80        366.67         2.05 o                         
   4   0   2        307.86        327.26         1.70 o                         
   6   0   2         21.01         21.26         0.91 o                         
   1   1   2       8020.53       7641.55        18.75 o                         
   2   1   2        412.43        422.18         2.61 o                         
   3   1   2        129.37        121.09         1.28 o                         
   4   1   2         44.28         52.49         0.83 o                         
   5   1   2         22.87         23.62         0.78 o                         
   6   1   2          1.35          0.94         0.58 o                         
   7   1   2         49.09         47.12         0.95 o                         
   8   1   2         10.83          9.14         1.84 o                         
   0   2   2        997.21        868.34         7.60 o                         
   1   2   2       2607.35       2522.51         8.85 o                         
   2   2   2         49.59         48.38         0.57 o                         
   3   2   2         64.22         66.53         0.80 o                         
   4   2   2        146.30        159.13         1.27 o                         
   5   2   2          6.39          5.62         0.64 o                         
   6   2   2          5.64          6.36         0.77 o                         
   7   2   2          4.82          6.07         0.94 o                         
   8   2   2          7.37          6.59         1.01 o                         
   1   3   2       1821.12       1792.53         3.32 o                         
   2   3   2        485.75        515.83         1.73 o                         
   3   3   2         42.58         40.93         0.78 o                         
   4   3   2         47.76         50.36         0.89 o                         
   5   3   2          2.75          2.86         0.69 o                         
   6   3   2          3.18          2.74         0.80 o                         
   7   3   2         12.10         12.50         1.01 o                         
   8   3   2         22.99         23.07         1.21 o                         
   0   4   2        783.18        711.58         1.77 o                         
   1   4   2        474.07        449.88         4.89 o                         
   2   4   2         36.91         39.06         0.50 o                         
   3   4   2         35.24         35.33         0.77 o                         
   4   4   2         13.05         15.51         0.93 o                         
   5   4   2          3.18          2.44         0.73 o                         
   6   4   2         23.25         20.98         1.06 o                         
   7   4   2          3.87          4.07         0.93 o                         
   8   4   2         13.21         18.28         2.05 o                         
   1   5   2        300.44        315.23         2.09 o                         
   2   5   2          5.59          7.64         0.73 o                         
   3   5   2         16.66         17.84         0.98 o                         
   4   5   2          5.61          4.87         0.69 o                         
   5   5   2          2.39          2.55         0.77 o                         
   6   5   2          0.74          1.28         0.83 o                         
   7   5   2          1.67          1.92         1.06 o                         
   0   6   2         45.34         44.80         1.05 o                         
   1   6   2         38.06         34.16         1.62 o                         
   2   6   2         15.83         11.97         0.92 o                         
   3   6   2         18.73         17.74         1.04 o                         
   4   6   2          1.39          1.41         0.95 o                         
   5   6   2          1.51          0.86         1.10 o                         
   6   6   2         11.78         10.55         1.00 o                         
   7   6   2          0.97          0.50         0.98 o                         
   1   7   2         41.08         40.95         0.84 o                         
   2   7   2         58.31         59.00         2.66 o                         
   3   7   2          6.47          7.52         0.99 o                         
   4   7   2          1.17          1.31         1.03 o                         
   5   7   2          6.91         10.17         0.91 o                         
   6   7   2          2.44          5.15         1.49 o                         
   0   8   2         36.21         36.57         1.26 o                         
   1   8   2          4.46          5.36         0.68 o                         
   2   8   2          3.24          3.14         0.75 o                         
   3   8   2          7.25          9.61         1.13 o                         
   4   8   2          1.32          1.55         1.14 o                         
   5   8   2          0.07          1.28         0.97 o                         
   2   0   3        660.03        663.09         2.74 o                         
   4   0   3        467.40        490.77         3.44 o                         
   6   0   3         32.27         32.37         1.01 o                         
   8   0   3         25.44         27.53         1.42 o                         
   1   1   3       3829.78       3703.72        17.22 o                         
   2   1   3        389.79        386.71         2.02 o                         
   3   1   3         56.78         61.82         0.73 o                         
   4   1   3         33.56         33.45         0.92 o                         
   5   1   3         74.89         84.80         1.20 o                         
   6   1   3          0.63          0.87         0.81 o                         
   7   1   3         10.96         12.41         0.78 o                         
   8   1   3          0.02          0.21         0.94 o                         
   1   2   3        721.83        726.29         4.11 o                         
   2   2   3        620.70        642.73         1.77 o                         
   3   2   3         49.72         51.29         0.73 o                         
   4   2   3         86.93         91.28         1.03 o                         
   5   2   3          8.01          8.83         0.97 o                         
   6   2   3          7.32          5.14         0.82 o                         
   7   2   3         16.78         18.67         1.04 o                         
   8   2   3          8.75          7.36         1.07 o                         
   0   3   3        158.51        172.52         2.28 o                         
   1   3   3          8.94          7.83         0.49 o                         
   2   3   3        308.21        287.54         1.57 o                         
   3   3   3        196.35        177.39         1.70 o                         
   4   3   3         55.35         56.48         0.91 o                         
   5   3   3         40.71         40.46         0.97 o                         
   6   3   3          0.46          0.62         0.77 o                         
   7   3   3          8.69          8.29         1.54 o                         
   8   3   3          0.77          1.97         1.06 o                         
   1   4   3        174.39        182.86         0.75 o                         
   2   4   3        494.06        505.35         3.01 o                         
   3   4   3         17.00         15.78         0.64 o                         
   4   4   3         47.95         46.99         1.54 o                         
   5   4   3          0.89          0.93         0.70 o                         
   6   4   3          1.66          1.42         0.80 o                         
   7   4   3          4.79          5.68         0.98 o                         
   8   4   3          0.06         -0.92         1.05 o                         
   0   5   3         16.47         16.74         0.62 o                         
   1   5   3        115.80        116.20         2.04 o                         
   2   5   3         29.15         30.88         0.94 o                         
   3   5   3        128.62        122.54         3.04 o                         
   4   5   3          5.19          6.02         1.28 o                         
   5   5   3         33.76         31.58         1.27 o                         
   6   5   3          0.86          0.17         0.81 o                         
   7   5   3          3.42          3.62         1.00 o                         
   1   6   3          1.12          1.20         0.45 o                         
   2   6   3        120.31        121.89         1.66 o                         
   3   6   3         18.12         16.78         1.04 o                         
   4   6   3         28.48         27.99         1.28 o                         
   5   6   3          6.59          6.63         0.85 o                         
   6   6   3          3.76          3.24         0.90 o                         
   7   6   3          2.63          3.98         1.07 o                         
   0   7   3          2.23          1.16         0.72 o                         
   1   7   3          4.00          3.47         0.54 o                         
   2   7   3         23.52         24.11         0.76 o                         
   3   7   3         10.65         12.12         1.04 o                         
   4   7   3          0.43          0.16         1.09 o                         
   5   7   3          9.27          8.08         1.29 o                         
   6   7   3          2.30          1.81         1.44 o                         
   4   0   4         86.39         86.51         1.65 o                         
   6   0   4        138.20        140.65         1.97 o                         
   8   0   4         13.38         11.75         1.30 o                         
   1   1   4       1144.70       1196.85        13.17 o                         
   2   1   4        832.62        817.43         9.35 o                         
   3   1   4         19.45         19.38         0.45 o                         
   4   1   4         43.68         42.05         0.81 o                         
   5   1   4         12.78         13.48         0.77 o                         
   6   1   4          1.41          1.35         0.86 o                         
   7   1   4         64.12         62.62         1.05 o                         
   8   1   4          1.39          2.13         0.80 o                         
   0   2   4        939.76        909.98         8.24 o                         
   1   2   4        645.62        643.44         1.69 o                         
   2   2   4        594.31        588.10         2.20 o                         
   3   2   4         99.71        105.63         1.02 o                         
   4   2   4         81.69         85.40         1.03 o                         
   5   2   4          2.12          1.12         0.70 o                         
   6   2   4         46.21         42.19         1.16 o                         
   7   2   4         24.32         27.57         2.47 o                         
   8   2   4          8.39          8.91         1.04 o                         
   1   3   4        237.32        238.22         1.58 o                         
   2   3   4        847.84        823.94         4.90 o                         
   3   3   4        274.56        265.96         3.69 o                         
   4   3   4         77.70         71.68         1.00 o                         
   5   3   4         29.81         30.77         1.52 o                         
   6   3   4          0.48          1.45         0.80 o                         
   7   3   4         15.63         14.83         1.33 o                         
   8   3   4          1.35          0.98         1.05 o                         
   0   4   4        706.22        704.23         4.25 o                         
   1   4   4         25.19         21.31         0.32 o                         
   2   4   4        401.36        362.07         1.61 o                         
   3   4   4         13.12         11.69         0.88 o                         
   4   4   4         23.68         25.82         0.82 o                         
   5   4   4          0.71          0.39         0.74 o                         
   6   4   4          0.45          0.78         0.82 o                         
   7   4   4         11.08         11.37         1.01 o                         
   8   4   4          2.81          3.42         1.08 o                         
   1   5   4         67.66         66.53         0.69 o                         
   2   5   4         13.61         13.14         0.73 o                         
   3   5   4        190.09        179.30         1.88 o                         
   4   5   4         15.31         15.26         1.29 o                         
   5   5   4         34.64         34.37         1.03 o                         
   6   5   4          2.13          2.00         0.87 o                         
   7   5   4          2.78          0.50         0.97 o                         
   0   6   4        143.37        145.21         1.55 o                         
   1   6   4         36.43         33.18         2.17 o                         
   2   6   4         99.44         94.77         1.49 o                         
   3   6   4         19.17         20.95         1.10 o                         
   4   6   4          7.36          7.76         1.05 o                         
   5   6   4          0.85          0.64         0.76 o                         
   6   6   4          3.31          2.94         0.88 o                         
   7   6   4          0.06         -0.49         1.55 o                         
   6   0   5        359.98        377.14         3.05 o                         
   8   0   5          6.37          8.00         1.20 o                         
   0   1   5       1018.86        953.26         1.90 o                         
   1   1   5        299.66        312.26         2.36 o                         
   2   1   5         80.80         78.31         0.70 o                         
   3   1   5        202.35        191.41         4.11 o                         
   4   1   5          4.50          4.11         0.85 o                         
   5   1   5         12.30         12.66         0.80 o                         
   6   1   5          1.90          2.07         1.73 o                         
   7   1   5         20.00         21.48         0.86 o                         
   8   1   5          0.72          0.97         0.78 o                         
   1   2   5        308.98        324.48         1.08 o                         
   2   2   5        395.46        394.24         3.75 o                         
   3   2   5        179.59        190.99         0.84 o                         
   4   2   5          3.69          4.95         0.60 o                         
   5   2   5         45.32         43.38         1.44 o                         
   6   2   5        137.53        136.96         3.07 o                         
   7   2   5          3.76          5.52         1.05 o                         
   8   2   5          2.18          0.78         0.74 o                         
   0   3   5        547.44        517.10         8.06 o                         
   1   3   5         65.87         69.01         0.74 o                         
   2   3   5         98.58        100.65         1.03 o                         
   3   3   5         65.94         59.90         1.28 o                         
   4   3   5         13.19         12.27         0.70 o                         
   5   3   5          0.33          1.60         1.03 o                         
   6   3   5          4.68          6.14         0.85 o                         
   7   3   5          1.19          1.73         1.59 o                         
   8   3   5          2.97          5.60         1.31 o                         
   1   4   5         87.52         83.73         0.69 o                         
   2   4   5        134.58        128.24         1.04 o                         
   3   4   5         79.08         76.56         1.17 o                         
   4   4   5         61.12         58.82         1.31 o                         
   5   4   5         14.17         14.94         1.85 o                         
   6   4   5          5.78          6.02         0.87 o                         
   7   4   5          0.43          0.89         1.31 o                         
   8   4   5          0.79         -1.71         1.71 o                         
   0   5   5          2.18          0.98         0.44 o                         
   1   5   5        115.86        114.48         0.66 o                         
   2   5   5          7.04          5.14         0.64 o                         
   3   5   5         91.35         76.51         1.10 o                         
   4   5   5         19.67         17.32         0.85 o                         
   5   5   5          0.37          0.90         0.75 o                         
   6   5   5          1.24          1.91         0.83 o                         
   7   5   5          0.18          1.64         0.96 o                         
   2   6   5         35.03         33.84         1.06 o                         
   3   6   5         35.52         34.54         1.20 o                         
   4   6   5         12.23         10.08         0.84 o                         
   5   6   5         14.38         15.05         0.93 o                         
   6   6   5          1.49         -0.59         1.21 o                         
   6   0   6        196.64        201.19         2.49 o                         
   8   0   6          3.24          3.84         1.19 o                         
   1   1   6       1146.89       1196.03         4.02 o                         
   2   1   6         37.88         38.14         0.80 o                         
   3   1   6        179.17        205.15         1.57 o                         
   4   1   6         21.30         20.51         0.71 o                         
   5   1   6        430.13        406.28         3.46 o                         
   6   1   6          8.84          8.19         0.98 o                         
   7   1   6          1.26          0.71         0.80 o                         
   8   1   6          1.08          0.67         0.81 o                         
   0   2   6        560.52        525.04         5.01 o                         
   1   2   6         46.75         46.71         0.69 o                         
   2   2   6          8.73          7.91         0.36 o                         
   3   2   6        248.25        252.17         2.67 o                         
   4   2   6         55.81         57.00         0.97 o                         
   5   2   6          3.77          0.72         0.96 o                         
   6   2   6         72.92         71.90         1.34 o                         
   7   2   6          0.06         -0.27         0.88 o                         
   8   2   6          4.11          5.77         0.79 o                         
   1   3   6         58.10         62.38         0.57 o                         
   2   3   6        156.19        151.26         2.57 o                         
   3   3   6        452.53        456.95         3.77 o                         
   4   3   6         24.46         24.50         0.80 o                         
   5   3   6        131.17        127.09         2.83 o                         
   6   3   6         14.41         12.03         0.92 o                         
   7   3   6          2.75          2.36         0.92 o                         
   8   3   6          2.43          2.68         1.63 o                         
   0   4   6        205.11        220.88         3.39 o                         
   1   4   6         19.93         21.35         0.29 o                         
   2   4   6         97.55         88.86         1.38 o                         
   3   4   6         38.74         37.91         0.80 o                         
   4   4   6         69.96         64.00         3.33 o                         
   5   4   6          0.01         -0.12         0.78 o                         
   6   4   6         12.24         10.60         0.92 o                         
   7   4   6          1.66          1.09         1.19 o                         
   8   4   6          5.20          6.95         1.77 o                         
   2   5   6         13.40         12.39         1.10 o                         
   3   5   6        304.78        299.15         7.69 o                         
   4   5   6         28.74         25.90         0.95 o                         
   5   5   6         11.97         14.28         0.91 o                         
   6   5   6          3.45          4.46         1.05 o                         
   7   5   6          1.88          1.91         1.26 o                         
   4   6   6         45.16         41.65         1.57 o                         
   5   6   6          2.18          0.08         1.10 o                         
   6   6   6          5.07          4.61         1.26 o                         
   6   0   7          4.30          3.36         1.19 o                         
   8   0   7          0.49         -0.55         1.24 o                         
   0   1   7         95.28         91.59         0.72 o                         
   1   1   7       1075.56       1139.85         3.24 o                         
   2   1   7        309.27        345.15         1.98 o                         
   3   1   7        124.73        131.64         1.49 o                         
   4   1   7         12.66         12.76         0.69 o                         
   5   1   7        193.18        207.11         4.09 o                         
   6   1   7          1.16          0.88         1.18 o                         
   7   1   7          0.47          0.11         0.78 o                         
   8   1   7          1.25         -0.13         0.86 o                         
   1   2   7        328.87        322.28         2.75 o                         
   2   2   7        598.34        618.58         1.88 o                         
   3   2   7        135.36        140.08         1.26 o                         
   4   2   7        102.37        103.65         1.34 o                         
   5   2   7        159.71        158.64         1.67 o                         
   6   2   7          0.23          0.20         0.84 o                         
   7   2   7          0.80          0.08         0.88 o                         
   8   2   7          2.37          2.61         0.90 o                         
   0   3   7        108.28        113.03         1.63 o                         
   1   3   7         85.81         93.01         0.51 o                         
   2   3   7        642.04        651.27         3.70 o                         
   3   3   7        193.56        184.64         0.95 o                         
   4   3   7         24.52         27.06         0.87 o                         
   5   3   7         55.03         57.35         1.16 o                         
   6   3   7          2.40          2.80         0.92 o                         
   7   3   7         10.04         10.67         1.66 o                         
   8   3   7          3.68          5.24         1.16 o                         
   1   4   7         11.35         12.47         0.30 o                         
   2   4   7        131.03        124.74         1.80 o                         
   3   4   7        146.92        141.61         3.46 o                         
   4   4   7        113.28        104.33         1.67 o                         
   5   4   7         45.32         44.35         1.25 o                         
   6   4   7          0.91          0.97         0.83 o                         
   7   4   7          2.99          2.24         0.96 o                         
   2   5   7         93.59         91.40         1.54 o                         
   3   5   7        239.33        236.23         2.50 o                         
   4   5   7         25.96         28.53         1.46 o                         
   5   5   7          4.81          3.17         1.20 o                         
   6   5   7          0.65         -0.11         1.15 o                         
   7   5   7         18.30         18.05         1.50 o                         
   3   6   7         59.74         59.66         1.65 o                         
   4   6   7         28.06         24.15         1.40 o                         
   5   6   7          3.92          4.16         1.19 o                         
   6   6   7          3.09          3.80         1.23 o                         
   6   0   8          0.52         -1.01         1.13 o                         
   8   0   8          0.65          1.72         1.16 o                         
   1   1   8         66.12         62.67         0.50 o                         
   2   1   8         16.77         16.43         0.82 o                         
   3   1   8         22.19         20.39         0.92 o                         
   4   1   8        137.07        133.96         1.82 o                         
   5   1   8        451.84        470.94         3.39 o                         
   6   1   8         10.98         11.11         1.28 o                         
   7   1   8          0.58          0.88         0.83 o                         
   8   1   8          0.13         -0.47         0.87 o                         
   0   2   8         43.95         40.67         0.60 o                         
   1   2   8          5.61          5.82         0.31 o                         
   2   2   8        474.09        519.73         3.43 o                         
   3   2   8         70.72         69.22         1.61 o                         
   4   2   8        359.61        336.81         1.98 o                         
   5   2   8         35.22         36.46         1.12 o                         
   6   2   8          7.82          5.46         0.88 o                         
   7   2   8          1.48          1.77         0.89 o                         
   8   2   8          1.33          1.36         0.87 o                         
   1   3   8         33.47         35.62         0.57 o                         
   2   3   8         11.90         11.65         0.38 o                         
   3   3   8         28.93         29.88         0.60 o                         
   4   3   8        337.21        327.22         3.77 o                         
   5   3   8        119.25        116.60         1.47 o                         
   6   3   8         28.00         24.98         1.03 o                         
   7   3   8          4.36          5.19         0.99 o                         
   0   4   8         62.18         62.51         1.34 o                         
   1   4   8          5.97          6.85         0.44 o                         
   2   4   8          1.80          1.37         0.45 o                         
   3   4   8         56.74         57.30         2.32 o                         
   4   4   8        404.91        407.85         3.26 o                         
   5   4   8         17.40         16.34         1.34 o                         
   6   4   8         21.56         23.28         1.42 o                         
   7   4   8          0.42          1.41         1.21 o                         
   1   5   8         12.53         11.61         0.68 o                         
   2   5   8          3.45          2.72         0.56 o                         
   3   5   8         34.64         33.66         1.39 o                         
   4   5   8         39.57         38.83         1.52 o                         
   5   5   8         18.95         17.55         1.37 o                         
   6   5   8          3.01          3.04         1.21 o                         
   3   6   8         21.60         22.07         1.35 o                         
   4   6   8        111.93        111.18         2.06 o                         
   5   6   8          0.04          1.03         1.14 o                         
   6   6   8          6.44          7.26         1.34 o                         
   5   7   8          3.88          3.33         1.33 o                         
   6   0   9          4.25          3.11         1.16 o                         
   8   0   9          2.54          3.91         1.38 o                         
   0   1   9         55.35         59.31         0.69 o                         
   1   1   9        669.70        734.08         2.20 o                         
   2   1   9         30.70         29.06         0.87 o                         
   3   1   9        157.70        170.66         1.75 o                         
   4   1   9          8.46          6.48         1.04 o                         
   5   1   9        146.83        138.85         2.18 o                         
   6   1   9          3.03          2.51         1.20 o                         
   7   1   9          0.73          0.52         1.05 o                         
   8   1   9          0.72         -0.01         0.86 o                         
   1   2   9        150.21        156.78         1.50 o                         
   2   2   9        434.19        450.18         4.85 o                         
   3   2   9         36.94         37.91         0.77 o                         
   4   2   9         10.60         12.55         0.80 o                         
   5   2   9         99.23         97.97         1.43 o                         
   6   2   9          3.85          3.27         0.90 o                         
   7   2   9          2.72          1.42         1.26 o                         
   8   2   9          3.47          2.33         1.19 o                         
   0   3   9         33.27         31.57         0.42 o                         
   1   3   9         62.14         66.03         0.56 o                         
   2   3   9         83.05         78.24         0.79 o                         
   3   3   9        122.31        114.28         2.37 o                         
   4   3   9         13.44         15.83         1.28 o                         
   5   3   9         63.71         61.73         1.71 o                         
   6   3   9          8.63          8.26         1.27 o                         
   7   3   9         15.93         17.26         1.40 o                         
   1   4   9          5.19          5.48         0.43 o                         
   2   4   9         50.83         51.74         0.92 o                         
   3   4   9         86.89         83.33         2.30 o                         
   4   4   9         11.68         11.91         1.34 o                         
   5   4   9         20.91         21.05         1.37 o                         
   6   4   9          2.00          2.56         1.22 o                         
   7   4   9          4.29          4.05         1.37 o                         
   0   5   9          1.26          0.53         0.93 o                         
   1   5   9          6.17          4.94         0.71 o                         
   2   5   9         48.45         46.81         1.21 o                         
   3   5   9        206.88        209.57         8.71 o                         
   4   5   9          9.86          8.28         1.25 o                         
   5   5   9          9.78          8.65         1.28 o                         
   6   5   9          1.12          0.37         1.16 o                         
   3   6   9         72.86         72.15         1.70 o                         
   4   6   9         13.81         15.98         1.29 o                         
   5   6   9         10.00         10.20         1.33 o                         
   6   6   9          0.45          1.14         1.40 o                         
   5   7   9          1.05          0.03         1.28 o                         
   6   0  10         70.77         74.76         1.85 o                         
   1   1  10        578.52        619.74         1.51 o                         
   2   1  10          6.12          5.19         0.71 o                         
   3   1  10         44.92         46.85         1.15 o                         
   4   1  10         39.24         40.29         1.34 o                         
   5   1  10        197.22        184.63         2.45 o                         
   6   1  10         12.37         10.78         1.33 o                         
   7   1  10          2.55          3.43         0.90 o                         
   0   2  10        169.75        179.25         1.21 o                         
   1   2  10          0.49          0.31         0.29 o                         
   2   2  10        113.56        125.24         1.44 o                         
   3   2  10         36.17         36.75         1.11 o                         
   4   2  10         39.80         42.12         1.41 o                         
   5   2  10         16.48         17.31         1.40 o                         
   6   2  10         31.79         30.27         1.51 o                         
   7   2  10          0.62         -0.26         1.19 o                         
   1   3  10         27.01         28.02         0.62 o                         
   2   3  10          4.07          4.48         0.45 o                         
   3   3  10         86.91         84.71         1.98 o                         
   4   3  10         75.41         84.41         1.72 o                         
   5   3  10        108.13        111.48         2.06 o                         
   6   3  10         21.36         20.76         1.40 o                         
   7   3  10          2.05          1.76         1.38 o                         
   0   4  10         42.86         39.31         1.27 o                         
   1   4  10          0.76          0.87         0.42 o                         
   2   4  10          5.26          5.59         0.52 o                         
   3   4  10         14.16         13.33         1.03 o                         
   4   4  10         82.92         83.07         1.77 o                         
   5   4  10          2.54          4.25         1.26 o                         
   6   4  10          4.78          4.35         1.22 o                         
   7   4  10          0.77          0.57         1.41 o                         
   1   5  10          3.05          2.04         0.67 o                         
   2   5  10          1.21          0.38         0.58 o                         
   3   5  10         58.41         62.49         1.09 o                         
   4   5  10         24.39         23.01         1.34 o                         
   5   5  10         24.84         26.42         1.42 o                         
   6   5  10          1.94          0.42         1.28 o                         
   0   6  10         29.01         29.04         1.50 o                         
   3   6  10          2.51          2.89         1.09 o                         
   4   6  10         39.09         41.32         1.56 o                         
   5   6  10          4.86          5.73         1.32 o                         
   5   7  10          2.74          2.63         1.22 o                         
   6   0  11        172.85        183.54         2.55 o                         
   0   1  11        122.27        130.66         1.04 o                         
   1   1  11         63.44         70.71         1.21 o                         
   2   1  11         13.27         12.38         0.76 o                         
   3   1  11        150.12        152.28         1.76 o                         
   4   1  11          0.63         -0.43         1.06 o                         
   5   1  11         21.27         24.42         1.41 o                         
   6   1  11          0.91         -0.29         1.30 o                         
   7   1  11         23.02         25.66         1.12 o                         
   1   2  11         46.92         47.55         0.64 o                         
   2   2  11         95.66         98.57         1.34 o                         
   3   2  11         75.50         72.17         1.40 o                         
   4   2  11         37.21         38.55         1.38 o                         
   5   2  11         47.37         50.51         1.60 o                         
   6   2  11         72.92         76.35         1.96 o                         
   7   2  11          0.68         -0.67         1.28 o                         
   0   3  11         98.52         97.51         1.05 o                         
   1   3  11         36.30         38.20         0.85 o                         
   2   3  11         28.66         28.15         0.94 o                         
   3   3  11         18.80         18.45         1.41 o                         
   4   3  11          4.47          6.83         1.14 o                         
   5   3  11         10.41         11.87         1.27 o                         
   6   3  11          0.29          0.03         1.25 o                         
   7   3  11          0.54         -0.68         1.24 o                         
   1   4  11         12.15         10.63         0.56 o                         
   2   4  11         66.62         67.08         2.19 o                         
   3   4  11         41.30         41.39         1.36 o                         
   4   4  11          9.51          7.84         1.17 o                         
   5   4  11         12.72         12.50         1.31 o                         
   6   4  11          4.48          6.06         1.24 o                         
   0   5  11          3.23          1.03         1.10 o                         
   1   5  11         11.27          9.45         0.58 o                         
   2   5  11          4.92          4.33         0.64 o                         
   3   5  11         46.61         44.64         1.55 o                         
   4   5  11          8.89         10.29         1.21 o                         
   5   5  11          1.96          1.60         1.17 o                         
   6   5  11          1.37          1.08         1.16 o                         
   1   6  11          0.29          0.37         1.10 o                         
   2   6  11         18.75         16.69         1.05 o                         
   3   6  11          2.90          3.40         1.06 o                         
   4   6  11          0.37          1.49         1.15 o                         
   5   6  11          9.33          9.71         1.31 o                         
   4   7  11          8.39         11.85         1.37 o                         
   6   0  12         72.10         69.66         1.88 o                         
   1   1  12         51.23         47.72         0.65 o                         
   2   1  12         51.63         51.17         1.08 o                         
   3   1  12         49.81         47.45         1.25 o                         
   4   1  12         27.29         25.88         1.25 o                         
   5   1  12         16.44         16.17         1.32 o                         
   6   1  12          2.23         -0.30         1.30 o                         
   7   1  12         20.19         20.09         1.08 o                         
   0   2  12        124.83        131.31         1.09 o                         
   1   2  12         67.11         61.80         0.64 o                         
   2   2  12         82.63         87.97         1.35 o                         
   3   2  12         10.36         10.31         1.01 o                         
   4   2  12         12.85         14.14         1.18 o                         
   5   2  12         11.98         12.04         1.25 o                         
   6   2  12         25.35         25.52         1.55 o                         
   7   2  12          4.08          4.30         1.43 o                         
   1   3  12          2.88          3.28         0.59 o                         
   2   3  12         70.28         76.08         1.31 o                         
   3   3  12         83.64         80.20         1.59 o                         
   4   3  12         57.18         56.55         1.58 o                         
   5   3  12          2.67          2.14         1.11 o                         
   6   3  12          1.06          0.59         1.18 o                         
   0   4  12         65.80         59.68         1.57 o                         
   1   4  12         16.14         15.87         0.58 o                         
   2   4  12        151.68        154.72         5.08 o                         
   3   4  12          5.93          5.69         0.68 o                         
   4   4  12          0.83          0.26         1.07 o                         
   5   4  12          2.18          1.11         1.20 o                         
   6   4  12          0.46          1.73         1.18 o                         
   1   5  12         11.68          8.03         0.60 o                         
   2   5  12          5.93          4.60         0.65 o                         
   3   5  12         83.00         80.30         1.66 o                         
   4   5  12          0.86          0.85         1.06 o                         
   5   5  12          4.32          3.83         1.22 o                         
   6   5  12          3.30          3.86         1.41 o                         
   0   6  12         26.08         24.07         1.42 o                         
   1   6  12          9.58          7.51         0.97 o                         
   2   6  12         45.65         46.04         1.25 o                         
   3   6  12          3.29          2.39         1.05 o                         
   4   6  12          1.74          2.27         1.11 o                         
   5   6  12          2.50          1.69         1.29 o                         
   4   7  12          6.82          7.62         1.24 o                         
   6   0  13         25.84         25.59         1.51 o                         
   0   1  13         25.21         25.18         0.53 o                         
   1   1  13         42.26         39.80         0.89 o                         
   2   1  13         22.20         20.40         0.87 o                         
   3   1  13          0.90          0.08         0.86 o                         
   4   1  13          8.20          6.45         1.11 o                         
   5   1  13         16.28         15.38         1.30 o                         
   6   1  13          0.54         -1.00         1.27 o                         
   7   1  13          5.46          5.30         0.97 o                         
   1   2  13         36.63         35.87         0.55 o                         
   2   2  13         37.14         36.08         1.10 o                         
   3   2  13         29.04         27.19         1.14 o                         
   4   2  13          4.60          4.29         1.14 o                         
   5   2  13         15.82         16.15         1.30 o                         
   6   2  13          8.22          7.06         1.29 o                         
   7   2  13          2.97          2.59         1.47 o                         
   1   3  13          5.61          7.46         0.72 o                         
   2   3  13         55.17         56.42         1.25 o                         
   3   3  13         35.00         30.92         2.54 o                         
   4   3  13         11.70         11.16         1.15 o                         
   5   3  13          8.00          5.84         1.14 o                         
   6   3  13          1.05          0.67         1.20 o                         
   1   4  13         19.22         17.30         0.85 o                         
   2   4  13         98.71         93.33         2.18 o                         
   3   4  13         14.65         14.72         0.71 o                         
   4   4  13          3.19          3.56         1.09 o                         
   5   4  13          1.71          1.73         1.22 o                         
   6   4  13          0.32          2.48         1.29 o                         
   0   5  13          6.47          5.19         1.25 o                         
   1   5  13          8.06          5.27         0.85 o                         
   2   5  13          4.30          4.34         0.66 o                         
   3   5  13         38.49         36.88         0.88 o                         
   4   5  13          1.21          0.03         1.06 o                         
   5   5  13          4.72          5.91         1.29 o                         
   1   6  13          1.44          0.51         0.83 o                         
   2   6  13         38.39         34.97         0.98 o                         
   3   6  13          2.21          1.96         0.70 o                         
   4   6  13          3.54          4.59         1.20 o                         
   5   6  13          7.22          5.64         1.25 o                         
   4   7  13          0.45          0.18         1.20 o                         
   6   0  14         37.43         38.49         1.66 o                         
   1   1  14        273.59        272.52         1.92 o                         
   2   1  14          9.29          9.76         0.86 o                         
   3   1  14          2.35          1.15         0.86 o                         
   4   1  14          0.69          1.14         1.03 o                         
   5   1  14          7.85          8.12         1.17 o                         
   6   1  14          0.26          1.61         1.27 o                         
   2   2  14          2.63          2.01         0.78 o                         
   3   2  14          3.06          3.30         0.92 o                         
   4   2  14         25.89         22.84         1.28 o                         
   5   2  14          0.36          1.62         1.12 o                         
   6   2  14          6.80          5.54         1.30 o                         
   2   3  14         25.03         22.72         1.05 o                         
   3   3  14          0.47         -0.18         0.93 o                         
   4   3  14          1.19          0.91         1.01 o                         
   5   3  14          1.01         -0.26         1.05 o                         
   6   3  14          0.19         -0.33         1.15 o                         
   0   4  14         70.60         70.28         1.84 o                         
   1   4  14         39.39         38.56         2.04 o                         
   2   4  14         10.46         10.83         0.69 o                         
   3   4  14          6.48          5.23         0.66 o                         
   4   4  14          4.15          5.69         1.13 o                         
   5   4  14          1.20          3.36         1.15 o                         
   6   4  14          3.72          5.74         1.43 o                         
   1   5  14         98.09         92.77         1.57 o                         
   2   5  14          2.85          2.07         0.88 o                         
   3   5  14          5.24          4.53         0.69 o                         
   4   5  14          1.78          1.61         1.08 o                         
   5   5  14          1.82          3.25         1.23 o                         
   0   6  14         11.85         11.59         1.40 o                         
   1   6  14          7.01          7.81         1.06 o                         
   2   6  14          4.22          3.21         0.98 o                         
   3   6  14          6.38          5.29         0.70 o                         
   4   6  14          0.88          1.84         1.18 o                         
   5   6  14          1.75          0.05         1.20 o                         
   4   7  14          1.07         -0.08         1.05 o                         
   6   0  15         24.56         27.31         1.53 o                         
   2   1  15          2.96          2.33         0.76 o                         
   3   1  15         32.64         29.89         1.17 o                         
   4   1  15          4.75          4.73         1.10 o                         
   5   1  15          3.28          4.38         1.17 o                         
   6   1  15          0.44          1.45         1.18 o                         
   2   2  15         19.98         17.38         0.95 o                         
   3   2  15         10.87         10.93         1.04 o                         
   4   2  15          9.38          8.60         1.08 o                         
   5   2  15          4.95          5.92         1.12 o                         
   6   2  15          7.63          7.92         1.37 o                         
   2   3  15         19.29         15.02         1.00 o                         
   3   3  15         17.90         15.77         1.10 o                         
   4   3  15          8.42          7.84         1.09 o                         
   5   3  15          4.46          4.41         1.11 o                         
   6   3  15          0.52          0.30         1.18 o                         
   1   4  15         12.26         11.21         0.88 o                         
   2   4  15         88.36         81.11         1.46 o                         
   3   4  15         11.48         10.94         0.70 o                         
   4   4  15          2.42          3.19         1.07 o                         
   5   4  15          0.42          2.17         1.14 o                         
   0   5  15          2.86          1.75         1.12 o                         
   1   5  15          0.58          1.21         0.94 o                         
   2   5  15         33.52         32.08         1.17 o                         
   3   5  15          7.66          5.59         0.71 o                         
   4   5  15          0.77          0.37         1.03 o                         
   5   5  15          7.12          9.02         1.30 o                         
   1   6  15          9.14          9.61         1.11 o                         
   2   6  15         49.49         46.15         1.43 o                         
   3   6  15          2.60          2.89         0.96 o                         
   4   6  15          1.87          4.37         1.18 o                         
   0   7  15          3.74          3.46         1.54 o                         
   1   7  15          2.01          1.02         1.47 o                         
   6   0  16          0.74          1.35         1.23 o                         
   2   1  16          3.64          3.55         0.82 o                         
   3   1  16          8.31          6.61         0.98 o                         
   4   1  16          2.53          1.57         0.99 o                         
   5   1  16          3.19          3.53         1.13 o                         
   6   1  16          0.97          2.89         1.32 o                         
   2   2  16         16.66         15.58         0.95 o                         
   3   2  16         10.85         11.10         1.08 o                         
   4   2  16          4.35          3.39         1.01 o                         
   6   2  16          1.78          2.07         1.34 o                         
   3   3  16          0.19         -0.19         0.93 o                         
   4   3  16          8.03          7.33         1.10 o                         
   5   3  16          3.68          3.03         1.15 o                         
   0   4  16         38.00         35.33         1.59 o                         
   1   4  16         20.25         17.78         1.04 o                         
   2   4  16         14.86         10.46         1.01 o                         
   3   4  16          5.87          4.75         0.67 o                         
   4   4  16          1.96          4.42         1.11 o                         
   5   4  16          2.13          3.41         1.20 o                         
   1   5  16         13.66         10.37         1.06 o                         
   2   5  16          2.12          2.16         0.94 o                         
   3   5  16          0.84         -0.92         0.92 o                         
   4   5  16          3.50          1.31         1.02 o                         
   5   5  16          5.32          6.48         1.20 o                         
   0   6  16          1.56          1.52         1.30 o                         
   1   6  16          2.89          2.37         1.08 o                         
   2   6  16          5.62          4.88         1.13 o                         
   3   6  16          0.25         -0.72         0.98 o                         
   4   6  16          2.54          3.70         1.13 o                         
   1   7  16          0.41          2.72         1.09 o                         
   2   7  16         11.32         12.23         1.17 o                         
   4   0  17          1.99          3.61         1.06 o                         
   6   0  17          4.63          8.28         1.32 o                         
   3   1  17         57.67         49.94         1.39 o                         
   4   1  17          0.82          1.05         1.02 o                         
   5   1  17          3.14          2.62         1.21 o                         
   6   1  17          0.10          0.28         0.90 o                         
   3   2  17         32.90         33.45         1.25 o                         
   4   2  17          5.21          5.65         1.10 o                         
   5   2  17          0.85          2.15         1.18 o                         
   3   3  17         26.41         23.45         1.15 o                         
   4   3  17          1.32          0.39         1.06 o                         
   5   3  17          4.54          2.57         1.20 o                         
   1   4  17          4.12          3.68         0.92 o                         
   2   4  17          0.29         -0.46         0.89 o                         
   3   4  17         19.65         17.68         1.07 o                         
   4   4  17          6.00          5.80         1.09 o                         
   5   4  17          0.60          3.50         1.27 o                         
   0   5  17          5.17          5.43         1.46 o                         
   1   5  17          1.01          2.09         0.91 o                         
   2   5  17          9.79          7.44         1.04 o                         
   3   5  17          6.24          5.73         1.01 o                         
   4   5  17          0.01         -0.43         1.08 o                         
   1   6  17         13.99         13.46         1.22 o                         
   2   6  17          1.46          2.29         1.06 o                         
   3   6  17          1.29          1.69         1.68 o                         
   4   0  18          7.98          6.59         1.08 o                         
   3   1  18          1.31          0.89         0.95 o                         
   4   1  18          1.35          1.36         1.04 o                         
   5   1  18          0.41         -0.30         1.13 o                         
   4   2  18          4.45          3.88         1.03 o                         
   5   2  18          0.38          0.81         1.08 o                         
   4   3  18          4.01          4.67         1.04 o                         
   5   3  18          0.59          0.56         1.03 o                         
   0   4  18          9.51          9.37         1.29 o                         
   1   4  18          8.59          7.82         1.04 o                         
   2   4  18          6.51          3.73         1.03 o                         
   3   4  18          3.02          3.01         0.96 o                         
   4   4  18          0.75          2.44         1.07 o                         
   5   4  18          0.39          4.88         1.29 o                         
   1   5  18          4.59          3.19         1.06 o                         
   2   5  18          0.37          0.43         1.07 o                         
   3   5  18          4.05          3.92         1.04 o                         
   0   6  18          1.53          1.20         1.61 o                         
   1   6  18          4.83          5.96         1.10 o                         
   2   6  18          2.78          2.58         1.06 o                         
   3   6  18          0.39          1.11         1.10 o                         
   4   0  19         11.06         14.02         1.22 o                         
   4   1  19          1.48          0.09         1.04 o                         
   5   1  19          0.98          2.03         1.09 o                         
   4   2  19          3.06          2.35         1.00 o                         
   5   2  19          0.27         -0.35         1.18 o                         
   5   3  19          1.86          2.16         1.24 o                         
   1   4  19          7.05          5.38         0.97 o                         
   2   4  19          7.44          6.39         1.09 o                         
   3   4  19          0.46         -0.07         1.00 o                         
   0   5  19          0.91         -0.60         1.49 o                         
   1   5  19          6.25          4.58         1.03 o                         
   2   5  19          1.87          1.75         1.02 o                         
   3   5  19          1.60          1.91         1.04 o                         
   4   0  20          5.77          5.39         1.08 o                         
   4   1  20          0.04         -1.06         1.06 o                         
   5   1  20          0.46         -0.33         1.13 o                         
   5   2  20          0.10         -0.32         1.18 o                         
   0   4  20         23.51         23.24         1.77 o                         
   1   4  20          1.36          0.22         0.95 o                         
   2   4  20          1.71          2.29         1.03 o                         
   3   4  20          0.51          0.51         1.04 o                         
   1   5  20          2.48         -0.24         1.12 o                         
   2   5  20          0.09         -0.34         1.08 o                         
   3   5  20          2.30          1.76         1.70 o                         
   1   4  21          2.69          1.56         1.01 o                         
   2   4  21          3.03          3.24         1.09 o                         
   3   4  21          0.41          0.22         1.06 o                         
                                                                                
