# Supplementary material for: Crystal structures of the recreational drug N-(4-meth­oxy­phen­yl)piperazine (MeOPP) and three of its salts
Source: Acta Crystallogr E Crystallogr Commun. 2020 Mar 5;76(Pt 4):488–95. doi: 10.1107/S2056989020002844 (PMC7133027; doi:10.1107/S2056989020002844)
Supplement: Supplementary file 3 [file e-76-00488-IIsup3.hkl]

data_II                                                                         
_shelx_title ' sk18cg'                                                          
_shelx_refln_list_code          4                                               
_shelx_F_calc_maximum      156.32                                               
_exptl_crystal_F_000       424.00                                               
_reflns_d_resolution_high  0.7687                                               
                                                                                
loop_                                                                           
 _space_group_symop_operation_xyz                                               
 'x, y, z'                                                                      
 '-x, -y, -z'                                                                   
                                                                                
_cell_length_a     7.4365                                                       
_cell_length_b    10.6276                                                       
_cell_length_c    13.2700                                                       
_cell_angle_alpha  92.238                                                       
_cell_angle_beta   97.057                                                       
_cell_angle_gamma 108.618                                                       
                                                                                
_shelx_F_squared_multiplier     1.000                                           
                                                                                
loop_                                                                           
 _refln_index_h                                                                 
 _refln_index_k                                                                 
 _refln_index_l                                                                 
 _refln_F_squared_calc                                                          
 _refln_F_squared_meas                                                          
 _refln_F_squared_sigma                                                         
 _refln_observed_status                                                         
   1   0   0       2493.03       2223.12        14.52 o                         
   2   0   0         34.55         44.45         0.55 o                         
   3   0   0          0.04          0.35         0.21 o                         
   4   0   0         49.99         47.15         0.59 o                         
   5   0   0        206.24        193.09         2.11 o                         
   6   0   0         48.54         44.96         1.85 o                         
   7   0   0          7.03          7.14         1.46 o                         
   8   0   0          0.19         -0.70         1.36 o                         
  -8   1   0         34.55         35.45         2.12 o                         
  -7   1   0          0.06         -0.23         1.32 o                         
  -6   1   0        104.14        102.80         2.35 o                         
  -5   1   0         75.64         76.93         1.65 o                         
  -4   1   0        604.70        607.70         1.70 o                         
  -3   1   0        406.52        352.78         2.14 o                         
  -2   1   0        382.11        390.46         2.19 o                         
  -1   1   0       1630.59       1595.78         3.29 o                         
   1   1   0      10123.16       8610.71        19.68 o                         
   2   1   0       2529.36       2461.56         9.26 o                         
   3   1   0          0.71          1.06         0.33 o                         
   4   1   0        101.66         92.60         1.18 o                         
   5   1   0         19.49         23.74         1.48 o                         
   6   1   0         61.48         70.49         2.25 o                         
   7   1   0         19.93         17.35         1.69 o                         
   8   1   0          1.72          1.93         1.51 o                         
  -9   2   0          0.48          1.39         1.80 o                         
  -8   2   0         51.58         50.22         2.17 o                         
  -7   2   0          1.28          1.01         1.29 o                         
  -6   2   0          3.52          2.62         1.13 o                         
  -5   2   0          0.85          0.95         0.51 o                         
  -4   2   0         15.73         20.72         1.11 o                         
  -3   2   0        726.08        745.18         3.76 o                         
  -2   2   0       2972.62       2786.53         4.03 o                         
  -1   2   0        687.59        710.22         4.00 o                         
   0   2   0         50.67         37.37         0.44 o                         
   1   2   0        875.51        802.36         5.36 o                         
   2   2   0        586.35        571.62         5.79 o                         
   3   2   0         22.18         21.08         0.41 o                         
   4   2   0        483.10        478.25        13.52 o                         
   5   2   0        109.94        101.58         2.39 o                         
   6   2   0         12.50         15.26         1.53 o                         
   7   2   0          0.14         -0.01         1.39 o                         
   8   2   0          7.08          8.60         1.89 o                         
  -9   3   0         15.62         15.54         2.00 o                         
  -8   3   0         10.29          9.03         1.60 o                         
  -7   3   0         22.28         20.82         1.54 o                         
  -6   3   0         31.85         29.00         0.92 o                         
  -5   3   0         26.91         23.42         0.78 o                         
  -4   3   0        373.86        390.76         3.25 o                         
  -3   3   0       1626.38       1701.70         3.88 o                         
  -2   3   0       1267.63       1223.45         3.02 o                         
  -1   3   0        203.79        191.79         2.51 o                         
   0   3   0          7.21          7.13         0.65 o                         
   1   3   0        682.84        693.60         3.70 o                         
   2   3   0       2517.92       2471.75         8.93 o                         
   3   3   0        344.33        385.79         3.39 o                         
   4   3   0        398.04        406.47         4.11 o                         
   5   3   0         10.27         10.41         1.37 o                         
   6   3   0          1.84          0.97         1.34 o                         
   7   3   0          0.14          0.49         1.33 o                         
  -9   4   0          6.44          5.80         1.75 o                         
  -8   4   0          2.95          0.99         1.27 o                         
  -7   4   0         10.91         10.61         1.32 o                         
  -6   4   0         17.27         13.12         0.78 o                         
  -5   4   0          6.90          4.68         0.96 o                         
  -4   4   0        401.35        384.16         3.20 o                         
  -3   4   0          0.53          0.14         0.36 o                         
  -2   4   0          2.19          2.05         0.33 o                         
  -1   4   0        730.76        728.54         2.48 o                         
   0   4   0          8.86          6.96         0.41 o                         
   1   4   0         76.28         88.38         0.78 o                         
   2   4   0          0.86          1.79         0.31 o                         
   3   4   0         33.75         33.50         0.93 o                         
   4   4   0         86.98         93.77         2.50 o                         
   5   4   0          1.86          0.76         1.32 o                         
   6   4   0          1.04          2.96         1.48 o                         
   7   4   0          0.02          0.95         1.64 o                         
  -9   5   0          3.18          2.64         1.39 o                         
  -8   5   0          6.91          5.92         1.26 o                         
  -7   5   0          5.45          4.90         1.26 o                         
  -6   5   0         18.30         16.90         1.31 o                         
  -5   5   0         81.57         84.97         1.33 o                         
  -4   5   0        192.92        193.63         1.79 o                         
  -3   5   0        148.99        165.87         1.49 o                         
  -2   5   0        164.87        178.76         1.46 o                         
  -1   5   0        273.25        267.52         1.71 o                         
   0   5   0          1.00          2.02         0.35 o                         
   1   5   0        234.45        221.25         1.53 o                         
   2   5   0        407.23        410.67         6.04 o                         
   3   5   0         24.36         22.36         0.86 o                         
   4   5   0          1.62          1.66         1.21 o                         
   5   5   0          5.30          5.33         1.55 o                         
   6   5   0          1.08          1.70         1.32 o                         
  -9   6   0          2.14          1.72         1.52 o                         
  -8   6   0          1.13          1.37         1.33 o                         
  -7   6   0         44.96         45.22         1.95 o                         
  -6   6   0          2.75          3.62         1.19 o                         
  -5   6   0        254.97        263.60         2.20 o                         
  -4   6   0        106.08        116.14         1.48 o                         
  -3   6   0          6.13          9.32         0.59 o                         
  -2   6   0          3.60          3.71         0.45 o                         
  -1   6   0          6.13          5.57         0.46 o                         
   0   6   0         28.75         23.39         0.56 o                         
   1   6   0         25.68         21.32         0.52 o                         
   2   6   0         37.96         40.91         0.92 o                         
   3   6   0          3.62          2.30         0.78 o                         
   4   6   0         17.20         14.06         1.01 o                         
   5   6   0          2.95          3.23         1.55 o                         
   6   6   0         17.82         16.67         1.86 o                         
  -9   7   0          0.09          0.69         1.66 o                         
  -8   7   0         16.69         13.91         1.55 o                         
  -7   7   0         16.96         12.22         1.49 o                         
  -6   7   0         11.44          9.35         1.30 o                         
  -5   7   0         58.79         59.55         1.25 o                         
  -4   7   0          0.20          0.04         0.53 o                         
  -3   7   0        233.04        238.69         2.05 o                         
  -2   7   0          0.00         -0.18         0.50 o                         
  -1   7   0         61.60         55.58         1.95 o                         
   0   7   0         16.34         14.40         0.69 o                         
   1   7   0         31.93         27.65         0.89 o                         
   2   7   0         78.47         71.91         2.94 o                         
   3   7   0         31.42         36.50         1.33 o                         
   4   7   0          0.08          0.49         0.96 o                         
   5   7   0          0.81          1.51         1.70 o                         
  -8   8   0          1.09          3.39         1.32 o                         
  -7   8   0         12.39         10.93         1.59 o                         
  -6   8   0         10.09          8.45         1.41 o                         
  -5   8   0          1.06          0.81         0.81 o                         
  -4   8   0          3.21          4.45         0.67 o                         
  -3   8   0         29.93         30.64         0.95 o                         
  -2   8   0        124.18        123.23         3.99 o                         
  -1   8   0         57.85         57.27         1.55 o                         
   0   8   0          0.87          2.06         0.69 o                         
   1   8   0        705.31        665.75         6.28 o                         
   2   8   0         21.52         24.34         1.46 o                         
   3   8   0         47.41         50.39         2.38 o                         
   4   8   0          1.44          1.67         0.96 o                         
   5   8   0          3.98          3.15         1.91 o                         
  -8   9   0          0.48         -0.89         1.53 o                         
  -7   9   0          4.64          2.51         1.31 o                         
  -6   9   0          3.54          2.52         1.40 o                         
  -5   9   0         12.57         16.17         1.31 o                         
  -4   9   0         54.51         52.72         1.28 o                         
  -3   9   0        181.90        176.34         2.07 o                         
  -2   9   0        165.43        172.32         2.03 o                         
  -1   9   0        633.39        633.46         4.15 o                         
   0   9   0         35.12         31.33         1.94 o                         
   1   9   0          0.22         -1.50         1.50 o                         
   2   9   0         95.59         86.87         2.88 o                         
   3   9   0          2.73          3.50         1.07 o                         
   4   9   0          0.68          2.90         3.74 o                         
  -8  10   0          1.04          2.42         1.67 o                         
  -7  10   0          8.75         11.23         1.56 o                         
  -6  10   0         19.13         19.76         1.78 o                         
  -5  10   0         76.15         82.72         2.49 o                         
  -4  10   0          2.52          2.37         0.82 o                         
  -3  10   0         24.31         23.46         3.16 o                         
  -2  10   0          1.97          2.15         0.81 o                         
  -1  10   0          1.22          2.30         1.49 o                         
   0  10   0         43.08         45.51         2.28 o                         
   1  10   0          2.81          3.05         1.63 o                         
   2  10   0         10.69         10.94         1.84 o                         
   3  10   0         18.97         18.61         1.82 o                         
  -7  11   0          3.48         -0.53         1.70 o                         
  -6  11   0          0.10          0.26         1.51 o                         
  -5  11   0         59.69         62.61         2.36 o                         
  -4  11   0         23.12         27.76         1.23 o                         
  -3  11   0         33.01         35.81         1.25 o                         
  -2  11   0          9.81         10.18         1.59 o                         
  -1  11   0          3.68          3.96         1.44 o                         
   0  11   0         21.90         18.72         1.99 o                         
   1  11   0         42.67         45.75         2.53 o                         
   2  11   0         17.71         15.99         1.82 o                         
  -6  12   0          4.43          4.16         1.51 o                         
  -5  12   0          3.04          1.41         1.37 o                         
  -4  12   0          0.38         -0.75         0.83 o                         
  -3  12   0          1.79          1.30         1.36 o                         
  -2  12   0          0.07         -0.10         1.42 o                         
  -1  12   0         40.25         48.52         2.53 o                         
   0  12   0          1.70          3.21         1.66 o                         
   1  12   0         16.70         25.31         2.47 o                         
  -5  13   0         15.82         15.25         1.60 o                         
  -4  13   0          8.70          9.76         1.63 o                         
  -3  13   0          0.04         -1.44         1.44 o                         
  -2  13   0          7.93          8.70         1.84 o                         
   2 -13   1          7.10          7.47         1.76 o                         
   3 -13   1          8.06          7.64         1.74 o                         
   4 -13   1          0.55          1.19         1.40 o                         
   5 -13   1          5.01          4.53         1.53 o                         
  -1 -12   1         27.41         33.06         2.55 o                         
   0 -12   1         10.28         10.49         1.81 o                         
   1 -12   1          0.03          0.13         1.33 o                         
   2 -12   1          7.53          5.68         1.56 o                         
   3 -12   1          5.78          5.36         1.40 o                         
   4 -12   1          0.61          1.10         1.33 o                         
   5 -12   1          0.82          1.22         1.33 o                         
   6 -12   1          1.05         -0.67         1.62 o                         
  -3 -11   1         32.56         37.29         2.56 o                         
  -2 -11   1          6.04          7.74         1.86 o                         
  -1 -11   1         55.25         55.31         2.67 o                         
   0 -11   1         36.89         32.86         2.11 o                         
   1 -11   1          9.72         11.42         1.80 o                         
   2 -11   1          0.02         -0.44         1.41 o                         
   3 -11   1         85.00         85.94         2.84 o                         
   4 -11   1          8.25          7.52         0.90 o                         
   5 -11   1          0.24          0.12         1.26 o                         
   6 -11   1          1.35          2.00         1.57 o                         
   7 -11   1          0.97          2.07         1.36 o                         
  -3 -10   1          3.10          1.79         1.52 o                         
  -2 -10   1          8.84          9.04         1.64 o                         
  -1 -10   1         90.71         90.67         2.94 o                         
   0 -10   1          2.73          2.34         1.42 o                         
   1 -10   1          0.29          1.00         1.43 o                         
   2 -10   1         72.00         70.85         2.58 o                         
   3 -10   1        135.48        138.96         4.84 o                         
   4 -10   1          2.79          4.27         0.84 o                         
   5 -10   1          6.78         10.41         1.43 o                         
   6 -10   1         32.64         32.56         2.08 o                         
   7 -10   1         20.67         22.23         1.97 o                         
  -4  -9   1          0.30          0.82         0.91 o                         
  -3  -9   1          1.49          1.36         1.04 o                         
  -2  -9   1         24.50         30.01         1.97 o                         
  -1  -9   1          0.04         -0.82         1.48 o                         
   0  -9   1         43.78         38.68         2.10 o                         
   1  -9   1        971.41        932.29         7.42 o                         
   2  -9   1         11.90         10.84         1.00 o                         
   3  -9   1        172.36        169.28         2.07 o                         
   4  -9   1          0.31          0.09         0.72 o                         
   5  -9   1         57.70         59.10         1.84 o                         
   6  -9   1         35.46         32.73         1.99 o                         
   7  -9   1          5.85          6.25         1.64 o                         
   8  -9   1          1.90          0.98         1.43 o                         
  -5  -8   1         10.00         12.90         2.03 o                         
  -4  -8   1         26.16         26.95         1.88 o                         
  -3  -8   1          0.51         -0.09         0.95 o                         
  -2  -8   1         26.52         27.11         1.62 o                         
  -1  -8   1        175.52        179.54         3.41 o                         
   0  -8   1          0.65         -0.09         1.16 o                         
   1  -8   1        691.29        675.60         6.78 o                         
   2  -8   1         26.90         26.80         0.87 o                         
   3  -8   1          3.29          2.59         0.64 o                         
   4  -8   1          0.71          1.17         0.91 o                         
   5  -8   1          7.75          8.04         0.86 o                         
   6  -8   1         34.64         31.15         1.78 o                         
   7  -8   1          0.02         -0.40         1.23 o                         
   8  -8   1          1.32          0.88         1.49 o                         
  -5  -7   1         28.72         29.50         2.25 o                         
  -4  -7   1          0.81          1.72         0.98 o                         
  -3  -7   1          7.33          6.91         0.98 o                         
  -2  -7   1         14.68         15.05         1.00 o                         
  -1  -7   1          2.23          3.09         1.03 o                         
   0  -7   1        141.91        132.03         4.42 o                         
   1  -7   1         72.62         72.16         1.12 o                         
   2  -7   1         11.27         13.01         0.65 o                         
   3  -7   1         23.27         20.83         0.79 o                         
   4  -7   1          1.29          2.30         0.81 o                         
   5  -7   1          0.63         -0.01         0.62 o                         
   6  -7   1          4.50          2.65         1.18 o                         
   7  -7   1          6.07          2.66         1.27 o                         
   8  -7   1          4.62          5.83         1.54 o                         
  -6  -6   1          0.05          1.22         1.80 o                         
  -5  -6   1         26.79         24.66         1.99 o                         
  -4  -6   1         17.95         16.16         1.01 o                         
  -3  -6   1          0.33          0.38         0.71 o                         
  -2  -6   1          6.72          5.96         0.86 o                         
  -1  -6   1          0.02          0.11         0.31 o                         
   0  -6   1         34.29         36.39         1.36 o                         
   1  -6   1        110.54        113.21         1.60 o                         
   2  -6   1        154.46        157.81         1.49 o                         
   3  -6   1        353.85        334.91         2.23 o                         
   4  -6   1         59.35         58.72         1.15 o                         
   5  -6   1        241.29        247.71         2.21 o                         
   6  -6   1         43.48         33.21         1.66 o                         
   7  -6   1          0.32         -0.21         1.15 o                         
   8  -6   1          0.41         -0.30         1.29 o                         
   9  -6   1          1.46          1.20         1.34 o                         
  -7  -5   1         15.62         16.96         2.15 o                         
  -6  -5   1          3.35          4.05         1.62 o                         
  -5  -5   1         42.91         43.32         2.09 o                         
  -4  -5   1         44.18         45.60         1.23 o                         
  -3  -5   1          1.68          2.37         0.66 o                         
  -2  -5   1         21.07         15.69         0.49 o                         
  -1  -5   1          1.71          0.70         0.26 o                         
   0  -5   1         10.42          8.07         1.05 o                         
   1  -5   1        218.97        238.35         1.75 o                         
   2  -5   1          3.80          4.30         0.66 o                         
   3  -5   1        425.73        427.48         3.43 o                         
   4  -5   1        489.69        512.85         3.15 o                         
   5  -5   1         53.19         60.28         1.50 o                         
   6  -5   1         15.55         14.85         1.29 o                         
   7  -5   1          6.03          3.89         1.19 o                         
   8  -5   1          3.81          3.18         1.40 o                         
   9  -5   1          2.87          2.80         1.62 o                         
  -7  -4   1          1.03          2.17         1.76 o                         
  -6  -4   1          0.25         -0.10         1.32 o                         
  -5  -4   1          1.18         -0.03         1.33 o                         
  -4  -4   1         42.39         39.63         1.76 o                         
  -3  -4   1        220.77        213.92         2.61 o                         
  -2  -4   1          2.93          1.51         0.31 o                         
  -1  -4   1        452.25        507.30         5.39 o                         
   0  -4   1        896.84        859.23         3.49 o                         
   1  -4   1         13.49         16.12         0.45 o                         
   2  -4   1          4.01          2.89         0.33 o                         
   3  -4   1         92.50        107.09         1.89 o                         
   4  -4   1         10.93         10.44         0.58 o                         
   5  -4   1         16.97         16.69         1.19 o                         
   6  -4   1         30.91         27.42         1.47 o                         
   7  -4   1          3.91          2.60         1.18 o                         
   8  -4   1          0.07         -0.03         1.39 o                         
   9  -4   1          1.24          1.20         1.46 o                         
  -7  -3   1         11.43         12.51         1.75 o                         
  -6  -3   1         12.91         15.23         1.64 o                         
  -5  -3   1         18.37         18.74         1.47 o                         
  -4  -3   1        219.05        227.73         3.11 o                         
  -3  -3   1         26.90         24.27         0.80 o                         
  -2  -3   1          7.12          4.66         0.42 o                         
  -1  -3   1          0.84          1.42         0.22 o                         
   0  -3   1          0.60          0.19         0.19 o                         
   1  -3   1        145.97        138.08         0.95 o                         
   2  -3   1        842.67        817.94         3.69 o                         
   3  -3   1        224.37        249.61         2.98 o                         
   4  -3   1       1086.93       1146.60         5.55 o                         
   5  -3   1         32.64         33.16         1.35 o                         
   6  -3   1          2.48          2.00         1.03 o                         
   7  -3   1         31.29         27.77         1.72 o                         
   8  -3   1          9.70          8.60         1.52 o                         
   9  -3   1          0.24         -0.56         1.70 o                         
  -8  -2   1          2.40          2.54         1.74 o                         
  -7  -2   1          0.38          0.65         1.35 o                         
  -6  -2   1         10.87          9.30         1.35 o                         
  -5  -2   1         52.67         53.59         2.34 o                         
  -4  -2   1        600.36        594.51         3.88 o                         
  -3  -2   1        153.75        154.28         1.42 o                         
  -2  -2   1         62.94         64.10         0.68 o                         
  -1  -2   1         26.37         37.10         0.55 o                         
   0  -2   1       2408.79       2231.96         5.22 o                         
   1  -2   1         13.69          8.33         0.46 o                         
   2  -2   1         74.09         78.48         0.78 o                         
   3  -2   1       1166.12       1165.76         4.78 o                         
   4  -2   1        820.63        860.07         3.03 o                         
   5  -2   1        172.79        176.59         4.21 o                         
   6  -2   1         11.96         10.09         1.26 o                         
   7  -2   1         48.21         50.30         2.03 o                         
   8  -2   1         16.94         12.67         1.58 o                         
  -8  -1   1          0.07          2.62         1.55 o                         
  -7  -1   1         37.18         38.87         1.92 o                         
  -6  -1   1         46.65         47.74         1.91 o                         
  -5  -1   1          1.81          2.50         0.64 o                         
  -4  -1   1          3.95          4.47         0.36 o                         
  -3  -1   1          5.62          4.12         0.29 o                         
  -2  -1   1         77.36         80.49         1.60 o                         
  -1  -1   1        302.68        274.48         1.16 o                         
   1  -1   1         97.65         99.90         0.64 o                         
   2  -1   1       8375.76       7960.90        40.14 o                         
   3  -1   1        103.86        126.84         1.99 o                         
   4  -1   1        282.84        293.33         5.35 o                         
   5  -1   1        262.34        273.93         3.17 o                         
   6  -1   1         21.31         20.43         1.47 o                         
   7  -1   1          0.03         -0.01         1.33 o                         
   8  -1   1          0.73          0.26         1.52 o                         
  -8   0   1          0.18          0.84         1.35 o                         
  -7   0   1         13.55         11.67         1.52 o                         
  -6   0   1        153.73        147.07         2.85 o                         
  -5   0   1        434.51        409.81         4.76 o                         
  -4   0   1         10.86          6.76         0.34 o                         
  -3   0   1        383.28        378.46         1.84 o                         
  -2   0   1       1759.23       1712.48         4.82 o                         
  -1   0   1       2778.54       2659.27        17.73 o                         
   1   0   1       1451.53       1415.59         3.06 o                         
   2   0   1       5111.97       5096.36        68.12 o                         
   3   0   1        569.28        574.77         6.47 o                         
   4   0   1         16.47         17.58         0.74 o                         
   5   0   1         35.30         39.23         1.63 o                         
   6   0   1         57.49         63.25         2.08 o                         
   7   0   1         12.78         12.94         1.57 o                         
   8   0   1          1.27          1.64         1.42 o                         
  -9   1   1          2.87          1.56         1.86 o                         
  -8   1   1          0.00         -0.70         1.46 o                         
  -7   1   1        102.10        101.87         2.63 o                         
  -6   1   1         58.26         62.90         1.99 o                         
  -5   1   1         28.45         28.02         0.87 o                         
  -4   1   1        124.83        127.84         1.63 o                         
  -3   1   1        510.79        485.83         2.07 o                         
  -2   1   1       2899.08       2829.35         5.65 o                         
  -1   1   1       3367.93       3091.80        22.19 o                         
   0   1   1        718.56        712.99         1.91 o                         
   1   1   1        973.18       1072.85         3.25 o                         
   2   1   1       1252.75       1298.13         2.79 o                         
   3   1   1         10.41         10.76         0.43 o                         
   4   1   1        410.37        434.04         2.33 o                         
   5   1   1          5.17          7.17         1.29 o                         
   6   1   1        187.50        206.55         3.46 o                         
   7   1   1          7.62          7.09         1.52 o                         
   8   1   1          7.61          6.24         1.74 o                         
  -9   2   1         17.23         19.39         2.11 o                         
  -8   2   1         20.15         18.90         1.64 o                         
  -7   2   1         73.12         78.14         2.30 o                         
  -6   2   1        131.01        136.80         6.15 o                         
  -5   2   1        303.49        300.97         2.17 o                         
  -4   2   1        305.26        295.75         8.08 o                         
  -3   2   1        477.36        457.85         2.91 o                         
  -2   2   1        165.82        155.13         1.07 o                         
  -1   2   1        320.32        331.20         1.49 o                         
   0   2   1        931.92        888.13         1.45 o                         
   1   2   1        199.03        189.77         0.90 o                         
   2   2   1         18.04         20.12         0.48 o                         
   3   2   1          1.14          0.87         0.28 o                         
   4   2   1          0.85          0.87         0.99 o                         
   5   2   1         77.65         72.10         2.09 o                         
   6   2   1        349.80        359.13         4.58 o                         
   7   2   1          0.17          0.39         1.49 o                         
   8   2   1          0.97         -0.63         1.76 o                         
  -9   3   1          1.53          2.34         1.73 o                         
  -8   3   1          4.86          5.25         1.44 o                         
  -7   3   1          0.25         -1.19         1.19 o                         
  -6   3   1         12.86         13.93         0.77 o                         
  -5   3   1         71.98         65.40         1.14 o                         
  -4   3   1         14.88         16.82         0.94 o                         
  -3   3   1         68.94         66.36         0.96 o                         
  -2   3   1         21.68         18.60         0.45 o                         
  -1   3   1         65.16         63.77         1.04 o                         
   0   3   1        225.81        240.32         1.50 o                         
   1   3   1         26.00         30.77         0.60 o                         
   2   3   1         73.54         65.57         0.72 o                         
   3   3   1          4.83          4.65         0.37 o                         
   4   3   1          0.04         -0.06         0.68 o                         
   5   3   1         70.74         75.35         2.32 o                         
   6   3   1          1.05          2.05         1.47 o                         
   7   3   1          0.18         -0.40         1.43 o                         
  -9   4   1          0.19         -1.20         1.59 o                         
  -8   4   1          0.24          0.14         1.22 o                         
  -7   4   1         54.06         53.13         1.91 o                         
  -6   4   1          1.18          1.03         0.64 o                         
  -5   4   1        135.20        145.03         2.34 o                         
  -4   4   1         11.48          7.72         0.48 o                         
  -3   4   1        509.26        516.28         4.99 o                         
  -2   4   1          1.05          2.16         0.34 o                         
  -1   4   1        453.79        449.14         1.63 o                         
   0   4   1         41.00         53.80         0.75 o                         
   1   4   1         25.46         24.53         0.86 o                         
   2   4   1         83.52         79.44         0.87 o                         
   3   4   1        327.23        328.18         3.20 o                         
   4   4   1         57.67         55.28         1.45 o                         
   5   4   1         21.07         21.65         1.85 o                         
   6   4   1          1.47          0.23         1.51 o                         
   7   4   1          0.17         -0.63         1.50 o                         
  -9   5   1          0.53          0.37         1.35 o                         
  -8   5   1          0.33          0.12         1.18 o                         
  -7   5   1          0.04         -0.32         0.68 o                         
  -6   5   1          3.35          3.34         1.08 o                         
  -5   5   1         51.41         53.83         1.65 o                         
  -4   5   1        109.87        129.46         1.85 o                         
  -3   5   1        344.91        347.21         3.63 o                         
  -2   5   1       1201.92       1293.66         3.86 o                         
  -1   5   1        570.58        599.86         3.01 o                         
   0   5   1         83.02         93.79         0.89 o                         
   1   5   1          0.28          0.43         0.35 o                         
   2   5   1         66.82         67.44         1.24 o                         
   3   5   1         24.10         23.61         0.92 o                         
   4   5   1          0.06         -0.56         1.28 o                         
   5   5   1          0.07         -1.29         1.53 o                         
   6   5   1          4.82          5.75         1.67 o                         
  -9   6   1         17.51         18.62         1.85 o                         
  -8   6   1          0.23          0.40         1.26 o                         
  -7   6   1         19.63         18.82         1.44 o                         
  -6   6   1         13.24         15.41         1.32 o                         
  -5   6   1         21.02         21.18         1.30 o                         
  -4   6   1         27.76         27.27         0.69 o                         
  -3   6   1        183.79        215.09         3.68 o                         
  -2   6   1          0.80          2.09         0.36 o                         
  -1   6   1         50.46         50.86         0.92 o                         
   0   6   1          2.66          1.72         0.47 o                         
   1   6   1         13.12         13.75         0.62 o                         
   2   6   1          3.77          3.56         0.65 o                         
   3   6   1          0.00          0.10         1.25 o                         
   4   6   1          3.13          0.00         1.43 o                         
   5   6   1         17.86         16.13         1.92 o                         
   6   6   1          4.96          6.69         1.81 o                         
  -9   7   1         17.28         17.59         1.86 o                         
  -8   7   1         13.80         15.34         1.69 o                         
  -7   7   1          7.92          6.96         1.39 o                         
  -6   7   1         20.19         16.58         1.40 o                         
  -5   7   1         16.80         15.69         0.79 o                         
  -4   7   1         73.15         77.04         1.28 o                         
  -3   7   1         37.32         37.52         1.50 o                         
  -2   7   1         33.69         25.81         0.80 o                         
  -1   7   1        181.14        172.44         2.22 o                         
   0   7   1         43.05         45.15         1.04 o                         
   1   7   1         61.18         63.61         1.86 o                         
   2   7   1         31.68         28.69         1.19 o                         
   3   7   1         29.83         30.56         1.30 o                         
   4   7   1         13.62         13.45         1.19 o                         
   5   7   1          0.14          1.43         1.74 o                         
  -8   8   1          1.65          2.18         1.47 o                         
  -7   8   1         16.61         16.78         1.64 o                         
  -6   8   1         13.57         10.83         1.38 o                         
  -5   8   1         17.16         14.78         1.07 o                         
  -4   8   1          4.56          4.15         0.65 o                         
  -3   8   1         43.06         41.12         1.10 o                         
  -2   8   1         94.06         92.81         1.43 o                         
  -1   8   1        120.07        115.10         1.61 o                         
   0   8   1        114.37        118.25         1.73 o                         
   1   8   1        787.99        796.97         6.85 o                         
   2   8   1          2.00          2.99         1.04 o                         
   3   8   1         36.58         36.93         1.45 o                         
   4   8   1          8.76          9.80         1.16 o                         
   5   8   1         19.02         17.33         2.00 o                         
  -8   9   1          2.36          3.11         1.42 o                         
  -7   9   1          5.29          3.36         1.53 o                         
  -6   9   1         14.85         14.85         1.63 o                         
  -5   9   1         91.72         87.10         1.59 o                         
  -4   9   1         74.51         72.00         1.48 o                         
  -3   9   1         11.23          8.74         0.87 o                         
  -2   9   1          6.91          6.53         1.01 o                         
  -1   9   1        111.79        113.71         1.77 o                         
   0   9   1        131.84        137.09         3.21 o                         
   1   9   1        132.69        122.36         3.15 o                         
   2   9   1         12.87         12.67         1.78 o                         
   3   9   1         21.01         25.52         2.48 o                         
   4   9   1          0.45         -1.11         1.11 o                         
  -8  10   1         14.27         13.33         1.64 o                         
  -7  10   1         27.47         24.69         2.05 o                         
  -6  10   1         56.82         57.09         2.42 o                         
  -5  10   1         15.04         16.76         1.03 o                         
  -4  10   1          7.42          6.37         1.40 o                         
  -3  10   1         13.99         13.46         0.93 o                         
  -2  10   1          0.17         -0.20         0.80 o                         
  -1  10   1         16.65         14.57         1.69 o                         
   0  10   1         25.29         23.86         1.91 o                         
   1  10   1         11.91         14.11         1.69 o                         
   2  10   1         13.32         11.43         1.69 o                         
   3  10   1          0.17          0.21         1.24 o                         
  -7  11   1          1.28          0.89         1.41 o                         
  -6  11   1         38.45         42.81         2.36 o                         
  -5  11   1         35.58         38.25         1.39 o                         
  -4  11   1         22.64         25.19         1.54 o                         
  -3  11   1         16.27         15.13         1.04 o                         
  -2  11   1          5.81         10.82         1.54 o                         
  -1  11   1         39.07         41.01         2.31 o                         
   0  11   1          0.14          1.00         1.44 o                         
   1  11   1         13.42         13.59         1.97 o                         
   2  11   1          0.15         -0.18         1.40 o                         
  -6  12   1         10.93         10.66         1.95 o                         
  -5  12   1          1.66          3.11         1.00 o                         
  -4  12   1          0.43          0.61         0.89 o                         
  -3  12   1         12.71         13.50         1.74 o                         
  -2  12   1          1.23          0.53         1.46 o                         
  -1  12   1          1.63          3.93         1.55 o                         
   0  12   1         10.99         11.59         1.96 o                         
  -5  13   1         10.49         13.70         1.24 o                         
  -4  13   1          1.62          3.28         1.49 o                         
  -3  13   1          0.15          0.69         1.26 o                         
  -2  13   1         22.93         27.51         2.31 o                         
   2 -13   2          0.07          1.79         1.78 o                         
   3 -13   2          1.64          2.55         1.63 o                         
   4 -13   2          3.76          5.71         1.39 o                         
   5 -13   2          0.05          0.51         1.42 o                         
  -1 -12   2         29.88         37.48         2.57 o                         
   0 -12   2          2.72          3.79         1.60 o                         
   1 -12   2          9.64         10.24         1.87 o                         
   2 -12   2          0.62          0.33         1.57 o                         
   3 -12   2          7.23          4.63         1.64 o                         
   4 -12   2          6.36          8.54         1.35 o                         
   5 -12   2          3.90          3.73         1.36 o                         
   6 -12   2          0.22         -0.82         1.04 o                         
  -3 -11   2         10.04         14.46         2.03 o                         
  -2 -11   2          2.54          2.78         1.52 o                         
  -1 -11   2          0.00         -1.25         1.60 o                         
   0 -11   2         12.55         13.61         1.93 o                         
   1 -11   2         12.56         12.50         1.73 o                         
   2 -11   2         17.98         17.12         1.70 o                         
   3 -11   2         17.68         18.23         1.76 o                         
   4 -11   2          2.00          1.92         1.35 o                         
   5 -11   2          3.82          2.80         1.34 o                         
   6 -11   2          2.71          3.65         1.51 o                         
   7 -11   2          0.12          0.70         1.49 o                         
  -3 -10   2          2.35          4.44         1.44 o                         
  -2 -10   2         20.34         21.65         2.04 o                         
  -1 -10   2         55.66         53.21         2.49 o                         
   0 -10   2         18.80         19.37         1.82 o                         
   1 -10   2         87.83         92.82         2.80 o                         
   2 -10   2          5.68          7.96         1.59 o                         
   3 -10   2        203.02        200.32         2.69 o                         
   4 -10   2         42.21         49.65         2.18 o                         
   5 -10   2        222.19        232.47         3.90 o                         
   6 -10   2          0.19          0.98         0.94 o                         
   7 -10   2          6.80          7.77         1.59 o                         
  -4  -9   2          0.73         -0.59         1.82 o                         
  -3  -9   2         11.73         10.64         1.64 o                         
  -2  -9   2         25.44         22.56         1.86 o                         
  -1  -9   2        322.55        328.74         4.80 o                         
   0  -9   2        132.67        120.50         3.03 o                         
   1  -9   2        331.69        320.83         4.54 o                         
   2  -9   2          4.38          4.14         1.52 o                         
   3  -9   2        379.40        378.25         2.90 o                         
   4  -9   2        232.20        247.04         3.83 o                         
   5  -9   2         96.74        104.59         2.19 o                         
   6  -9   2          0.82         -0.06         0.87 o                         
   7  -9   2          6.25          5.49         1.45 o                         
   8  -9   2          0.53         -0.98         1.44 o                         
  -5  -8   2         13.87         17.21         2.27 o                         
  -4  -8   2          2.45          1.70         1.70 o                         
  -3  -8   2         21.19         22.41         1.25 o                         
  -2  -8   2         67.21         63.32         2.27 o                         
  -1  -8   2          1.70          0.31         1.21 o                         
   0  -8   2        109.66        112.34         2.64 o                         
   1  -8   2        104.58         94.18         2.43 o                         
   2  -8   2          9.39          8.18         0.69 o                         
   3  -8   2         15.61         16.09         1.13 o                         
   4  -8   2          2.54          4.24         0.96 o                         
   5  -8   2        170.49        178.34         2.21 o                         
   6  -8   2          1.36          1.40         0.81 o                         
   7  -8   2          1.71          1.83         1.26 o                         
   8  -8   2          0.00          0.69         1.25 o                         
  -5  -7   2         16.36         18.73         1.89 o                         
  -4  -7   2         36.10         36.95         1.38 o                         
  -3  -7   2         27.01         29.32         1.21 o                         
  -2  -7   2        153.95        147.15         2.10 o                         
  -1  -7   2        117.70        108.48         2.41 o                         
   0  -7   2        572.81        528.52         4.91 o                         
   1  -7   2         61.60         50.26         0.93 o                         
   2  -7   2        268.21        273.00         2.06 o                         
   3  -7   2        100.53        102.88         2.22 o                         
   4  -7   2          1.32          0.30         0.84 o                         
   5  -7   2          2.02          1.83         0.68 o                         
   6  -7   2         15.70         14.77         1.59 o                         
   7  -7   2         56.68         61.32         2.16 o                         
   8  -7   2          0.10          0.44         1.22 o                         
  -6  -6   2          0.18         -0.79         1.47 o                         
  -5  -6   2         36.08         34.87         2.06 o                         
  -4  -6   2          0.26          0.16         0.76 o                         
  -3  -6   2          6.49          5.30         0.77 o                         
  -2  -6   2         35.45         30.03         1.02 o                         
  -1  -6   2        117.58        107.65         2.19 o                         
   0  -6   2         15.40         19.50         0.91 o                         
   1  -6   2        875.68        888.43         5.96 o                         
   2  -6   2         77.78         90.74         1.16 o                         
   3  -6   2         34.76         30.13         1.22 o                         
   4  -6   2         13.39         13.57         0.74 o                         
   5  -6   2         28.96         35.15         1.01 o                         
   6  -6   2         17.92         19.47         1.39 o                         
   7  -6   2         77.89         75.48         2.33 o                         
   8  -6   2          0.94          2.31         1.35 o                         
  -7  -5   2          3.51          3.67         1.74 o                         
  -6  -5   2          0.03          0.59         1.41 o                         
  -5  -5   2          8.88          6.11         0.87 o                         
  -4  -5   2          5.24          6.23         0.75 o                         
  -3  -5   2        140.08        131.42         1.73 o                         
  -2  -5   2        152.04        164.13         1.88 o                         
  -1  -5   2        140.20        126.74         0.80 o                         
   0  -5   2        198.20        206.00         1.33 o                         
   1  -5   2        405.89        445.57         2.04 o                         
   2  -5   2         95.68         85.62         1.70 o                         
   3  -5   2         25.31         23.81         1.02 o                         
   4  -5   2         91.13         96.89         1.33 o                         
   5  -5   2          0.09          0.14         0.97 o                         
   6  -5   2         16.05         16.57         1.35 o                         
   7  -5   2          2.91          1.65         1.23 o                         
   8  -5   2         15.93         11.52         1.37 o                         
  -7  -4   2          0.36          0.10         1.55 o                         
  -6  -4   2          0.65         -0.23         1.34 o                         
  -5  -4   2          0.01         -0.13         0.69 o                         
  -4  -4   2         36.18         34.21         1.88 o                         
  -3  -4   2          8.22          5.43         0.61 o                         
  -2  -4   2        788.36        836.58         3.09 o                         
  -1  -4   2       1906.48       1916.90         4.53 o                         
   0  -4   2       1727.34       1704.99         7.85 o                         
   1  -4   2          5.29          7.00         0.34 o                         
   2  -4   2         23.50         27.08         0.94 o                         
   3  -4   2         13.36         12.57         0.55 o                         
   4  -4   2          6.35          5.93         0.54 o                         
   5  -4   2          0.00          0.03         0.89 o                         
   6  -4   2          0.00         -0.62         0.98 o                         
   7  -4   2         36.79         32.85         1.65 o                         
   8  -4   2          2.63          3.49         1.36 o                         
   9  -4   2          5.17          6.86         1.74 o                         
  -7  -3   2          0.01         -0.14         1.37 o                         
  -6  -3   2         46.17         46.82         2.03 o                         
  -5  -3   2         10.73          9.94         0.61 o                         
  -4  -3   2         15.22         14.27         0.59 o                         
  -3  -3   2        174.08        206.62         1.00 o                         
  -2  -3   2       3114.20       3188.69         3.43 o                         
  -1  -3   2        124.15        129.50         1.29 o                         
   0  -3   2          3.89          4.38         0.39 o                         
   1  -3   2         85.29        104.97         1.44 o                         
   2  -3   2          0.00         -0.35         0.46 o                         
   3  -3   2         60.96         70.19         0.92 o                         
   4  -3   2        104.76         91.71         1.76 o                         
   5  -3   2         14.14         14.55         1.11 o                         
   6  -3   2          0.03          0.20         0.94 o                         
   7  -3   2          0.27          1.12         1.15 o                         
   8  -3   2          2.14          2.08         1.41 o                         
  -8  -2   2         20.61         22.89         2.09 o                         
  -7  -2   2          0.72          0.20         1.36 o                         
  -6  -2   2          8.62          8.11         1.33 o                         
  -5  -2   2          0.56          0.91         0.62 o                         
  -4  -2   2        102.80        103.60         1.09 o                         
  -3  -2   2          4.91          8.50         0.42 o                         
  -2  -2   2        100.22        104.74         0.95 o                         
  -1  -2   2          0.62          3.60         0.19 o                         
   0  -2   2       4167.59       3981.68        55.62 o                         
   1  -2   2        249.18        235.16         1.43 o                         
   2  -2   2         42.74         54.73         0.93 o                         
   3  -2   2        467.60        456.83         3.08 o                         
   4  -2   2          3.16          3.84         0.90 o                         
   5  -2   2         39.06         35.63         1.38 o                         
   6  -2   2         30.22         31.85         1.55 o                         
   7  -2   2          6.05          6.22         1.31 o                         
   8  -2   2         17.99         14.21         1.77 o                         
  -8  -1   2          4.25          4.05         1.45 o                         
  -7  -1   2          2.11          1.33         1.36 o                         
  -6  -1   2          0.15          1.27         1.11 o                         
  -5  -1   2          0.60         -0.21         0.63 o                         
  -4  -1   2         28.04         25.87         0.86 o                         
  -3  -1   2         98.32        100.06         0.87 o                         
  -2  -1   2        825.77        814.43         2.67 o                         
  -1  -1   2        433.09        436.69         2.23 o                         
   0  -1   2          0.61          2.45         0.16 o                         
   1  -1   2       5624.15       5397.94        26.20 o                         
   2  -1   2      17800.71      16893.46        59.81 o                         
   3  -1   2        222.64        246.28         1.74 o                         
   4  -1   2        160.59        143.48         7.00 o                         
   5  -1   2          6.34          5.33         1.13 o                         
   6  -1   2         13.93         15.75         1.37 o                         
   7  -1   2          7.27          8.32         1.48 o                         
   8  -1   2          9.11         10.58         1.64 o                         
  -8   0   2          4.80          5.70         1.64 o                         
  -7   0   2          9.94         13.62         1.61 o                         
  -6   0   2        231.45        225.89         2.33 o                         
  -5   0   2        229.32        217.23         2.06 o                         
  -4   0   2          7.29         10.51         0.41 o                         
  -3   0   2        235.14        230.66         1.17 o                         
  -2   0   2        836.66        778.09         2.44 o                         
  -1   0   2          8.70         14.38         0.31 o                         
   0   0   2        895.94        932.47         2.86 o                         
   1   0   2        646.43        705.32         2.28 o                         
   2   0   2      13862.88      12663.63        53.05 o                         
   3   0   2        900.59        895.61        10.38 o                         
   4   0   2          9.63          8.58         1.03 o                         
   5   0   2         10.57          8.15         1.22 o                         
   6   0   2          1.33          1.73         1.22 o                         
   7   0   2          3.61          2.64         1.39 o                         
   8   0   2          0.27          0.72         1.56 o                         
  -9   1   2          5.81          4.16         1.87 o                         
  -8   1   2         16.62         15.92         1.63 o                         
  -7   1   2         24.71         24.66         1.70 o                         
  -6   1   2        368.53        362.99         3.85 o                         
  -5   1   2         98.47         99.20         4.23 o                         
  -4   1   2        112.91        111.62         6.06 o                         
  -3   1   2        114.50        107.87         0.70 o                         
  -2   1   2       1318.51       1235.94         6.28 o                         
  -1   1   2       4001.36       3741.33        27.58 o                         
   0   1   2         89.29         77.47         0.62 o                         
   1   1   2       3444.23       3314.15         6.13 o                         
   2   1   2        301.71        294.13         2.31 o                         
   3   1   2        129.24        135.52         1.95 o                         
   4   1   2        322.48        328.76         3.41 o                         
   5   1   2         13.88         11.38         1.35 o                         
   6   1   2         18.98         21.38         1.67 o                         
   7   1   2          0.03         -0.15         1.28 o                         
   8   1   2          0.19          0.59         1.63 o                         
  -9   2   2          0.10         -1.48         1.70 o                         
  -8   2   2          1.34          1.24         1.42 o                         
  -7   2   2         87.48         77.53         2.29 o                         
  -6   2   2          0.08          1.07         0.84 o                         
  -5   2   2        152.50        137.39         1.82 o                         
  -4   2   2        127.39        114.21         0.78 o                         
  -3   2   2          9.68          9.31         0.28 o                         
  -2   2   2          5.96          4.59         0.35 o                         
  -1   2   2       6687.57       5975.50        20.83 o                         
   0   2   2      24435.51      19752.31        84.89 o                         
   1   2   2       1099.05       1078.24         2.97 o                         
   2   2   2        174.97        184.33         2.54 o                         
   3   2   2          8.02          5.69         0.78 o                         
   4   2   2        454.00        444.73         4.07 o                         
   5   2   2        253.91        251.90         3.54 o                         
   6   2   2          7.87         11.27         1.59 o                         
   7   2   2          1.21          0.41         1.56 o                         
  -9   3   2          5.09          3.16         1.66 o                         
  -8   3   2          3.21          1.33         1.24 o                         
  -7   3   2         13.42         14.41         2.77 o                         
  -6   3   2          1.50          0.81         0.65 o                         
  -5   3   2         80.79         78.86         1.26 o                         
  -4   3   2         20.82         21.52         0.39 o                         
  -3   3   2        515.05        475.83         2.17 o                         
  -2   3   2       2306.20       2250.76         6.32 o                         
  -1   3   2        982.14        995.05         3.71 o                         
   0   3   2       1449.61       1476.90         5.61 o                         
   1   3   2         69.16         78.02         0.71 o                         
   2   3   2          7.28          4.44         1.02 o                         
   3   3   2          5.90          7.68         0.69 o                         
   4   3   2         79.28         75.36         1.43 o                         
   5   3   2         22.17         22.22         1.17 o                         
   6   3   2         79.93         82.27         4.09 o                         
   7   3   2          4.97          4.43         1.49 o                         
  -9   4   2         11.61         14.14         1.76 o                         
  -8   4   2         21.52         23.17         1.74 o                         
  -7   4   2         14.00         14.08         1.86 o                         
  -6   4   2         33.87         31.14         2.70 o                         
  -5   4   2          3.19          3.22         0.89 o                         
  -4   4   2        399.06        422.26         2.19 o                         
  -3   4   2         44.81         41.24         0.52 o                         
  -2   4   2         84.83         66.54         0.76 o                         
  -1   4   2        783.51        769.18         6.13 o                         
   0   4   2        344.26        391.33         3.16 o                         
   1   4   2       2034.20       2046.49         3.97 o                         
   2   4   2          5.18          4.39         0.43 o                         
   3   4   2         82.67         83.60         1.01 o                         
   4   4   2        122.81        127.62         2.90 o                         
   5   4   2          3.40          2.26         0.96 o                         
   6   4   2         10.46         10.86         1.84 o                         
   7   4   2          0.34         -0.09         1.72 o                         
  -9   5   2         20.30         22.03         1.79 o                         
  -8   5   2          7.08          8.25         1.35 o                         
  -7   5   2          5.52          5.59         0.80 o                         
  -6   5   2         21.00         19.63         1.33 o                         
  -5   5   2         21.04         20.09         1.39 o                         
  -4   5   2        107.95        112.93         1.02 o                         
  -3   5   2       1888.46       1978.93         4.78 o                         
  -2   5   2        631.66        649.73         2.81 o                         
  -1   5   2        205.12        232.76         1.37 o                         
   0   5   2          0.36          0.90         0.34 o                         
   1   5   2        348.32        365.19         1.87 o                         
   2   5   2        343.28        342.21         3.80 o                         
   3   5   2          4.32          6.11         0.76 o                         
   4   5   2         20.25         21.95         1.07 o                         
   5   5   2          0.04         -1.64         1.64 o                         
   6   5   2          0.79          0.39         1.55 o                         
  -9   6   2         35.61         44.05         2.28 o                         
  -8   6   2         16.80         18.13         1.67 o                         
  -7   6   2         19.75         19.44         1.45 o                         
  -6   6   2          2.49          1.67         1.02 o                         
  -5   6   2         12.65         11.49         1.11 o                         
  -4   6   2         44.49         43.90         0.80 o                         
  -3   6   2        404.91        436.48         2.57 o                         
  -2   6   2         13.72         10.41         0.60 o                         
  -1   6   2        220.42        215.97         3.16 o                         
   0   6   2        153.48        141.73         2.69 o                         
   1   6   2         57.77         59.75         1.19 o                         
   2   6   2         47.45         45.62         1.40 o                         
   3   6   2          1.09          1.63         0.76 o                         
   4   6   2         18.65         18.05         1.74 o                         
   5   6   2          7.94          8.18         1.79 o                         
   6   6   2          1.15          2.84         1.73 o                         
  -9   7   2         37.66         41.38         2.34 o                         
  -8   7   2          4.14          5.66         0.93 o                         
  -7   7   2          1.96          0.22         1.22 o                         
  -6   7   2          2.20          0.82         1.03 o                         
  -5   7   2         12.12         12.52         1.17 o                         
  -4   7   2         59.94         68.48         1.22 o                         
  -3   7   2          3.84          2.55         0.59 o                         
  -2   7   2          1.37          1.70         0.51 o                         
  -1   7   2         46.08         53.57         1.10 o                         
   0   7   2          1.62          1.14         0.62 o                         
   1   7   2         61.06         58.98         1.77 o                         
   2   7   2         82.75         78.63         5.21 o                         
   3   7   2         80.15         77.86         2.62 o                         
   4   7   2          1.15          1.14         1.52 o                         
   5   7   2          6.80          7.54         1.91 o                         
  -9   8   2          1.69          0.90         1.64 o                         
  -8   8   2          1.53          0.74         1.41 o                         
  -7   8   2          2.10          3.35         1.29 o                         
  -6   8   2          0.85          0.69         1.13 o                         
  -5   8   2          0.36         -0.24         0.74 o                         
  -4   8   2          9.18          8.41         0.72 o                         
  -3   8   2         19.83         21.55         0.85 o                         
  -2   8   2         18.67         16.55         0.79 o                         
  -1   8   2          2.80          1.90         0.67 o                         
   0   8   2          4.79          5.24         0.79 o                         
   1   8   2        213.85        225.59         8.16 o                         
   2   8   2         21.74         20.77         1.31 o                         
   3   8   2        138.89        135.81         7.71 o                         
   4   8   2          2.26          3.46         1.12 o                         
   5   8   2          1.24          2.84         1.30 o                         
  -8   9   2          2.25          1.17         1.30 o                         
  -7   9   2          0.00         -1.35         1.46 o                         
  -6   9   2          0.01          0.13         1.26 o                         
  -5   9   2         36.52         36.95         1.73 o                         
  -4   9   2          1.85          1.46         0.68 o                         
  -3   9   2         49.41         49.71         1.26 o                         
  -2   9   2         49.92         48.21         1.32 o                         
  -1   9   2        107.99         99.66         4.18 o                         
   0   9   2         90.81         94.49         1.75 o                         
   1   9   2        104.98        112.35         3.06 o                         
   2   9   2         39.20         37.70         2.19 o                         
   3   9   2          1.41          4.97         1.23 o                         
   4   9   2          2.67          2.47         2.24 o                         
  -8  10   2          7.05          8.48         1.53 o                         
  -7  10   2         12.31         13.65         1.71 o                         
  -6  10   2         48.96         46.33         2.20 o                         
  -5  10   2          7.52          5.92         1.38 o                         
  -4  10   2          0.78          0.56         0.84 o                         
  -3  10   2          9.51          7.96         0.91 o                         
  -2  10   2          3.33          4.20         0.84 o                         
  -1  10   2         11.97         17.98         1.62 o                         
   0  10   2          1.28          1.45         1.41 o                         
   1  10   2         22.35         20.22         1.96 o                         
   2  10   2          7.60          7.95         1.57 o                         
   3  10   2          2.98          3.98         1.53 o                         
  -7  11   2          0.13         -0.38         1.25 o                         
  -6  11   2          0.36          1.94         0.98 o                         
  -5  11   2          0.01          1.09         1.41 o                         
  -4  11   2         21.21         18.04         1.11 o                         
  -3  11   2          6.29          5.09         0.98 o                         
  -2  11   2          0.10          0.49         0.81 o                         
  -1  11   2          5.09          4.99         1.61 o                         
   0  11   2          0.72          1.25         1.44 o                         
   1  11   2          4.26          2.98         1.64 o                         
   2  11   2          5.63          3.84         1.81 o                         
  -6  12   2         21.52         25.26         1.46 o                         
  -5  12   2          2.95          4.55         1.52 o                         
  -4  12   2          0.20          0.25         0.94 o                         
  -3  12   2         11.40         16.38         1.74 o                         
  -2  12   2          0.30         -0.65         1.34 o                         
  -1  12   2         14.46         13.04         1.76 o                         
   0  12   2          0.05          0.39         1.50 o                         
  -5  13   2         31.24         32.26         2.13 o                         
  -4  13   2          0.08         -0.88         0.90 o                         
  -3  13   2          8.03         10.75         1.69 o                         
  -2  13   2         14.48         16.85         2.01 o                         
   2 -13   3          3.58          1.58         1.81 o                         
   3 -13   3          0.01          1.66         1.45 o                         
   4 -13   3          0.23         -0.38         1.32 o                         
   5 -13   3          0.32         -1.44         1.60 o                         
  -1 -12   3         13.22         15.80         1.86 o                         
   0 -12   3          2.52          1.10         1.73 o                         
   1 -12   3         62.90         67.68         2.82 o                         
   2 -12   3         40.03         38.36         2.19 o                         
   3 -12   3         10.93         12.05         1.76 o                         
   4 -12   3          2.83          3.62         1.37 o                         
   5 -12   3          0.59         -1.48         1.60 o                         
   6 -12   3          0.95          0.36         0.97 o                         
  -3 -11   3          7.71          7.62         1.68 o                         
  -2 -11   3          0.32         -0.87         1.64 o                         
  -1 -11   3         51.99         54.86         2.77 o                         
   0 -11   3         11.24         10.78         1.74 o                         
   1 -11   3         27.29         23.80         1.85 o                         
   2 -11   3          4.18          4.55         1.61 o                         
   3 -11   3          3.05          2.56         1.38 o                         
   4 -11   3          2.21          3.63         1.30 o                         
   5 -11   3          1.53         -0.38         1.57 o                         
   6 -11   3          0.00          0.60         0.99 o                         
  -3 -10   3          3.46          2.09         1.17 o                         
  -2 -10   3          1.73          0.73         1.49 o                         
  -1 -10   3         43.29         42.01         2.25 o                         
   0 -10   3         26.26         24.06         1.90 o                         
   1 -10   3          4.59          3.87         1.49 o                         
   2 -10   3        109.41        104.33         2.93 o                         
   3 -10   3         44.42         47.43         2.27 o                         
   4 -10   3         15.21         15.41         1.58 o                         
   5 -10   3         87.57         93.90         3.37 o                         
   6 -10   3         30.02         35.35         1.83 o                         
   7 -10   3          9.64          9.34         1.59 o                         
  -4  -9   3          1.79          1.42         1.79 o                         
  -3  -9   3          2.22          2.13         1.33 o                         
  -2  -9   3         48.69         45.47         2.24 o                         
  -1  -9   3         94.13         84.43         2.73 o                         
   0  -9   3         26.58         23.31         1.84 o                         
   1  -9   3        114.60        114.04         2.82 o                         
   2  -9   3          0.72         -0.07         1.30 o                         
   3  -9   3       1300.05       1320.07         8.64 o                         
   4  -9   3         81.24         81.37         2.43 o                         
   5  -9   3          0.05          0.17         0.90 o                         
   6  -9   3          5.05          4.55         1.00 o                         
   7  -9   3          8.88         10.44         1.60 o                         
   8  -9   3          3.40          3.77         1.57 o                         
  -5  -8   3          7.06          4.56         1.03 o                         
  -4  -8   3         32.36         32.59         2.21 o                         
  -3  -8   3         85.58         84.45         3.90 o                         
  -2  -8   3         33.92         29.55         1.76 o                         
  -1  -8   3         53.40         54.73         2.11 o                         
   0  -8   3          0.41          0.65         1.15 o                         
   1  -8   3         40.14         37.34         1.74 o                         
   2  -8   3        225.19        214.17         5.74 o                         
   3  -8   3         51.09         50.39         1.87 o                         
   4  -8   3        107.10        104.32         2.56 o                         
   5  -8   3         17.46         17.72         2.06 o                         
   6  -8   3         15.89         15.33         1.03 o                         
   7  -8   3          1.14          1.19         1.26 o                         
   8  -8   3          7.79          9.99         1.52 o                         
  -6  -7   3          3.36          6.03         1.97 o                         
  -5  -7   3         25.38         21.75         1.18 o                         
  -4  -7   3          3.63          4.27         1.57 o                         
  -3  -7   3          0.00         -0.22         0.77 o                         
  -2  -7   3        119.01        124.13         2.71 o                         
  -1  -7   3          0.03         -0.25         0.95 o                         
   0  -7   3         21.13         22.61         1.39 o                         
   1  -7   3         50.37         45.56         1.41 o                         
   2  -7   3          7.84          6.55         0.60 o                         
   3  -7   3          6.60         10.21         1.06 o                         
   4  -7   3          1.87          1.16         0.70 o                         
   5  -7   3         44.31         43.23         1.22 o                         
   6  -7   3         11.74         12.93         0.90 o                         
   7  -7   3          5.46          4.74         1.28 o                         
   8  -7   3          0.52          0.14         1.41 o                         
  -6  -6   3          6.45          3.52         1.43 o                         
  -5  -6   3          0.82         -0.24         0.79 o                         
  -4  -6   3         61.57         61.87         2.29 o                         
  -3  -6   3         26.27         23.68         1.01 o                         
  -2  -6   3        117.89        119.51         1.72 o                         
  -1  -6   3         25.13         22.82         1.23 o                         
   0  -6   3        445.69        432.59         4.11 o                         
   1  -6   3        118.03        134.85         1.44 o                         
   2  -6   3         39.14         40.52         1.45 o                         
   3  -6   3         90.14         85.12         1.93 o                         
   4  -6   3         92.88         94.84         1.44 o                         
   5  -6   3         43.02         43.89         1.11 o                         
   6  -6   3         62.08         63.50         2.03 o                         
   7  -6   3         15.05          3.12         1.32 o                         
   8  -6   3          2.57          1.88         1.24 o                         
  -7  -5   3          4.42          4.39         1.55 o                         
  -6  -5   3         18.35         17.54         1.78 o                         
  -5  -5   3          0.09          0.02         1.12 o                         
  -4  -5   3          6.54          5.87         0.77 o                         
  -3  -5   3        125.87        131.91         1.74 o                         
  -2  -5   3          8.72          6.10         0.64 o                         
  -1  -5   3          0.39          0.78         0.31 o                         
   0  -5   3        156.52        159.60         1.65 o                         
   1  -5   3          1.27          1.15         0.47 o                         
   2  -5   3        122.66        119.27         2.00 o                         
   3  -5   3         81.92         80.48         1.69 o                         
   4  -5   3         14.16         11.87         0.68 o                         
   5  -5   3          5.27          4.36         1.04 o                         
   6  -5   3         39.62         45.52         1.76 o                         
   7  -5   3         53.54         54.46         2.09 o                         
   8  -5   3          2.91          0.68         1.25 o                         
  -7  -4   3          9.59          9.05         1.67 o                         
  -6  -4   3          0.01         -1.07         1.35 o                         
  -5  -4   3          9.82          8.85         0.80 o                         
  -4  -4   3         10.99         11.34         0.78 o                         
  -3  -4   3          0.96          0.71         0.50 o                         
  -2  -4   3        191.19        200.67         1.78 o                         
  -1  -4   3       1093.69       1168.58         5.71 o                         
   0  -4   3        875.02        889.99         1.95 o                         
   1  -4   3         18.29         16.41         1.01 o                         
   2  -4   3          5.62          5.04         0.71 o                         
   3  -4   3          8.42          6.72         0.29 o                         
   4  -4   3          0.43         -0.85         0.85 o                         
   5  -4   3         81.86         83.36         1.92 o                         
   6  -4   3          1.15          0.76         1.03 o                         
   7  -4   3         23.55         19.97         1.50 o                         
   8  -4   3          0.11          0.76         1.40 o                         
  -8  -3   3         15.77         14.95         1.84 o                         
  -7  -3   3         59.87         60.87         2.55 o                         
  -6  -3   3         13.20         12.15         1.49 o                         
  -5  -3   3         35.15         36.62         0.88 o                         
  -4  -3   3         84.55         84.07         1.30 o                         
  -3  -3   3         91.21        101.45         0.89 o                         
  -2  -3   3        264.30        267.03         1.97 o                         
  -1  -3   3          1.08          2.16         0.26 o                         
   0  -3   3        662.98        659.91         2.40 o                         
   1  -3   3        723.39        768.65         2.93 o                         
   2  -3   3       1298.58       1336.28         8.18 o                         
   3  -3   3         12.35         12.58         0.74 o                         
   4  -3   3        246.64        240.68         2.69 o                         
   5  -3   3         29.36         26.60         1.30 o                         
   6  -3   3          0.66          0.09         0.98 o                         
   7  -3   3          0.00          0.62         1.23 o                         
   8  -3   3          3.11          1.99         1.38 o                         
  -8  -2   3         55.66         61.80         2.64 o                         
  -7  -2   3          6.50          7.13         1.48 o                         
  -6  -2   3          0.04         -0.20         0.70 o                         
  -5  -2   3          1.33          0.80         0.47 o                         
  -4  -2   3          0.56          1.33         0.40 o                         
  -3  -2   3        198.37        202.83         1.06 o                         
  -2  -2   3        119.92        144.00         0.90 o                         
  -1  -2   3        630.94        645.21         1.80 o                         
   0  -2   3         48.90         53.42         1.15 o                         
   1  -2   3          6.43          5.95         0.72 o                         
   2  -2   3       1163.59       1123.52         4.15 o                         
   3  -2   3        385.20        413.58         2.96 o                         
   4  -2   3        413.57        450.99         3.55 o                         
   5  -2   3        163.97        164.15         2.55 o                         
   6  -2   3         71.56         68.79         2.05 o                         
   7  -2   3          6.09          7.49         1.44 o                         
   8  -2   3          9.64         10.76         1.54 o                         
  -8  -1   3         62.73         69.65         2.72 o                         
  -7  -1   3          0.82         -0.39         1.31 o                         
  -6  -1   3         19.98         22.79         2.12 o                         
  -5  -1   3         51.95         52.21         0.88 o                         
  -4  -1   3         19.42         19.70         0.57 o                         
  -3  -1   3        720.30        756.20         2.12 o                         
  -2  -1   3         42.11         56.34         0.47 o                         
  -1  -1   3         15.05         13.49         0.28 o                         
   0  -1   3       1085.18       1053.70         3.21 o                         
   1  -1   3         69.20         62.72         1.36 o                         
   2  -1   3          7.62         11.39         0.63 o                         
   3  -1   3         16.12         22.49         1.65 o                         
   4  -1   3       3800.15       3858.25        10.32 o                         
   5  -1   3          6.53          5.56         1.15 o                         
   6  -1   3          4.95          3.21         1.24 o                         
   7  -1   3          2.98          4.54         1.47 o                         
   8  -1   3          1.84         -0.66         1.60 o                         
  -8   0   3          0.02         -0.10         1.48 o                         
  -7   0   3         12.26         15.14         1.62 o                         
  -6   0   3         31.71         28.07         1.52 o                         
  -5   0   3         11.15         15.14         0.98 o                         
  -4   0   3        116.51        116.79         1.18 o                         
  -3   0   3        254.41        248.90         1.29 o                         
  -2   0   3        257.59        265.67         1.37 o                         
  -1   0   3        994.54        987.84         1.82 o                         
   0   0   3       2417.25       2343.06         4.59 o                         
   1   0   3        931.12        947.75         8.62 o                         
   2   0   3        615.57        632.00         3.05 o                         
   3   0   3        867.72        912.29         4.46 o                         
   4   0   3         56.27         61.57         1.64 o                         
   5   0   3        154.20        163.07         2.73 o                         
   6   0   3         26.82         25.27         1.69 o                         
   7   0   3          0.00         -0.59         1.41 o                         
   8   0   3          3.35          5.14         1.69 o                         
  -9   1   3          0.16         -1.45         1.76 o                         
  -8   1   3          1.87          1.46         1.49 o                         
  -7   1   3        150.86        146.37         2.07 o                         
  -6   1   3        101.43        108.83         4.21 o                         
  -5   1   3        364.55        363.55         6.05 o                         
  -4   1   3        690.14        692.20         9.13 o                         
  -3   1   3        227.88        219.59         2.85 o                         
  -2   1   3        281.30        285.07         3.63 o                         
  -1   1   3         34.35         48.01         0.48 o                         
   0   1   3       1042.76        983.13         4.73 o                         
   1   1   3        689.86        676.06         5.45 o                         
   2   1   3         36.33         33.68         0.96 o                         
   3   1   3        117.45        122.14         1.92 o                         
   4   1   3          0.27         -1.09         1.09 o                         
   5   1   3         50.54         57.08         1.95 o                         
   6   1   3         21.30         24.48         1.75 o                         
   7   1   3          2.16         -1.03         1.53 o                         
   8   1   3         33.20         42.24         2.28 o                         
  -9   2   3          0.19         -0.37         1.59 o                         
  -8   2   3          0.07          0.49         1.20 o                         
  -7   2   3         22.42         22.97         1.13 o                         
  -6   2   3        308.25        308.22         2.57 o                         
  -5   2   3        954.31        938.17         8.56 o                         
  -4   2   3         48.81         49.48         1.50 o                         
  -3   2   3        549.48        543.06         1.85 o                         
  -2   2   3       1877.26       1895.60         2.23 o                         
  -1   2   3       1996.18       2013.28         6.54 o                         
   0   2   3       1573.99       1611.27         5.49 o                         
   1   2   3       1152.17       1155.96         4.68 o                         
   2   2   3         21.93         22.58         0.67 o                         
   3   2   3          0.16          0.32         0.73 o                         
   4   2   3          0.70          3.10         1.01 o                         
   5   2   3        155.79        160.84         2.95 o                         
   6   2   3         78.64         79.07         2.57 o                         
   7   2   3         11.38          9.39         1.63 o                         
  -9   3   3          0.35          0.04         1.43 o                         
  -8   3   3          0.00         -0.60         1.30 o                         
  -7   3   3         10.87         11.32         1.39 o                         
  -6   3   3         83.21         78.88         1.41 o                         
  -5   3   3          1.74          0.71         0.59 o                         
  -4   3   3         88.54         89.91         1.28 o                         
  -3   3   3          0.36          0.34         0.19 o                         
  -2   3   3         19.67         23.16         0.91 o                         
  -1   3   3        535.99        512.62         3.63 o                         
   0   3   3        139.37        134.09         0.73 o                         
   1   3   3        275.40        291.87         1.30 o                         
   2   3   3        105.32        102.03         3.60 o                         
   3   3   3         13.00         13.65         0.54 o                         
   4   3   3         26.78         25.87         1.07 o                         
   5   3   3        122.17        126.72         2.04 o                         
   6   3   3         70.05         69.85         1.86 o                         
   7   3   3          4.28          4.28         1.79 o                         
  -9   4   3          0.60          0.04         1.40 o                         
  -8   4   3          1.18          1.14         1.16 o                         
  -7   4   3          4.57          3.03         0.94 o                         
  -6   4   3          9.56          7.37         0.80 o                         
  -5   4   3        241.25        236.08         2.85 o                         
  -4   4   3         19.51         17.57         0.48 o                         
  -3   4   3        176.78        162.40         1.96 o                         
  -2   4   3        321.50        319.99         2.83 o                         
  -1   4   3        207.11        223.23         1.28 o                         
   0   4   3       1425.22       1500.57         5.18 o                         
   1   4   3        306.90        334.40         2.16 o                         
   2   4   3        283.28        287.31         1.97 o                         
   3   4   3          4.50          4.60         0.48 o                         
   4   4   3         20.15         22.45         1.11 o                         
   5   4   3        164.46        169.77         3.36 o                         
   6   4   3         21.09         18.93         1.33 o                         
   7   4   3          1.35          0.92         1.87 o                         
  -9   5   3          1.37          7.19         1.62 o                         
  -8   5   3          2.80          3.17         0.92 o                         
  -7   5   3         13.28         15.01         1.01 o                         
  -6   5   3          8.48          6.84         1.13 o                         
  -5   5   3        330.45        330.96         2.48 o                         
  -4   5   3         41.50         45.01         0.60 o                         
  -3   5   3         13.47          8.62         1.10 o                         
  -2   5   3         62.60         61.18         0.79 o                         
  -1   5   3        797.86        911.66        11.66 o                         
   0   5   3        232.13        227.19         1.80 o                         
   1   5   3         31.88         33.03         0.92 o                         
   2   5   3         91.79         95.70         1.49 o                         
   3   5   3          7.44          8.88         0.86 o                         
   4   5   3          4.99          4.36         0.90 o                         
   5   5   3          2.30          2.09         0.98 o                         
   6   5   3          1.79          1.59         1.48 o                         
  -9   6   3         33.57         37.81         2.00 o                         
  -8   6   3          0.13          2.49         0.95 o                         
  -7   6   3         81.53         81.40         4.21 o                         
  -6   6   3          4.29          4.20         1.13 o                         
  -5   6   3         73.56         73.63         1.35 o                         
  -4   6   3         10.14         10.52         0.55 o                         
  -3   6   3         19.41         17.96         0.72 o                         
  -2   6   3        127.81        127.68         1.81 o                         
  -1   6   3          3.58          4.41         0.56 o                         
   0   6   3         18.28         13.50         1.02 o                         
   1   6   3         75.29         71.60         1.35 o                         
   2   6   3          7.30          8.57         0.83 o                         
   3   6   3         90.17         92.63         1.72 o                         
   4   6   3          0.49          0.13         1.01 o                         
   5   6   3          8.94          7.17         1.81 o                         
   6   6   3          1.66          2.81         1.65 o                         
  -9   7   3         48.19         53.16         2.38 o                         
  -8   7   3          4.90          5.97         2.27 o                         
  -7   7   3          1.12          0.14         1.24 o                         
  -6   7   3          7.42          7.13         1.18 o                         
  -5   7   3          9.24          7.44         0.81 o                         
  -4   7   3          2.37          2.51         0.85 o                         
  -3   7   3          2.14          1.70         0.56 o                         
  -2   7   3         52.66         58.78         1.15 o                         
  -1   7   3          0.47          1.24         0.54 o                         
   0   7   3          5.40          5.58         0.70 o                         
   1   7   3         66.03         71.99         1.96 o                         
   2   7   3          0.75          1.92         0.85 o                         
   3   7   3        209.05        216.15         4.70 o                         
   4   7   3          0.13         -1.48         1.70 o                         
   5   7   3         29.99         33.64         2.51 o                         
  -9   8   3          6.96          6.78         1.66 o                         
  -8   8   3         10.52         12.03         1.57 o                         
  -7   8   3          4.68          3.67         1.44 o                         
  -6   8   3          1.83          0.91         0.83 o                         
  -5   8   3         55.06         57.41         2.45 o                         
  -4   8   3          0.49          0.80         0.79 o                         
  -3   8   3         21.91         17.88         0.87 o                         
  -2   8   3          1.66          1.88         0.64 o                         
  -1   8   3         19.85         21.67         0.96 o                         
   0   8   3          3.32          2.44         0.80 o                         
   1   8   3          2.25          0.22         0.88 o                         
   2   8   3        111.79        113.49         2.20 o                         
   3   8   3        162.63        170.23         3.70 o                         
   4   8   3          0.97          2.14         1.63 o                         
  -8   9   3         22.43         21.39         1.88 o                         
  -7   9   3          9.69         10.13         1.56 o                         
  -6   9   3         28.62         25.90         1.19 o                         
  -5   9   3          1.96          0.24         1.05 o                         
  -4   9   3          0.44          1.10         0.70 o                         
  -3   9   3          1.08          0.13         0.70 o                         
  -2   9   3          0.00          0.78         0.75 o                         
  -1   9   3         50.12         51.34         1.36 o                         
   0   9   3         24.62         19.38         1.05 o                         
   1   9   3          4.90          2.33         1.64 o                         
   2   9   3         78.22         81.29         2.86 o                         
   3   9   3          4.00          4.50         1.15 o                         
   4   9   3          4.72          2.86         1.18 o                         
  -8  10   3          1.46          1.84         1.45 o                         
  -7  10   3          3.27          4.40         1.58 o                         
  -6  10   3          7.77          5.84         1.19 o                         
  -5  10   3         42.13         40.19         1.96 o                         
  -4  10   3         42.80         39.52         1.84 o                         
  -3  10   3          0.11          0.29         0.79 o                         
  -2  10   3         29.75         32.55         1.23 o                         
  -1  10   3         27.82         26.44         2.95 o                         
   0  10   3          0.21         -0.22         0.91 o                         
   1  10   3         48.49         55.31         2.49 o                         
   2  10   3          0.25         -0.14         1.52 o                         
   3  10   3          0.29          0.15         1.78 o                         
  -7  11   3          0.10         -1.31         1.31 o                         
  -6  11   3         25.98         22.51         1.27 o                         
  -5  11   3         19.21         21.92         1.79 o                         
  -4  11   3         77.55         79.24         1.77 o                         
  -3  11   3         25.10         22.36         1.59 o                         
  -2  11   3          0.01         -0.82         0.84 o                         
  -1  11   3          5.67          7.84         1.22 o                         
   0  11   3          0.18         -1.27         1.53 o                         
   1  11   3          0.42          0.98         1.37 o                         
  -6  12   3         10.50         13.09         1.26 o                         
  -5  12   3         42.55         41.40         2.06 o                         
  -4  12   3         33.10         34.73         1.40 o                         
  -3  12   3          0.01          0.10         0.84 o                         
  -2  12   3          0.07          1.63         0.94 o                         
  -1  12   3          3.71          3.60         1.60 o                         
   0  12   3         15.33         19.91         2.28 o                         
  -5  13   3          7.71          7.38         1.70 o                         
  -4  13   3         21.85         26.53         1.73 o                         
  -3  13   3         20.08         26.15         2.20 o                         
   3 -13   4         18.77         21.10         1.95 o                         
  -1 -12   4          0.60         -1.57         1.63 o                         
   0 -12   4          0.20          1.11         1.46 o                         
   1 -12   4         26.46         30.60         2.36 o                         
   2 -12   4          0.01          0.59         1.58 o                         
   3 -12   4          0.45         -0.13         1.35 o                         
   4 -12   4          5.23          6.07         1.57 o                         
   5 -12   4          0.00         -0.01         1.57 o                         
   6 -12   4          1.12         -0.66         1.48 o                         
  -2 -11   4          0.61          1.80         1.40 o                         
  -1 -11   4         26.92         30.92         2.18 o                         
   0 -11   4         25.32         28.03         2.05 o                         
   1 -11   4         14.49         14.62         1.67 o                         
   2 -11   4          1.91          2.68         1.51 o                         
   3 -11   4         61.97         69.11         2.64 o                         
   4 -11   4          4.05          5.16         1.44 o                         
   5 -11   4          4.56          4.16         1.53 o                         
   6 -11   4          8.75          8.73         1.22 o                         
  -3 -10   4          1.41         -0.08         1.12 o                         
  -2 -10   4          0.00          1.00         1.41 o                         
  -1 -10   4          0.24          0.82         1.29 o                         
   0 -10   4          6.29          5.86         1.53 o                         
   1 -10   4          1.93          2.94         1.37 o                         
   2 -10   4         27.22         24.47         1.88 o                         
   3 -10   4          3.54          4.29         1.50 o                         
   4 -10   4         28.60         28.90         1.88 o                         
   5 -10   4        243.49        263.69         3.91 o                         
   6 -10   4          2.10          2.01         0.99 o                         
   7 -10   4         39.42         41.83         2.30 o                         
  -4  -9   4          0.94         -0.96         0.96 o                         
  -3  -9   4          1.48         -0.18         1.30 o                         
  -2  -9   4         28.90         25.83         1.94 o                         
  -1  -9   4         60.20         59.63         2.33 o                         
   0  -9   4         84.00         83.48         2.55 o                         
   1  -9   4         31.30         31.41         1.82 o                         
   2  -9   4          2.61          4.52         1.44 o                         
   3  -9   4        275.00        257.18         4.10 o                         
   4  -9   4          0.15          0.37         1.25 o                         
   5  -9   4        121.34        127.09         3.34 o                         
   6  -9   4         21.01         24.11         1.27 o                         
   7  -9   4          0.03         -0.12         1.47 o                         
  -5  -8   4          2.79          2.39         0.93 o                         
  -4  -8   4         22.21         18.01         1.20 o                         
  -3  -8   4         37.99         32.81         1.77 o                         
  -2  -8   4         28.49         28.42         1.68 o                         
  -1  -8   4         11.51         10.85         1.39 o                         
   0  -8   4          8.99          9.38         1.23 o                         
   1  -8   4         27.58         23.07         1.49 o                         
   2  -8   4         44.55         39.86         1.83 o                         
   3  -8   4          1.77          2.92         1.22 o                         
   4  -8   4        114.21        112.03         2.76 o                         
   5  -8   4        195.82        201.49        10.51 o                         
   6  -8   4         16.67         15.31         1.42 o                         
   7  -8   4         17.04         18.09         1.55 o                         
   8  -8   4          1.34          0.95         1.27 o                         
  -6  -7   4          5.59          5.25         1.82 o                         
  -5  -7   4          0.09          0.87         1.12 o                         
  -4  -7   4         54.61         48.21         1.45 o                         
  -3  -7   4         15.71         12.75         0.99 o                         
  -2  -7   4          0.07          0.33         1.01 o                         
  -1  -7   4        435.71        423.97         4.57 o                         
   0  -7   4        216.93        206.97         3.22 o                         
   1  -7   4          2.77          2.06         0.97 o                         
   2  -7   4        100.40        100.64         1.47 o                         
   3  -7   4        145.10        146.58         2.81 o                         
   4  -7   4        254.96        266.68         7.89 o                         
   5  -7   4         31.08         32.08         1.20 o                         
   6  -7   4          8.35          9.75         1.37 o                         
   7  -7   4         10.39         11.03         1.38 o                         
   8  -7   4         11.49          9.36         1.54 o                         
  -6  -6   4          0.01         -0.43         1.41 o                         
  -5  -6   4          3.84          2.06         1.24 o                         
  -4  -6   4         12.87          8.63         0.89 o                         
  -3  -6   4         11.22          9.11         0.84 o                         
  -2  -6   4          9.95          6.15         0.73 o                         
  -1  -6   4        757.36        744.38         5.56 o                         
   0  -6   4        211.90        197.62         1.83 o                         
   1  -6   4         11.33         12.35         0.64 o                         
   2  -6   4         17.84         18.94         0.83 o                         
   3  -6   4         40.89         40.24         1.84 o                         
   4  -6   4         42.47         43.99         1.81 o                         
   5  -6   4         25.04         22.63         0.98 o                         
   6  -6   4          2.38          0.72         1.15 o                         
   7  -6   4          1.44          1.14         1.27 o                         
   8  -6   4         14.40         14.37         1.49 o                         
  -7  -5   4          1.02          1.93         1.47 o                         
  -6  -5   4          0.00          0.95         1.50 o                         
  -5  -5   4          0.05         -0.07         0.88 o                         
  -4  -5   4         14.03         13.57         0.91 o                         
  -3  -5   4          7.35          8.44         0.58 o                         
  -2  -5   4        149.01        164.60         1.84 o                         
  -1  -5   4          1.56          1.60         0.43 o                         
   0  -5   4       2270.92       2353.38        12.28 o                         
   1  -5   4        260.37        268.11         2.01 o                         
   2  -5   4        845.65        903.12         3.24 o                         
   3  -5   4         45.22         43.55         0.67 o                         
   4  -5   4          0.78          0.77         0.61 o                         
   5  -5   4          1.56          1.50         0.94 o                         
   6  -5   4         30.61         32.59         1.58 o                         
   7  -5   4         13.46         15.08         1.48 o                         
   8  -5   4          0.65          0.26         1.33 o                         
  -7  -4   4          0.10         -1.13         1.53 o                         
  -6  -4   4          3.45          3.31         1.42 o                         
  -5  -4   4          9.04          7.46         0.83 o                         
  -4  -4   4        148.23        149.11         4.27 o                         
  -3  -4   4         16.02         12.99         0.96 o                         
  -2  -4   4          7.59          5.65         0.35 o                         
  -1  -4   4         70.70         70.68         1.14 o                         
   0  -4   4          7.80         16.58         1.76 o                         
   1  -4   4       3857.53       4029.53         7.72 o                         
   2  -4   4        861.67        878.29         3.78 o                         
   3  -4   4         54.95         48.97         0.61 o                         
   4  -4   4         54.84         56.52         1.56 o                         
   5  -4   4          9.08          6.50         1.01 o                         
   6  -4   4         24.88         16.11         1.34 o                         
   7  -4   4          2.84          3.62         1.18 o                         
   8  -4   4          0.83          3.20         1.41 o                         
  -8  -3   4         36.54         41.71         2.41 o                         
  -7  -3   4          0.00         -0.34         1.46 o                         
  -6  -3   4         45.39         50.36         1.44 o                         
  -5  -3   4          0.07         -0.06         0.50 o                         
  -4  -3   4        104.19        110.90         1.26 o                         
  -3  -3   4        131.95        125.86         1.00 o                         
  -2  -3   4        123.55        115.50         1.00 o                         
  -1  -3   4          1.23          0.02         0.24 o                         
   0  -3   4       1481.68       1591.00         3.27 o                         
   1  -3   4       1170.78       1224.48         3.89 o                         
   2  -3   4        144.39        145.03         0.93 o                         
   3  -3   4        126.20        116.31         1.74 o                         
   4  -3   4          7.38          8.80         0.92 o                         
   5  -3   4          2.02          1.26         0.92 o                         
   6  -3   4         16.85         14.15         1.32 o                         
   7  -3   4          9.67          9.20         1.44 o                         
   8  -3   4          0.17          0.28         1.37 o                         
  -8  -2   4        107.90        120.03         3.36 o                         
  -7  -2   4          1.51          2.31         1.46 o                         
  -6  -2   4          6.75          7.31         0.90 o                         
  -5  -2   4         23.66         20.89         0.70 o                         
  -4  -2   4          2.98          1.46         0.44 o                         
  -3  -2   4         18.86         21.30         0.44 o                         
  -2  -2   4         11.70         13.33         0.30 o                         
  -1  -2   4        729.21        726.37         1.85 o                         
   0  -2   4        472.83        454.79         3.02 o                         
   1  -2   4        385.91        385.19         3.44 o                         
   2  -2   4        110.10        111.96         1.41 o                         
   3  -2   4        251.59        249.40         2.38 o                         
   4  -2   4        338.56        336.85         3.11 o                         
   5  -2   4         12.43          9.98         1.11 o                         
   6  -2   4        161.15        141.06         2.77 o                         
   7  -2   4         12.40         15.44         1.63 o                         
   8  -2   4          0.66          0.31         1.24 o                         
  -8  -1   4         20.58         22.27         2.04 o                         
  -7  -1   4         14.60         15.13         1.64 o                         
  -6  -1   4         24.22         22.41         1.32 o                         
  -5  -1   4         23.44         27.23         0.72 o                         
  -4  -1   4        246.83        254.15         1.62 o                         
  -3  -1   4        470.45        541.83         2.26 o                         
  -2  -1   4        164.50        166.61         1.02 o                         
  -1  -1   4        605.32        607.40         1.34 o                         
   0  -1   4         11.61         14.09         0.32 o                         
   1  -1   4        420.29        417.36         7.07 o                         
   2  -1   4        111.84        122.71         1.39 o                         
   3  -1   4       1196.57       1249.26         5.15 o                         
   4  -1   4       1662.44       1684.63         6.87 o                         
   5  -1   4          1.80          1.89         1.10 o                         
   6  -1   4        115.84        121.26         2.67 o                         
   7  -1   4          0.59         -0.82         1.39 o                         
   8  -1   4          0.93         -0.86         1.50 o                         
  -9   0   4         25.34         26.84         2.10 o                         
  -8   0   4          3.77          3.49         1.43 o                         
  -7   0   4         36.85         37.89         1.30 o                         
  -6   0   4          0.14         -0.75         0.75 o                         
  -5   0   4         24.74         26.50         0.67 o                         
  -4   0   4        333.39        357.16         3.95 o                         
  -3   0   4        357.60        390.89         5.37 o                         
  -2   0   4       1372.01       1369.93         2.14 o                         
  -1   0   4        346.36        329.14         1.77 o                         
   0   0   4        763.66        711.46         2.72 o                         
   1   0   4         21.17         37.00         3.17 o                         
   2   0   4        108.92        109.95         1.38 o                         
   3   0   4        868.31        889.91         4.51 o                         
   4   0   4        290.75        317.65         3.26 o                         
   5   0   4         23.45         23.90         1.47 o                         
   6   0   4          2.74          0.55         1.37 o                         
   7   0   4          0.01          0.95         1.50 o                         
   8   0   4         10.39         13.31         1.94 o                         
  -9   1   4          0.91          0.51         1.51 o                         
  -8   1   4          0.01         -0.81         1.42 o                         
  -7   1   4          6.36          6.45         1.20 o                         
  -6   1   4          1.09          0.99         1.75 o                         
  -5   1   4         50.53         57.68         1.14 o                         
  -4   1   4         41.84         39.15         0.86 o                         
  -3   1   4        288.99        297.91         1.59 o                         
  -2   1   4         36.36         35.95         0.53 o                         
  -1   1   4        503.69        491.24         3.35 o                         
   0   1   4          7.05         12.08         0.67 o                         
   1   1   4        110.24         98.72         0.92 o                         
   2   1   4       1504.80       1554.27         5.38 o                         
   3   1   4          5.35          8.07         0.89 o                         
   4   1   4          4.49          2.62         1.09 o                         
   5   1   4         18.11         16.27         1.37 o                         
   6   1   4          0.67          0.35         1.29 o                         
   7   1   4         15.18         14.84         1.63 o                         
  -9   2   4          1.30          2.06         1.35 o                         
  -8   2   4          1.41          1.02         1.24 o                         
  -7   2   4         68.89         74.76         1.58 o                         
  -6   2   4         99.47         98.68         1.59 o                         
  -5   2   4         14.81         12.70         0.74 o                         
  -4   2   4          2.00          2.36         0.37 o                         
  -3   2   4        500.05        456.94         2.12 o                         
  -2   2   4        537.76        595.91         2.00 o                         
  -1   2   4       1795.99       1719.08         8.20 o                         
   0   2   4        128.37        128.17         0.83 o                         
   1   2   4        486.04        457.80         1.74 o                         
   2   2   4        247.40        250.83         1.93 o                         
   3   2   4          2.00          4.61         2.56 o                         
   4   2   4          0.30          0.72         0.97 o                         
   5   2   4          4.75          3.16         1.25 o                         
   6   2   4          1.39          2.50         1.39 o                         
   7   2   4         10.68          8.13         1.28 o                         
  -9   3   4          0.17         -0.83         1.24 o                         
  -8   3   4         26.89         24.79         1.12 o                         
  -7   3   4        173.07        175.06         4.08 o                         
  -6   3   4        142.01        135.58         2.34 o                         
  -5   3   4          0.32          0.42         0.59 o                         
  -4   3   4         20.97         18.68         0.54 o                         
  -3   3   4          7.62          5.63         0.33 o                         
  -2   3   4        416.42        484.99        11.06 o                         
  -1   3   4        351.80        354.71         5.25 o                         
   0   3   4        451.91        402.09         2.74 o                         
   1   3   4        200.47        198.84         2.34 o                         
   2   3   4        298.53        288.14         1.65 o                         
   3   3   4         77.56         75.15         1.92 o                         
   4   3   4          0.47          0.51         0.79 o                         
   5   3   4          0.00          1.27         0.96 o                         
   6   3   4          4.11          2.99         1.06 o                         
   7   3   4         19.71         17.59         1.35 o                         
  -9   4   4          0.00         -0.45         1.23 o                         
  -8   4   4          0.01         -0.83         2.26 o                         
  -7   4   4         24.25         20.22         1.42 o                         
  -6   4   4          0.37          0.68         0.76 o                         
  -5   4   4          7.53          7.12         0.56 o                         
  -4   4   4        159.42        154.00         1.12 o                         
  -3   4   4          0.82          1.08         0.24 o                         
  -2   4   4          0.56          0.61         0.36 o                         
  -1   4   4       2760.75       2823.08        13.99 o                         
   0   4   4        260.78        256.66         1.30 o                         
   1   4   4         12.98         15.64         0.42 o                         
   2   4   4        252.72        254.92         2.64 o                         
   3   4   4          5.85          6.35         0.80 o                         
   4   4   4        211.55        202.33         3.51 o                         
   5   4   4         51.68         53.85         1.61 o                         
   6   4   4          0.18         -0.02         1.26 o                         
  -9   5   4          0.79          2.17         1.35 o                         
  -8   5   4          4.62          5.65         1.09 o                         
  -7   5   4         67.78         78.14         1.66 o                         
  -6   5   4         31.53         32.61         1.70 o                         
  -5   5   4         25.97         23.61         0.93 o                         
  -4   5   4         96.94         96.86         1.01 o                         
  -3   5   4        130.65        140.21         3.63 o                         
  -2   5   4        271.93        251.65         1.49 o                         
  -1   5   4        965.75       1052.92         3.82 o                         
   0   5   4        175.35        194.36         2.65 o                         
   1   5   4         39.10         47.38         1.08 o                         
   2   5   4         48.46         47.39         1.18 o                         
   3   5   4        105.57        109.88         1.78 o                         
   4   5   4          0.14         -0.14         0.91 o                         
   5   5   4          0.49          1.16         0.96 o                         
   6   5   4         10.24         14.48         2.06 o                         
  -9   6   4         33.05         35.67         2.13 o                         
  -8   6   4         71.68         77.20         1.77 o                         
  -7   6   4        155.20        165.78         2.82 o                         
  -6   6   4          0.02          0.10         1.06 o                         
  -5   6   4          7.75          9.51         0.81 o                         
  -4   6   4         14.06         13.86         0.79 o                         
  -3   6   4         76.07         75.80         1.21 o                         
  -2   6   4         71.55         80.87         1.26 o                         
  -1   6   4          2.25          2.48         0.88 o                         
   0   6   4        247.35        253.77         3.21 o                         
   1   6   4        219.30        227.57         3.59 o                         
   2   6   4          0.00         -0.45         0.78 o                         
   3   6   4          0.00          0.24         0.90 o                         
   4   6   4         69.91         77.16         1.84 o                         
   5   6   4         10.60          9.05         1.72 o                         
  -9   7   4          2.67          4.90         1.56 o                         
  -8   7   4         19.86         22.90         1.32 o                         
  -7   7   4         22.07         21.22         1.63 o                         
  -6   7   4         11.56         12.90         0.97 o                         
  -5   7   4          1.33          1.37         0.76 o                         
  -4   7   4         43.34         42.82         1.61 o                         
  -3   7   4          5.46          6.48         0.99 o                         
  -2   7   4         33.49         36.49         0.99 o                         
  -1   7   4          1.23          0.59         0.59 o                         
   0   7   4         52.64         53.77         1.76 o                         
   1   7   4        107.31        110.21         2.46 o                         
   2   7   4         30.92         31.22         1.21 o                         
   3   7   4         11.78         11.71         1.09 o                         
   4   7   4         29.28         27.65         2.17 o                         
   5   7   4         67.44         63.82         2.77 o                         
  -9   8   4          4.75          8.24         1.18 o                         
  -8   8   4          9.45         13.65         2.04 o                         
  -7   8   4          0.01         -0.28         1.29 o                         
  -6   8   4         30.87         32.22         1.49 o                         
  -5   8   4         39.00         38.91         1.22 o                         
  -4   8   4          5.40          6.04         0.98 o                         
  -3   8   4         28.51         24.13         0.95 o                         
  -2   8   4         99.04        101.82         1.63 o                         
  -1   8   4         24.86         22.46         0.98 o                         
   0   8   4          5.86          4.63         1.21 o                         
   1   8   4         17.73         16.82         1.45 o                         
   2   8   4         35.61         38.99         1.44 o                         
   3   8   4         29.72         32.54         2.07 o                         
   4   8   4         37.05         34.95         2.42 o                         
  -8   9   4          0.20         -1.33         1.40 o                         
  -7   9   4          1.23          0.69         1.16 o                         
  -6   9   4          0.04          0.61         0.88 o                         
  -5   9   4          1.14          0.87         1.11 o                         
  -4   9   4         32.89         28.45         1.10 o                         
  -3   9   4         31.21         27.46         1.85 o                         
  -2   9   4         23.76         18.98         1.00 o                         
  -1   9   4         36.82         34.66         1.24 o                         
   0   9   4         12.74         13.14         0.99 o                         
   1   9   4          0.00         -0.28         0.84 o                         
   2   9   4          9.41         14.38         1.63 o                         
   3   9   4          0.53          0.79         1.83 o                         
  -8  10   4          0.27          0.27         1.54 o                         
  -7  10   4          0.10          0.22         1.14 o                         
  -6  10   4         13.67         13.30         1.13 o                         
  -5  10   4          0.04          1.85         1.26 o                         
  -4  10   4         82.08         76.10         1.67 o                         
  -3  10   4          0.01         -0.19         0.87 o                         
  -2  10   4         41.42         44.48         1.42 o                         
  -1  10   4         19.41         19.54         1.10 o                         
   0  10   4         23.78         20.21         1.41 o                         
   1  10   4         19.99         24.67         1.94 o                         
   2  10   4          0.03          0.65         1.41 o                         
  -7  11   4          0.09         -1.47         1.49 o                         
  -6  11   4          5.22          4.90         1.02 o                         
  -5  11   4          3.37          2.33         1.37 o                         
  -4  11   4          2.67          1.50         0.88 o                         
  -3  11   4          0.00          0.25         0.83 o                         
  -2  11   4         10.82         10.25         1.01 o                         
  -1  11   4          1.98         -0.06         0.82 o                         
   0  11   4         14.99         18.76         1.84 o                         
   1  11   4          4.38          2.35         1.59 o                         
  -6  12   4          0.86          1.15         0.99 o                         
  -5  12   4          0.00         -0.16         1.51 o                         
  -4  12   4          1.59          2.07         1.82 o                         
  -3  12   4         16.93         15.61         1.26 o                         
  -2  12   4          5.81          5.33         0.98 o                         
  -1  12   4         19.66         28.25         2.22 o                         
  -4  13   4          0.03         -0.23         1.07 o                         
  -3  13   4          0.55          0.06         1.01 o                         
  -1 -12   5          3.00          5.23         1.77 o                         
   0 -12   5          3.70          3.42         1.41 o                         
   1 -12   5         34.50         36.97         2.28 o                         
   2 -12   5         34.27         35.19         2.17 o                         
   3 -12   5          0.15          1.49         1.56 o                         
   4 -12   5          0.83         -0.42         1.50 o                         
   5 -12   5          0.33         -0.79         1.43 o                         
  -2 -11   5          3.82          2.78         1.43 o                         
  -1 -11   5          4.26          3.76         1.62 o                         
   0 -11   5          0.42          1.14         1.30 o                         
   1 -11   5          1.86          0.68         1.32 o                         
   2 -11   5          0.35         -1.35         1.35 o                         
   3 -11   5         12.29         10.45         1.61 o                         
   4 -11   5          1.55          1.76         1.50 o                         
   5 -11   5          3.29          3.42         1.04 o                         
   6 -11   5          1.05          2.66         1.09 o                         
  -2 -10   5          0.04         -1.14         1.14 o                         
  -1 -10   5          5.27          4.70         1.46 o                         
   0 -10   5          1.83          0.96         1.30 o                         
   1 -10   5         77.62         72.11         2.53 o                         
   2 -10   5         56.24         53.07         2.31 o                         
   3 -10   5         18.47         17.91         1.74 o                         
   4 -10   5         59.75         56.42         2.37 o                         
   5 -10   5        150.65        159.98         3.15 o                         
   6 -10   5         12.66         13.63         1.18 o                         
   7 -10   5         21.21         21.08         1.97 o                         
  -4  -9   5          0.48          0.23         1.38 o                         
  -3  -9   5          1.22          0.29         1.27 o                         
  -2  -9   5         74.74         69.92         2.43 o                         
  -1  -9   5          1.68          1.57         1.22 o                         
   0  -9   5          2.12          1.02         1.15 o                         
   1  -9   5         14.45         14.40         1.54 o                         
   2  -9   5         53.65         52.43         2.13 o                         
   3  -9   5          0.28         -0.15         1.21 o                         
   4  -9   5         14.75         14.05         1.57 o                         
   5  -9   5        118.74        124.52         2.43 o                         
   6  -9   5          0.11         -0.59         0.88 o                         
   7  -9   5          7.46         12.24         1.72 o                         
  -5  -8   5          0.00         -1.00         1.00 o                         
  -4  -8   5         24.27         25.49         1.26 o                         
  -3  -8   5         17.98         13.47         1.33 o                         
  -2  -8   5         77.25         71.29         2.40 o                         
  -1  -8   5        103.39         92.03         2.51 o                         
   0  -8   5         12.18         10.22         1.35 o                         
   1  -8   5          3.32          2.27         1.10 o                         
   2  -8   5         43.02         41.20         1.80 o                         
   3  -8   5         25.54         23.31         1.02 o                         
   4  -8   5        118.20        119.77         1.95 o                         
   5  -8   5          1.02          0.82         0.88 o                         
   6  -8   5          5.25          2.25         1.26 o                         
   7  -8   5          1.00         -0.02         1.34 o                         
   8  -8   5          0.50         -0.65         1.33 o                         
  -6  -7   5          7.04          5.76         1.61 o                         
  -5  -7   5          5.74          4.58         1.02 o                         
  -4  -7   5         17.25         18.21         1.79 o                         
  -3  -7   5          0.63          0.88         0.64 o                         
  -2  -7   5        248.56        266.72         2.67 o                         
  -1  -7   5        166.02        151.50         2.90 o                         
   0  -7   5         17.73         17.72         1.30 o                         
   1  -7   5          0.10          0.47         0.51 o                         
   2  -7   5        121.53        127.35         2.35 o                         
   3  -7   5        605.63        628.00         3.78 o                         
   4  -7   5        420.11        430.58         3.22 o                         
   5  -7   5        110.26        118.54         1.87 o                         
   6  -7   5          0.27          0.42         1.11 o                         
   7  -7   5          1.73          2.54         1.29 o                         
   8  -7   5          3.93          2.36         1.22 o                         
  -6  -6   5          1.54          2.96         1.67 o                         
  -5  -6   5          7.66          6.16         1.17 o                         
  -4  -6   5          0.68          0.03         0.81 o                         
  -3  -6   5          5.91          4.72         0.62 o                         
  -2  -6   5         99.32         91.24         2.04 o                         
  -1  -6   5         38.60         37.57         1.03 o                         
   0  -6   5         66.10         70.22         1.15 o                         
   1  -6   5         90.91         95.64         1.10 o                         
   2  -6   5          7.45          8.95         0.87 o                         
   3  -6   5         65.92         63.52         1.95 o                         
   4  -6   5         69.19         67.88         2.33 o                         
   5  -6   5        229.27        210.38         3.20 o                         
   6  -6   5         13.42         12.41         1.31 o                         
   7  -6   5          6.22          5.21         1.25 o                         
   8  -6   5          7.06          6.23         1.47 o                         
  -7  -5   5          5.47          4.65         1.80 o                         
  -6  -5   5         19.05         18.93         1.84 o                         
  -5  -5   5         40.63         37.93         1.29 o                         
  -4  -5   5         57.76         57.98         2.64 o                         
  -3  -5   5         18.91         17.44         0.68 o                         
  -2  -5   5          7.81          7.99         0.43 o                         
  -1  -5   5         25.76         33.53         0.70 o                         
   0  -5   5         10.75          7.41         0.48 o                         
   1  -5   5        109.35        109.42         1.11 o                         
   2  -5   5        134.02        138.10         1.22 o                         
   3  -5   5        215.22        233.20         2.02 o                         
   4  -5   5         45.31         49.02         1.12 o                         
   5  -5   5          1.10          0.44         0.95 o                         
   6  -5   5          3.72          3.77         1.24 o                         
   7  -5   5          1.82          3.00         1.16 o                         
   8  -5   5          4.40         -0.01         1.33 o                         
  -7  -4   5          0.17         -1.49         1.72 o                         
  -6  -4   5        129.87        131.83         3.25 o                         
  -5  -4   5          0.06          0.18         0.68 o                         
  -4  -4   5          1.63          0.66         0.56 o                         
  -3  -4   5         13.12         13.89         0.74 o                         
  -2  -4   5        321.64        332.11         1.57 o                         
  -1  -4   5         21.63         14.88         0.50 o                         
   0  -4   5       1381.65       1538.92         8.23 o                         
   1  -4   5        301.33        350.24         2.20 o                         
   2  -4   5        113.68        108.26         1.02 o                         
   3  -4   5         77.86         72.56         1.13 o                         
   4  -4   5        167.72        172.92         2.46 o                         
   5  -4   5          0.44         -0.10         0.93 o                         
   6  -4   5         63.03         62.14         1.96 o                         
   7  -4   5          1.05          1.20         1.31 o                         
   8  -4   5          1.46          0.50         1.40 o                         
  -8  -3   5          0.58          1.81         1.53 o                         
  -7  -3   5         58.70         60.32         2.46 o                         
  -6  -3   5        241.98        242.12         2.79 o                         
  -5  -3   5         21.51         25.39         0.85 o                         
  -4  -3   5          0.39          0.86         0.75 o                         
  -3  -3   5         28.91         28.24         0.79 o                         
  -2  -3   5          8.97          8.35         0.33 o                         
  -1  -3   5         42.80         46.81         0.60 o                         
   0  -3   5        103.25        113.45         0.99 o                         
   1  -3   5        296.06        266.35         1.96 o                         
   2  -3   5         73.64         69.27         1.61 o                         
   3  -3   5          0.41          0.32         0.59 o                         
   4  -3   5        178.69        186.58         2.46 o                         
   5  -3   5         67.55         72.85         1.84 o                         
   6  -3   5         32.08         30.49         1.72 o                         
   7  -3   5         60.29         54.99         2.11 o                         
   8  -3   5         21.06         13.89         1.70 o                         
  -8  -2   5          4.22          2.66         1.46 o                         
  -7  -2   5         54.96         58.73         1.67 o                         
  -6  -2   5        224.33        226.60         4.16 o                         
  -5  -2   5          1.13          1.54         0.52 o                         
  -4  -2   5        111.82        111.66         1.50 o                         
  -3  -2   5          0.26          0.64         0.26 o                         
  -2  -2   5        117.63        128.52         1.07 o                         
  -1  -2   5        216.34        230.05         3.05 o                         
   0  -2   5        226.28        226.44         1.23 o                         
   1  -2   5          0.03          0.10         0.29 o                         
   2  -2   5         86.13         84.75         2.60 o                         
   3  -2   5         97.23         96.83         1.57 o                         
   4  -2   5         11.49          9.66         0.94 o                         
   5  -2   5        258.79        249.54         3.15 o                         
   6  -2   5        135.30        139.44         2.76 o                         
   7  -2   5         11.85         10.83         1.58 o                         
   8  -2   5         16.59         12.37         1.63 o                         
  -8  -1   5         15.44         16.65         1.76 o                         
  -7  -1   5         65.26         69.86         2.05 o                         
  -6  -1   5         20.65         21.57         1.04 o                         
  -5  -1   5         30.35         32.30         0.78 o                         
  -4  -1   5         66.60         66.58         0.94 o                         
  -3  -1   5        191.74        197.28         1.64 o                         
  -2  -1   5        841.87        883.77         4.76 o                         
  -1  -1   5        531.75        480.45         1.22 o                         
   0  -1   5        250.45        254.81         1.31 o                         
   1  -1   5          5.33          3.25         0.42 o                         
   2  -1   5        476.65        481.86         2.23 o                         
   3  -1   5         24.09         23.71         0.93 o                         
   4  -1   5         77.70         70.52         1.68 o                         
   5  -1   5        207.77        200.55         2.97 o                         
   6  -1   5        189.60        188.21         3.26 o                         
   7  -1   5          1.02          0.62         1.47 o                         
   8  -1   5          0.24          0.00         1.52 o                         
  -9   0   5          2.07          3.18         1.63 o                         
  -8   0   5          0.62          0.00         1.54 o                         
  -7   0   5          1.28          0.20         0.90 o                         
  -6   0   5          4.32          3.56         0.82 o                         
  -5   0   5          4.24          5.22         0.69 o                         
  -4   0   5        211.35        230.44         1.89 o                         
  -3   0   5        157.53        163.51         1.04 o                         
  -2   0   5        876.83        868.16         4.19 o                         
  -1   0   5         27.20         24.28         0.46 o                         
   0   0   5        417.29        406.28         3.66 o                         
   1   0   5        285.75        301.01         1.76 o                         
   2   0   5        555.62        527.27         2.36 o                         
   3   0   5        275.53        275.60         2.63 o                         
   4   0   5         15.75         12.97         1.11 o                         
   5   0   5        162.86        169.29         2.88 o                         
   6   0   5          2.96          0.31         1.46 o                         
   7   0   5          2.43          2.14         1.59 o                         
   8   0   5          6.36          5.44         1.72 o                         
  -9   1   5          0.40          1.43         1.42 o                         
  -8   1   5         13.87         15.25         1.56 o                         
  -7   1   5          4.87          5.36         1.45 o                         
  -6   1   5          7.90          8.02         1.17 o                         
  -5   1   5        158.37        169.88         1.80 o                         
  -4   1   5         12.49         10.96         0.60 o                         
  -3   1   5       4271.37       4396.14        23.19 o                         
  -2   1   5         39.58         33.80         0.40 o                         
  -1   1   5        262.60        254.87         1.27 o                         
   0   1   5        366.28        362.19         1.53 o                         
   1   1   5         69.26         70.24         0.53 o                         
   2   1   5        193.84        200.83         1.45 o                         
   3   1   5        335.87        372.24         3.25 o                         
   4   1   5        165.52        187.41         2.74 o                         
   5   1   5         27.84         27.80         1.58 o                         
   6   1   5          7.10          5.21         1.37 o                         
   7   1   5          1.03          0.31         1.33 o                         
  -9   2   5          0.32         -1.34         1.34 o                         
  -8   2   5          0.31         -0.24         1.70 o                         
  -7   2   5          0.87          0.83         0.83 o                         
  -6   2   5         38.86         38.40         1.16 o                         
  -5   2   5          0.07          0.18         0.58 o                         
  -4   2   5          9.24          8.93         0.44 o                         
  -3   2   5         15.11         16.11         0.35 o                         
  -2   2   5        941.92        997.18         2.04 o                         
  -1   2   5        647.91        633.09         5.72 o                         
   0   2   5        113.06        131.67         0.89 o                         
   1   2   5        122.81        117.95         0.98 o                         
   2   2   5         15.02         14.74         0.75 o                         
   3   2   5         24.99         22.36         0.87 o                         
   4   2   5         82.56         75.99         1.49 o                         
   5   2   5          1.92          1.46         1.05 o                         
   6   2   5          0.00         -1.04         1.04 o                         
   7   2   5          0.36          0.36         1.23 o                         
  -9   3   5          5.68          4.69         1.30 o                         
  -8   3   5         13.73         12.78         1.04 o                         
  -7   3   5        120.26        116.88         1.89 o                         
  -6   3   5        204.49        209.14         3.40 o                         
  -5   3   5         17.95         16.02         0.63 o                         
  -4   3   5        225.22        224.88         1.94 o                         
  -3   3   5          5.68          9.78         0.63 o                         
  -2   3   5         13.74         12.80         0.41 o                         
  -1   3   5         60.27         54.68         0.99 o                         
   0   3   5         62.67         63.08         2.39 o                         
   1   3   5        220.00        222.76         4.30 o                         
   2   3   5         70.74         82.25         1.26 o                         
   3   3   5         92.38         97.27         1.56 o                         
   4   3   5         32.33         33.87         1.21 o                         
   5   3   5         23.09         22.38         1.21 o                         
   6   3   5          0.07          0.19         1.07 o                         
   7   3   5         18.44         22.06         1.61 o                         
  -9   4   5          0.88          1.01         1.22 o                         
  -8   4   5          0.78          1.77         1.10 o                         
  -7   4   5         91.33         89.00         1.70 o                         
  -6   4   5        328.38        329.83         4.75 o                         
  -5   4   5        370.54        363.95         2.51 o                         
  -4   4   5         35.82         36.87         0.85 o                         
  -3   4   5         41.52         33.15         0.49 o                         
  -2   4   5        306.33        317.03         1.98 o                         
  -1   4   5       1685.09       1582.66        11.99 o                         
   0   4   5        193.01        179.55         1.23 o                         
   1   4   5        830.97        844.48         6.67 o                         
   2   4   5         72.63         67.69         2.17 o                         
   3   4   5         29.28         30.56         1.12 o                         
   4   4   5         17.40         17.28         1.67 o                         
   5   4   5         96.57         95.14         2.74 o                         
   6   4   5         22.91         18.80         1.37 o                         
  -9   5   5          3.01          5.02         1.30 o                         
  -8   5   5         20.60         18.45         1.19 o                         
  -7   5   5         10.15          9.48         1.04 o                         
  -6   5   5         65.47         61.88         2.42 o                         
  -5   5   5          0.00         -0.04         0.70 o                         
  -4   5   5          3.70         14.68         6.10 o                         
  -3   5   5        462.36        479.74         4.36 o                         
  -2   5   5          5.48          7.13         0.98 o                         
  -1   5   5         47.50         49.65         5.73 o                         
   0   5   5         57.42         55.60         1.70 o                         
   1   5   5        144.62        139.11         1.72 o                         
   2   5   5          0.00          0.16         0.67 o                         
   3   5   5          3.86          1.93         0.85 o                         
   4   5   5          6.58          8.03         1.04 o                         
   5   5   5         25.92         31.55         1.46 o                         
   6   5   5         16.38         15.64         1.52 o                         
  -9   6   5          0.57          2.55         1.07 o                         
  -8   6   5         34.49         33.66         1.36 o                         
  -7   6   5        130.88        139.25         2.69 o                         
  -6   6   5          8.90          9.18         1.01 o                         
  -5   6   5        244.34        242.95         2.76 o                         
  -4   6   5        162.77        161.53         1.78 o                         
  -3   6   5          1.55          1.92         0.68 o                         
  -2   6   5         28.41         25.31         0.85 o                         
  -1   6   5          4.72          3.84         1.00 o                         
   0   6   5        218.51        228.00         3.20 o                         
   1   6   5          1.20          1.24         0.69 o                         
   2   6   5          3.17          3.57         0.81 o                         
   3   6   5         47.40         51.23         1.48 o                         
   4   6   5          2.91          2.67         1.04 o                         
   5   6   5         74.75         77.27         2.08 o                         
  -9   7   5          4.33          6.02         0.95 o                         
  -8   7   5         56.80         59.61         1.63 o                         
  -7   7   5         52.22         47.18         1.93 o                         
  -6   7   5          3.48          2.89         0.90 o                         
  -5   7   5        171.45        171.83         3.24 o                         
  -4   7   5         96.35         88.22         2.14 o                         
  -3   7   5        115.64        113.54         1.60 o                         
  -2   7   5          1.18          1.20         0.59 o                         
  -1   7   5          0.32         -0.18         0.96 o                         
   0   7   5          0.71         -0.24         1.03 o                         
   1   7   5          2.84          2.77         1.22 o                         
   2   7   5         25.59         27.33         1.19 o                         
   3   7   5          2.21          3.19         0.96 o                         
   4   7   5         25.25         25.04         1.46 o                         
   5   7   5         33.03         37.99         2.63 o                         
  -9   8   5          0.05          0.83         1.07 o                         
  -8   8   5         10.80          9.98         1.07 o                         
  -7   8   5          6.97          5.61         1.53 o                         
  -6   8   5         14.58         13.89         1.01 o                         
  -5   8   5          1.77          1.21         0.83 o                         
  -4   8   5          2.73          2.83         1.23 o                         
  -3   8   5         40.77         42.81         1.19 o                         
  -2   8   5         10.83         11.93         0.88 o                         
  -1   8   5         34.26         27.75         1.09 o                         
   0   8   5          8.00          8.34         1.26 o                         
   1   8   5          3.09          4.22         1.35 o                         
   2   8   5         29.53         26.51         1.29 o                         
   3   8   5          0.00          0.20         1.47 o                         
   4   8   5         67.67         67.76         2.92 o                         
  -8   9   5          0.02         -1.41         1.41 o                         
  -7   9   5          0.82          0.45         1.20 o                         
  -6   9   5          6.55          8.43         1.01 o                         
  -5   9   5          2.74          3.21         1.24 o                         
  -4   9   5         51.14         44.67         1.91 o                         
  -3   9   5          1.18          1.47         0.76 o                         
  -2   9   5         75.89         67.33         1.55 o                         
  -1   9   5          8.53         10.41         1.00 o                         
   0   9   5          0.68          1.79         0.84 o                         
   1   9   5         10.56         12.11         1.57 o                         
   2   9   5         22.61         18.22         1.82 o                         
   3   9   5         11.84          9.48         2.04 o                         
  -8  10   5          0.15          0.84         1.32 o                         
  -7  10   5          1.80          2.18         1.66 o                         
  -6  10   5         12.84         14.12         1.04 o                         
  -5  10   5         17.30         18.77         1.55 o                         
  -4  10   5         21.89         15.30         1.48 o                         
  -3  10   5          0.56         -0.54         0.85 o                         
  -2  10   5          0.93         -0.45         1.14 o                         
  -1  10   5          3.75          1.38         1.13 o                         
   0  10   5          3.93          1.99         0.92 o                         
   1  10   5          0.39          1.55         0.96 o                         
   2  10   5          1.04         -0.50         1.54 o                         
  -7  11   5          1.34         -0.16         1.06 o                         
  -6  11   5          0.02         -0.96         1.44 o                         
  -5  11   5          2.13          1.51         1.42 o                         
  -4  11   5          3.16          1.64         1.26 o                         
  -3  11   5          2.19          1.35         0.96 o                         
  -2  11   5          0.10          0.76         0.94 o                         
  -1  11   5          0.02          0.81         0.88 o                         
   0  11   5          2.47          1.83         0.92 o                         
   1  11   5          0.91         -1.19         1.67 o                         
  -6  12   5          0.08         -1.08         1.44 o                         
  -5  12   5         15.21         20.14         1.68 o                         
  -4  12   5         14.98         20.52         1.77 o                         
  -3  12   5          5.03          8.21         1.14 o                         
  -2  12   5          0.22          1.22         0.85 o                         
  -1  12   5         16.08         16.95         1.47 o                         
  -3  13   5          9.64          8.21         1.47 o                         
  -1 -12   6          9.22         11.88         1.75 o                         
   0 -12   6          8.63          9.57         1.14 o                         
   1 -12   6          8.61         10.59         1.17 o                         
   2 -12   6         15.78         15.68         1.94 o                         
   3 -12   6          7.32          9.94         1.53 o                         
   4 -12   6          3.64          4.70         1.45 o                         
   5 -12   6          5.81          5.58         1.86 o                         
  -2 -11   6          4.58          5.74         1.68 o                         
  -1 -11   6          9.18          8.69         1.12 o                         
   0 -11   6          0.91          0.25         0.93 o                         
   1 -11   6         17.69         17.55         1.22 o                         
   2 -11   6         13.53         15.92         1.10 o                         
   3 -11   6         25.70         22.77         1.89 o                         
   4 -11   6          9.67         11.05         1.64 o                         
   5 -11   6          2.83          1.61         0.94 o                         
   6 -11   6         14.75         13.81         1.31 o                         
  -3 -10   6         10.21          8.16         1.60 o                         
  -2 -10   6         16.58         19.50         1.22 o                         
  -1 -10   6         17.04         15.26         1.09 o                         
   0 -10   6          0.83         -0.31         0.87 o                         
   1 -10   6          1.35          0.69         0.87 o                         
   2 -10   6         10.48         10.49         0.93 o                         
   3 -10   6          1.12          0.20         1.28 o                         
   4 -10   6          5.67          3.76         1.28 o                         
   5 -10   6         25.43         26.45         1.33 o                         
   6 -10   6         15.94         16.57         1.22 o                         
   7 -10   6        103.77        118.65         3.28 o                         
  -4  -9   6         10.14          6.25         1.32 o                         
  -3  -9   6          1.92          2.09         1.42 o                         
  -2  -9   6         36.91         32.80         1.82 o                         
  -1  -9   6          4.76          2.23         0.84 o                         
   0  -9   6          0.94          1.73         0.92 o                         
   1  -9   6         23.53         22.86         1.28 o                         
   2  -9   6         18.26         16.55         0.99 o                         
   3  -9   6         49.74         45.44         2.03 o                         
   4  -9   6         21.17         23.28         1.14 o                         
   5  -9   6         39.96         44.33         2.14 o                         
   6  -9   6         36.36         36.81         2.62 o                         
   7  -9   6          2.35          3.95         1.60 o                         
  -5  -8   6          3.38          3.91         1.13 o                         
  -4  -8   6          6.88          3.26         1.08 o                         
  -3  -8   6         14.92         14.65         1.41 o                         
  -2  -8   6         87.35         71.04         1.97 o                         
  -1  -8   6          9.09          6.42         0.90 o                         
   0  -8   6         34.41         34.80         1.21 o                         
   1  -8   6          2.36          2.39         0.70 o                         
   2  -8   6         65.27         66.72         1.40 o                         
   3  -8   6          3.43          1.90         0.76 o                         
   4  -8   6         30.16         32.62         0.99 o                         
   5  -8   6          9.96          9.44         1.80 o                         
   6  -8   6          6.27          6.61         1.38 o                         
   7  -8   6          4.51          4.85         1.34 o                         
  -6  -7   6          5.16          7.06         2.05 o                         
  -5  -7   6          0.41         -0.45         0.95 o                         
  -4  -7   6          0.01         -0.91         0.91 o                         
  -3  -7   6         64.11         57.66         1.53 o                         
  -2  -7   6        378.50        347.88         3.06 o                         
  -1  -7   6         91.54        100.81         1.74 o                         
   0  -7   6        162.46        159.14         2.01 o                         
   1  -7   6         27.88         32.88         0.81 o                         
   2  -7   6          6.98          5.34         0.57 o                         
   3  -7   6          0.85          0.74         0.75 o                         
   4  -7   6        111.08        115.63         1.83 o                         
   5  -7   6          6.06          6.02         0.87 o                         
   6  -7   6          0.21          0.09         1.09 o                         
   7  -7   6          0.01         -0.65         1.11 o                         
   8  -7   6          0.04         -1.62         1.62 o                         
  -6  -6   6          0.01          1.60         1.49 o                         
  -5  -6   6         18.06         16.26         2.77 o                         
  -4  -6   6          1.72          1.30         0.87 o                         
  -3  -6   6          7.03          4.27         0.86 o                         
  -2  -6   6          2.79          2.05         0.92 o                         
  -1  -6   6         25.81         23.92         0.72 o                         
   0  -6   6         23.49         27.71         0.73 o                         
   1  -6   6        304.28        311.56         3.60 o                         
   2  -6   6         34.94         38.55         1.29 o                         
   3  -6   6          0.05          0.20         0.68 o                         
   4  -6   6        216.28        219.92         2.30 o                         
   5  -6   6         76.62         77.68         2.13 o                         
   6  -6   6          0.78         -0.40         1.07 o                         
   7  -6   6          1.28          1.80         1.33 o                         
   8  -6   6          7.10          3.64         1.57 o                         
  -7  -5   6          0.39          0.29         1.60 o                         
  -6  -5   6          0.17          0.59         1.52 o                         
  -5  -5   6          0.79          0.94         0.85 o                         
  -4  -5   6         30.99         26.47         1.15 o                         
  -3  -5   6          4.14          4.32         1.04 o                         
  -2  -5   6         21.37         21.57         0.66 o                         
  -1  -5   6         47.95         47.88         0.84 o                         
   0  -5   6        288.63        287.87         2.40 o                         
   1  -5   6         24.32         23.61         0.66 o                         
   2  -5   6        296.60        318.83         3.91 o                         
   3  -5   6        775.81        765.56         3.38 o                         
   4  -5   6        753.20        759.13         5.16 o                         
   5  -5   6          0.48          1.49         1.03 o                         
   6  -5   6          5.68          7.15         1.16 o                         
   7  -5   6          1.30          3.11         1.25 o                         
   8  -5   6          3.28          0.21         1.44 o                         
  -7  -4   6          1.36          3.64         1.34 o                         
  -6  -4   6          1.96          2.00         1.04 o                         
  -5  -4   6         33.43         28.07         1.55 o                         
  -4  -4   6        193.21        176.51         1.75 o                         
  -3  -4   6          2.19          2.87         0.53 o                         
  -2  -4   6        274.82        282.36         1.51 o                         
  -1  -4   6        352.65        335.95         2.11 o                         
   0  -4   6         14.19         16.02         0.55 o                         
   1  -4   6         11.02          9.34         0.69 o                         
   2  -4   6        138.03        148.23         1.05 o                         
   3  -4   6          6.65          6.15         0.64 o                         
   4  -4   6          0.01          0.21         0.85 o                         
   5  -4   6          2.12          0.56         1.03 o                         
   6  -4   6         25.29         26.49         1.47 o                         
   7  -4   6          0.08         -1.01         1.24 o                         
   8  -4   6          2.25          0.49         1.29 o                         
  -8  -3   6          0.08         -0.97         1.76 o                         
  -7  -3   6         32.67         30.08         1.40 o                         
  -6  -3   6         82.89         92.26         1.89 o                         
  -5  -3   6          6.46          7.68         0.72 o                         
  -4  -3   6        139.62        134.05         1.45 o                         
  -3  -3   6        160.09        142.41         2.56 o                         
  -2  -3   6          7.17          7.63         0.73 o                         
  -1  -3   6         47.16         52.96         0.97 o                         
   0  -3   6        287.08        319.69         2.77 o                         
   1  -3   6        375.60        366.02         1.82 o                         
   2  -3   6         58.89         58.62         0.96 o                         
   3  -3   6         33.64         31.03         1.05 o                         
   4  -3   6         14.52         12.14         0.96 o                         
   5  -3   6         10.21          8.80         1.13 o                         
   6  -3   6         31.91         25.81         1.61 o                         
   7  -3   6         25.28         23.11         1.72 o                         
   8  -3   6         22.05         22.69         1.79 o                         
  -8  -2   6          0.16         -1.11         1.58 o                         
  -7  -2   6         40.99         41.91         1.51 o                         
  -6  -2   6        145.57        148.34         2.21 o                         
  -5  -2   6          3.36          3.74         0.62 o                         
  -4  -2   6          9.07          8.84         0.57 o                         
  -3  -2   6          1.57          2.51         0.37 o                         
  -2  -2   6         30.08         34.19         0.46 o                         
  -1  -2   6          1.07          0.61         0.18 o                         
   0  -2   6       1882.95       1990.74         5.74 o                         
   1  -2   6        413.22        454.77         3.62 o                         
   2  -2   6        306.77        294.05         1.86 o                         
   3  -2   6        165.93        157.81         1.97 o                         
   4  -2   6          5.47          3.55         0.80 o                         
   5  -2   6         23.36         22.03         1.34 o                         
   6  -2   6        241.29        214.05         3.38 o                         
   7  -2   6         17.16         12.64         1.50 o                         
   8  -2   6         55.16         52.23         2.40 o                         
  -8  -1   6          1.91          3.16         1.56 o                         
  -7  -1   6         55.75         56.70         3.11 o                         
  -6  -1   6         21.33         21.57         1.09 o                         
  -5  -1   6         30.40         28.17         1.02 o                         
  -4  -1   6          0.08         -0.05         0.45 o                         
  -3  -1   6        215.80        208.65         1.58 o                         
  -2  -1   6         74.66         80.65         0.60 o                         
  -1  -1   6         75.64         81.03         0.76 o                         
   0  -1   6        284.10        284.34         1.60 o                         
   1  -1   6        144.12        147.60         2.82 o                         
   2  -1   6         17.11         16.18         0.67 o                         
   3  -1   6          4.28          9.99         0.76 o                         
   4  -1   6          1.26         13.89         0.99 o                         
   5  -1   6        263.25        264.96         3.39 o                         
   6  -1   6         77.97         76.14         2.33 o                         
   7  -1   6          0.00          1.42         1.43 o                         
   8  -1   6          7.57          8.73         1.89 o                         
  -8   0   6          9.13          6.88         0.95 o                         
  -7   0   6          2.74          1.11         1.14 o                         
  -6   0   6          0.09         -0.70         0.78 o                         
  -5   0   6         67.73         70.27         1.32 o                         
  -4   0   6         83.36         82.47         3.10 o                         
  -3   0   6         73.12         92.44         1.88 o                         
  -2   0   6        307.07        322.87         1.93 o                         
  -1   0   6        675.73        722.91         3.98 o                         
   0   0   6        422.37        410.73         1.70 o                         
   1   0   6        173.05        168.19         1.09 o                         
   2   0   6         13.89         14.47         0.57 o                         
   3   0   6         12.20         12.71         0.67 o                         
   4   0   6          1.70          0.40         0.81 o                         
   5   0   6        134.94        126.88         2.58 o                         
   6   0   6          0.55         -0.90         1.44 o                         
   7   0   6          6.79          7.72         1.70 o                         
  -8   1   6          1.49          1.35         2.23 o                         
  -7   1   6          2.78          2.34         0.84 o                         
  -6   1   6         11.63         13.16         0.86 o                         
  -5   1   6        118.34        117.94         3.19 o                         
  -4   1   6        108.63        113.90         1.03 o                         
  -3   1   6         50.80         46.42         0.56 o                         
  -2   1   6        381.12        397.94         2.52 o                         
  -1   1   6        805.90        850.00         2.51 o                         
   0   1   6        145.81        151.62         1.06 o                         
   1   1   6          3.46          3.67         0.69 o                         
   2   1   6         49.23         52.88         0.79 o                         
   3   1   6         88.43         93.82         1.15 o                         
   4   1   6         55.40         61.29         1.72 o                         
   5   1   6          1.93          1.51         1.11 o                         
   6   1   6          3.97          3.23         1.21 o                         
   7   1   6          1.15          1.57         1.34 o                         
  -8   2   6          0.20         -0.84         0.88 o                         
  -7   2   6          0.13         -0.75         0.76 o                         
  -6   2   6         11.50         11.37         1.10 o                         
  -5   2   6        149.06        157.88         2.56 o                         
  -4   2   6         14.54         16.87         0.52 o                         
  -3   2   6          8.79         17.44         1.22 o                         
  -2   2   6        461.59        506.67         1.83 o                         
  -1   2   6       1175.78       1161.27         7.48 o                         
   0   2   6        257.49        284.45         1.88 o                         
   1   2   6         54.73         55.92         0.78 o                         
   2   2   6         19.25         20.29         1.11 o                         
   3   2   6          0.01          0.66         0.52 o                         
   4   2   6          0.42         -0.29         0.77 o                         
   5   2   6          0.10         -0.53         0.84 o                         
   6   2   6          0.00         -0.66         0.99 o                         
   7   2   6          0.00          1.95         3.59 o                         
  -8   3   6         15.49         14.43         3.04 o                         
  -7   3   6          2.12          0.92         1.03 o                         
  -6   3   6          0.01          0.03         0.71 o                         
  -5   3   6          0.79          0.56         0.48 o                         
  -4   3   6          9.18          7.47         0.46 o                         
  -3   3   6         15.32         16.63         0.39 o                         
  -2   3   6        451.17        459.47         1.89 o                         
  -1   3   6        567.82        578.50         2.74 o                         
   0   3   6          0.31         -0.05         0.34 o                         
   1   3   6          0.17          0.30         0.41 o                         
   2   3   6        135.68        136.25         1.37 o                         
   3   3   6         31.25         31.17         1.08 o                         
   4   3   6          0.51          0.80         1.26 o                         
   5   3   6          3.93          3.96         0.95 o                         
   6   3   6          6.18          4.67         1.24 o                         
  -9   4   6          0.05          0.53         1.14 o                         
  -8   4   6          2.02         -1.10         1.59 o                         
  -7   4   6          4.13          5.36         0.92 o                         
  -6   4   6         34.46         36.10         1.46 o                         
  -5   4   6          2.75          4.89         1.12 o                         
  -4   4   6         55.56         49.97         0.83 o                         
  -3   4   6         69.71         72.35         1.12 o                         
  -2   4   6        352.50        367.76         2.42 o                         
  -1   4   6       1245.30       1262.02         5.03 o                         
   0   4   6        267.40        278.66         3.78 o                         
   1   4   6        244.01        251.40         2.15 o                         
   2   4   6          9.08          8.99         0.80 o                         
   3   4   6         72.37         70.44         1.49 o                         
   4   4   6         18.21         16.37         1.15 o                         
   5   4   6          2.01          1.25         0.96 o                         
   6   4   6          0.05         -0.01         1.11 o                         
  -9   5   6          2.29          2.26         1.28 o                         
  -8   5   6         21.95         25.34         2.03 o                         
  -7   5   6         45.01         41.18         1.34 o                         
  -6   5   6        238.89        241.13         3.37 o                         
  -5   5   6        232.51        233.96         1.81 o                         
  -4   5   6          1.51          0.56         0.54 o                         
  -3   5   6          0.18          0.47         0.45 o                         
  -2   5   6         36.99         40.34         1.53 o                         
  -1   5   6         15.85         17.26         0.92 o                         
   0   5   6         32.47         21.38         1.38 o                         
   1   5   6         33.58         30.95         1.03 o                         
   2   5   6          0.00         -0.38         0.73 o                         
   3   5   6          0.03         -0.29         0.84 o                         
   4   5   6          0.82          0.98         0.97 o                         
   5   5   6         18.80         22.93         1.46 o                         
   6   5   6          1.01          1.99         1.25 o                         
  -9   6   6          1.05          1.54         1.59 o                         
  -8   6   6          9.16          6.28         1.50 o                         
  -7   6   6          0.15          1.99         0.96 o                         
  -6   6   6        131.84        134.80         1.61 o                         
  -5   6   6        205.15        203.10         3.15 o                         
  -4   6   6         12.69         12.75         0.97 o                         
  -3   6   6          0.22         -0.10         0.54 o                         
  -2   6   6        116.09        106.86         2.23 o                         
  -1   6   6        112.33        112.72         2.39 o                         
   0   6   6          4.84          4.79         1.22 o                         
   1   6   6          4.64          2.72         0.74 o                         
   2   6   6         11.00         12.96         0.98 o                         
   3   6   6          5.07          5.20         0.98 o                         
   4   6   6         44.71         42.67         1.60 o                         
   5   6   6         20.28         23.16         1.60 o                         
  -9   7   6          4.27          2.94         1.54 o                         
  -8   7   6         24.97         22.77         1.92 o                         
  -7   7   6          0.47          0.14         1.26 o                         
  -6   7   6         82.91         85.40         1.65 o                         
  -5   7   6         30.19         27.75         1.10 o                         
  -4   7   6          3.07          0.94         1.14 o                         
  -3   7   6         13.22         12.50         1.57 o                         
  -2   7   6         15.11         12.31         1.60 o                         
  -1   7   6         12.86         11.36         1.31 o                         
   0   7   6         21.39         20.78         1.49 o                         
   1   7   6          1.96          0.88         1.13 o                         
   2   7   6          3.35          3.85         0.86 o                         
   3   7   6         23.49         23.31         1.59 o                         
   4   7   6         12.54         11.76         1.23 o                         
  -8   8   6          1.60          3.34         1.37 o                         
  -7   8   6          1.55          1.39         1.24 o                         
  -6   8   6          7.99          6.40         1.37 o                         
  -5   8   6         45.11         45.87         1.34 o                         
  -4   8   6         24.97         21.25         1.49 o                         
  -3   8   6         15.38         16.94         0.97 o                         
  -2   8   6         24.65         21.83         1.03 o                         
  -1   8   6         17.82         14.70         1.45 o                         
   0   8   6         28.31         33.01         1.83 o                         
   1   8   6          4.24          4.40         1.26 o                         
   2   8   6         14.94         14.43         1.27 o                         
   3   8   6          0.05          1.08         0.99 o                         
   4   8   6          7.78          1.40         1.68 o                         
  -8   9   6          0.63          2.42         1.17 o                         
  -7   9   6          0.49          1.68         1.37 o                         
  -6   9   6          0.33         -1.27         1.27 o                         
  -5   9   6          2.24          2.42         0.81 o                         
  -4   9   6          2.01          0.42         1.29 o                         
  -3   9   6         12.67         14.82         1.39 o                         
  -2   9   6         76.63         73.72         1.67 o                         
  -1   9   6         32.35         29.60         1.26 o                         
   0   9   6         57.57         57.89         2.23 o                         
   1   9   6         40.99         42.63         2.11 o                         
   2   9   6          0.28          2.13         1.45 o                         
   3   9   6          2.67         -1.88         1.88 o                         
  -7  10   6          0.01         -0.11         1.47 o                         
  -6  10   6          9.70          6.42         1.45 o                         
  -5  10   6         10.29          7.24         1.31 o                         
  -4  10   6          7.66          5.98         1.24 o                         
  -3  10   6          2.37          1.50         0.87 o                         
  -2  10   6         36.82         34.44         2.66 o                         
  -1  10   6          0.13         -0.19         0.91 o                         
   0  10   6         22.53         27.34         1.37 o                         
   1  10   6          2.90          3.84         1.10 o                         
  -6  11   6          0.01          0.05         1.41 o                         
  -5  11   6          0.51         -1.24         1.39 o                         
  -4  11   6          0.36         -0.10         1.27 o                         
  -3  11   6          5.23          5.61         1.99 o                         
  -2  11   6          9.60          9.19         1.01 o                         
  -1  11   6         26.69         28.53         2.02 o                         
   0  11   6          5.18          6.99         1.22 o                         
  -4  12   6          6.71          5.83         1.54 o                         
  -3  12   6          0.19          0.61         1.34 o                         
  -2  12   6         13.53         13.93         1.21 o                         
  -1  12   6          4.82          2.08         1.56 o                         
   0 -12   7          0.14         -0.14         0.99 o                         
   1 -12   7          0.35          1.59         0.97 o                         
   2 -12   7          0.07         -0.13         1.45 o                         
   3 -12   7         35.95         40.37         2.55 o                         
  -1 -11   7          0.37          1.80         1.06 o                         
   0 -11   7          8.74          9.59         1.07 o                         
   1 -11   7          4.17          3.08         0.93 o                         
   2 -11   7          0.78          0.96         1.40 o                         
   3 -11   7         11.47         10.65         1.77 o                         
   4 -11   7          9.61         12.35         1.89 o                         
   5 -11   7          5.16          4.73         3.12 o                         
   6 -11   7          2.45         -0.61         1.64 o                         
  -2 -10   7         22.37         22.18         1.22 o                         
  -1 -10   7          0.15          0.18         0.94 o                         
   0 -10   7          5.48          4.30         1.00 o                         
   1 -10   7          0.81          0.57         0.98 o                         
   2 -10   7         25.57         23.38         2.45 o                         
   3 -10   7          1.37          0.60         1.25 o                         
   4 -10   7          6.60          6.66         1.62 o                         
   5 -10   7          0.10          1.58         1.00 o                         
   6 -10   7         23.73         25.13         1.14 o                         
  -3  -9   7          0.47          0.65         1.26 o                         
  -2  -9   7          0.58         -0.79         0.79 o                         
  -1  -9   7          2.96          2.78         0.90 o                         
   0  -9   7        140.73        139.42         2.23 o                         
   1  -9   7          7.86          3.08         0.84 o                         
   2  -9   7         31.65         26.53         1.13 o                         
   3  -9   7          7.85          7.85         1.27 o                         
   4  -9   7         11.60         11.97         0.86 o                         
   5  -9   7          0.14         -0.08         0.69 o                         
   6  -9   7         24.18         26.67         1.37 o                         
   7  -9   7         10.90          7.68         1.42 o                         
  -5  -8   7          3.32          5.45         1.02 o                         
  -4  -8   7         19.67         18.60         1.71 o                         
  -3  -8   7          3.04          4.26         1.22 o                         
  -2  -8   7         45.04         40.82         1.40 o                         
  -1  -8   7         14.25         12.23         1.03 o                         
   0  -8   7         26.79         15.84         1.00 o                         
   1  -8   7         85.81         80.38         1.58 o                         
   2  -8   7          5.68          5.61         0.64 o                         
   3  -8   7          0.13         -0.10         0.74 o                         
   4  -8   7         12.33         12.46         0.94 o                         
   5  -8   7         12.15         15.03         0.89 o                         
   6  -8   7          1.89          2.69         1.39 o                         
   7  -8   7          6.44          9.20         1.66 o                         
  -5  -7   7          2.71          2.56         0.92 o                         
  -4  -7   7          0.00          1.18         0.93 o                         
  -3  -7   7          1.18          0.36         1.25 o                         
  -2  -7   7         51.06         55.43         2.99 o                         
  -1  -7   7        100.18        102.67         1.78 o                         
   0  -7   7         85.64         81.77         1.90 o                         
   1  -7   7          7.52          4.67         0.58 o                         
   2  -7   7          4.19          3.31         0.58 o                         
   3  -7   7         60.16         66.79         1.50 o                         
   4  -7   7         17.40         15.84         0.80 o                         
   5  -7   7         33.64         34.17         1.61 o                         
   6  -7   7          5.84          7.32         1.21 o                         
   7  -7   7          6.66          5.54         1.55 o                         
  -6  -6   7          0.59          2.94         1.24 o                         
  -5  -6   7          0.01         -0.41         0.90 o                         
  -4  -6   7          6.78          3.98         0.88 o                         
  -3  -6   7        132.19        127.21         2.00 o                         
  -2  -6   7          0.13          0.57         0.89 o                         
  -1  -6   7         13.57         12.46         0.70 o                         
   0  -6   7         15.76         14.79         0.65 o                         
   1  -6   7          2.94          1.79         0.48 o                         
   2  -6   7         50.23         49.84         1.31 o                         
   3  -6   7          0.19         -0.18         0.75 o                         
   4  -6   7         38.62         41.16         2.25 o                         
   5  -6   7          9.62          8.41         1.19 o                         
   6  -6   7         11.93         11.72         1.36 o                         
   7  -6   7          4.10          3.28         1.29 o                         
   8  -6   7          0.17         -1.46         1.46 o                         
  -6  -5   7          5.30          3.52         1.14 o                         
  -5  -5   7          0.00          0.95         0.85 o                         
  -4  -5   7         23.62         24.95         2.06 o                         
  -3  -5   7          0.46          0.51         0.61 o                         
  -2  -5   7        405.99        423.61         3.20 o                         
  -1  -5   7         26.29         25.10         0.72 o                         
   0  -5   7         55.24         55.72         0.94 o                         
   1  -5   7          1.80          2.49         0.51 o                         
   2  -5   7        194.89        206.43         1.87 o                         
   3  -5   7        448.52        468.03         5.19 o                         
   4  -5   7        110.87        110.56         5.29 o                         
   5  -5   7        135.50        131.01         2.51 o                         
   6  -5   7          6.96          7.46         1.18 o                         
   7  -5   7          0.38         -0.14         1.16 o                         
   8  -5   7          1.47          1.62         1.42 o                         
  -6  -4   7         42.82         50.13         2.77 o                         
  -5  -4   7        106.33        101.87         1.52 o                         
  -4  -4   7        235.57        242.69         2.09 o                         
  -3  -4   7          4.38          3.65         0.69 o                         
  -2  -4   7          7.78          6.59         0.50 o                         
  -1  -4   7          0.60          0.59         0.43 o                         
   0  -4   7        182.77        188.34         1.49 o                         
   1  -4   7          2.94          2.21         0.44 o                         
   2  -4   7        327.58        325.66         1.58 o                         
   3  -4   7         55.25         56.48         1.14 o                         
   4  -4   7        268.78        262.86         3.04 o                         
   5  -4   7        100.52         96.20         2.20 o                         
   6  -4   7         38.35         36.65         1.61 o                         
   7  -4   7         16.12         12.55         1.69 o                         
   8  -4   7          2.29          0.96         1.61 o                         
  -7  -3   7         10.52         10.85         1.64 o                         
  -6  -3   7         62.33         60.54         1.63 o                         
  -5  -3   7        433.09        431.60         4.10 o                         
  -4  -3   7        693.56        692.75         3.53 o                         
  -3  -3   7          4.60          6.16         0.46 o                         
  -2  -3   7          5.19          7.19         0.36 o                         
  -1  -3   7          0.57         -0.03         0.33 o                         
   0  -3   7          7.34          8.16         0.35 o                         
   1  -3   7         30.11         27.39         1.20 o                         
   2  -3   7          7.24          7.67         0.53 o                         
   3  -3   7         50.09         50.45         1.05 o                         
   4  -3   7          0.02         -0.92         0.92 o                         
   5  -3   7         43.13         36.80         1.57 o                         
   6  -3   7          8.26          9.62         1.30 o                         
   7  -3   7         30.14         29.93         1.82 o                         
   8  -3   7         14.13          5.59         1.77 o                         
  -8  -2   7         15.94         18.70         1.94 o                         
  -7  -2   7         35.08         35.91         2.20 o                         
  -6  -2   7         60.30         57.55         1.50 o                         
  -5  -2   7         54.07         59.53         1.20 o                         
  -4  -2   7        243.88        243.02         1.84 o                         
  -3  -2   7         10.27          8.78         0.46 o                         
  -2  -2   7        115.73        116.11         1.00 o                         
  -1  -2   7          3.43          2.16         0.23 o                         
   0  -2   7         76.92         96.44         0.94 o                         
   1  -2   7        503.32        509.09        11.78 o                         
   2  -2   7          0.50          0.65         0.41 o                         
   3  -2   7         19.13         20.49         0.76 o                         
   4  -2   7         52.01         50.47         1.44 o                         
   5  -2   7         24.60         19.01         1.25 o                         
   6  -2   7         18.13         19.33         1.59 o                         
   7  -2   7         63.85         62.25         2.44 o                         
   8  -2   7         34.07         33.99         2.30 o                         
  -8  -1   7          8.40          9.82         1.83 o                         
  -7  -1   7          0.03         -0.05         1.29 o                         
  -6  -1   7          0.21         -0.67         1.23 o                         
  -5  -1   7         48.83         48.05         1.99 o                         
  -4  -1   7         18.79         19.14         0.79 o                         
  -3  -1   7        133.29        147.95         2.48 o                         
  -2  -1   7          0.20          0.96         0.27 o                         
  -1  -1   7        143.26        149.93         2.00 o                         
   0  -1   7         62.12         60.31         0.78 o                         
   1  -1   7         47.34         37.69         0.50 o                         
   2  -1   7         12.77         12.33         0.55 o                         
   3  -1   7         84.31         77.95         1.24 o                         
   4  -1   7         39.60         41.73         1.37 o                         
   5  -1   7         43.92         39.89         1.65 o                         
   6  -1   7         29.45         27.96         1.68 o                         
   7  -1   7        119.51        112.10         3.01 o                         
  -8   0   7          1.39          1.30         1.38 o                         
  -7   0   7          1.23          1.14         1.26 o                         
  -6   0   7         52.06         53.35         2.10 o                         
  -5   0   7        118.87        120.26         2.69 o                         
  -4   0   7         36.34         35.34         1.55 o                         
  -3   0   7         92.43        107.84         1.03 o                         
  -2   0   7        349.68        377.56         3.40 o                         
  -1   0   7       1088.27       1154.08         3.84 o                         
   0   0   7        413.92        415.77         3.76 o                         
   1   0   7         81.73         90.99         0.67 o                         
   2   0   7         35.49         37.11         0.70 o                         
   3   0   7         17.04         15.19         0.73 o                         
   4   0   7          2.20          2.92         0.68 o                         
   5   0   7          0.32         -0.21         1.04 o                         
   6   0   7          3.56          2.95         1.35 o                         
   7   0   7         10.53         10.98         1.58 o                         
  -8   1   7          8.32         11.03         1.44 o                         
  -7   1   7          9.16         10.17         1.38 o                         
  -6   1   7          1.66          1.14         1.23 o                         
  -5   1   7          0.93          1.38         1.09 o                         
  -4   1   7         14.01         14.56         0.66 o                         
  -3   1   7        313.06        319.84         2.08 o                         
  -2   1   7         59.68         62.46         0.82 o                         
  -1   1   7        831.08        872.98         3.10 o                         
   0   1   7        256.64        253.48         1.48 o                         
   1   1   7        179.76        174.29         1.20 o                         
   2   1   7         24.16         33.04         0.71 o                         
   3   1   7          0.26         -0.08         0.48 o                         
   4   1   7         27.47         27.48         0.90 o                         
   5   1   7          1.37          0.34         0.83 o                         
   6   1   7          4.13          3.29         1.08 o                         
   7   1   7          0.95          2.45         1.12 o                         
  -9   2   7          1.22         -1.36         1.36 o                         
  -8   2   7          0.37         -1.18         1.33 o                         
  -7   2   7          5.65          5.20         1.23 o                         
  -6   2   7          5.37          5.73         1.26 o                         
  -5   2   7         26.53         22.80         0.88 o                         
  -4   2   7        272.12        273.47         6.55 o                         
  -3   2   7         20.99         24.33         0.69 o                         
  -2   2   7        162.92        176.10         2.04 o                         
  -1   2   7        127.26        116.83         1.08 o                         
   0   2   7         89.68         84.51         0.90 o                         
   1   2   7          2.59          3.30         0.41 o                         
   2   2   7          4.90          5.38         0.49 o                         
   3   2   7         54.14         59.64         1.05 o                         
   4   2   7          0.37          0.47         0.62 o                         
   5   2   7         29.45         26.26         1.29 o                         
   6   2   7          5.85          6.43         1.15 o                         
   7   2   7          0.01         -1.37         1.59 o                         
  -9   3   7         18.57         19.62         1.94 o                         
  -8   3   7          0.24          1.31         1.23 o                         
  -7   3   7          4.46          2.26         1.54 o                         
  -6   3   7          6.98          5.52         1.31 o                         
  -5   3   7         35.02         35.15         1.04 o                         
  -4   3   7         47.91         49.93         1.11 o                         
  -3   3   7        582.27        592.50         7.83 o                         
  -2   3   7         13.27         15.70         0.55 o                         
  -1   3   7          8.45         10.72         0.62 o                         
   0   3   7          1.02          0.53         0.53 o                         
   1   3   7        467.81        462.55         2.21 o                         
   2   3   7          1.47          1.06         0.49 o                         
   3   3   7        129.07        129.91         1.84 o                         
   4   3   7          0.08          0.31         0.85 o                         
   5   3   7          8.79         11.31         1.11 o                         
   6   3   7          5.15          3.58         1.12 o                         
  -9   4   7          7.98          7.14         1.72 o                         
  -8   4   7          0.26         -1.37         1.63 o                         
  -7   4   7         49.49         48.55         2.29 o                         
  -6   4   7         23.47         25.02         1.13 o                         
  -5   4   7         42.91         43.44         2.35 o                         
  -4   4   7         63.04         58.10         1.51 o                         
  -3   4   7          0.73          0.06         0.76 o                         
  -2   4   7          0.00          2.79         1.83 o                         
  -1   4   7          1.30          2.25         0.56 o                         
   0   4   7         29.08         30.16         0.89 o                         
   1   4   7         10.49         10.34         0.75 o                         
   2   4   7         28.39         26.64         1.03 o                         
   3   4   7         85.90         89.15         1.67 o                         
   4   4   7          0.69         -0.24         0.88 o                         
   5   4   7          1.00          0.10         1.09 o                         
   6   4   7          0.13         -0.25         1.16 o                         
  -9   5   7          0.09          6.47         1.45 o                         
  -8   5   7         11.50         12.17         1.70 o                         
  -7   5   7        106.30        102.88         2.95 o                         
  -6   5   7          2.50          4.15         0.92 o                         
  -5   5   7        336.21        325.25         4.95 o                         
  -4   5   7        338.36        331.63         3.71 o                         
  -3   5   7        158.96        162.31         2.64 o                         
  -2   5   7        477.11        490.19         7.01 o                         
  -1   5   7         36.53         35.51         2.01 o                         
   0   5   7          3.22          3.56         1.24 o                         
   1   5   7          0.13          6.64         5.25 o                         
   2   5   7         63.05         57.21         1.40 o                         
   3   5   7          3.71          3.44         1.51 o                         
   4   5   7          3.47          4.86         1.00 o                         
   5   5   7          5.96          8.47         1.32 o                         
  -8   6   7         12.09         12.16         1.81 o                         
  -7   6   7         23.53         27.77         1.97 o                         
  -6   6   7        446.44        428.06         3.44 o                         
  -5   6   7         14.02         14.16         1.54 o                         
  -4   6   7          0.05          0.56         1.42 o                         
  -3   6   7          0.87          0.99         1.19 o                         
  -2   6   7        154.47        144.10         2.71 o                         
  -1   6   7        344.60        319.80         4.02 o                         
   0   6   7         38.62         42.33         1.91 o                         
   1   6   7          3.44          1.64         0.91 o                         
   2   6   7          5.99          4.79         0.84 o                         
   3   6   7         11.88         12.65         1.10 o                         
   4   6   7         39.20         45.38         1.68 o                         
   5   6   7         10.58          8.80         1.41 o                         
  -8   7   7          0.21         -1.55         1.55 o                         
  -7   7   7          1.36          3.35         1.00 o                         
  -6   7   7         13.56         10.56         1.50 o                         
  -5   7   7         82.64         80.84         2.35 o                         
  -4   7   7          1.34          2.27         1.23 o                         
  -3   7   7        122.49        112.82         2.60 o                         
  -2   7   7        133.58        121.37         2.67 o                         
  -1   7   7         15.18         14.21         1.57 o                         
   0   7   7          0.11          0.51         1.32 o                         
   1   7   7          1.52          1.49         1.31 o                         
   2   7   7          2.38          1.67         1.01 o                         
   3   7   7          0.00         -0.08         0.94 o                         
   4   7   7          2.19          1.63         1.20 o                         
  -8   8   7          0.65          1.19         1.22 o                         
  -7   8   7          9.21          9.76         1.05 o                         
  -6   8   7         15.41         14.12         1.43 o                         
  -5   8   7         35.80         32.74         1.79 o                         
  -4   8   7         94.12         94.67         2.53 o                         
  -3   8   7         27.92         29.36         1.13 o                         
  -2   8   7         42.35         33.14         1.22 o                         
  -1   8   7          0.41         -0.54         1.17 o                         
   0   8   7         29.20         32.01         1.83 o                         
   1   8   7          4.38          3.23         1.53 o                         
   2   8   7          4.15          4.25         1.65 o                         
   3   8   7          2.62          4.45         1.67 o                         
  -7   9   7          2.13          1.41         1.42 o                         
  -6   9   7          6.02          6.12         1.33 o                         
  -5   9   7         24.57         24.14         1.73 o                         
  -4   9   7         80.29         89.20         2.61 o                         
  -3   9   7         25.34         27.02         1.81 o                         
  -2   9   7         25.92         21.29         1.17 o                         
  -1   9   7          0.00         -0.83         0.88 o                         
   0   9   7         24.57         22.65         1.80 o                         
   1   9   7          5.68          2.70         1.59 o                         
   2   9   7          0.56          2.66         1.76 o                         
   3   9   7          0.13         -1.77         1.77 o                         
  -7  10   7          0.11         -0.40         1.44 o                         
  -6  10   7          2.72          2.25         1.33 o                         
  -5  10   7          0.11          0.12         1.21 o                         
  -4  10   7          9.14          6.60         1.45 o                         
  -3  10   7          1.46          1.03         0.80 o                         
  -2  10   7          8.73          6.46         1.02 o                         
  -1  10   7         10.35         10.65         1.13 o                         
   0  10   7          9.71         11.04         1.40 o                         
   1  10   7          3.45          4.14         1.30 o                         
   2  10   7          3.11          0.39         1.74 o                         
  -5  11   7          0.93          0.00         1.47 o                         
  -4  11   7          6.99          9.14         1.56 o                         
  -3  11   7          0.00          0.11         0.91 o                         
  -2  11   7          8.52         10.88         1.17 o                         
  -1  11   7          6.93          5.98         1.13 o                         
   0  11   7          9.47          9.34         1.70 o                         
  -3  12   7          6.38          6.66         1.33 o                         
  -2  12   7          0.19          0.05         1.25 o                         
   1 -12   8          2.20          0.28         1.27 o                         
  -1 -11   8          6.35          8.91         1.20 o                         
   0 -11   8          0.95          1.12         0.99 o                         
   1 -11   8          0.00         -0.55         1.03 o                         
   2 -11   8          1.73          3.48         1.77 o                         
   3 -11   8          0.01          0.57         1.33 o                         
   4 -11   8          1.71          0.29         1.48 o                         
   5 -11   8          0.04         -0.20         1.29 o                         
  -2 -10   8          8.97          6.84         1.58 o                         
  -1 -10   8          2.92          2.36         0.87 o                         
   0 -10   8          5.69         11.57         1.32 o                         
   1 -10   8          2.86          2.59         1.06 o                         
   2 -10   8          0.60          0.36         1.29 o                         
   3 -10   8          0.11          1.45         1.54 o                         
   4 -10   8          0.59          0.13         0.93 o                         
   5 -10   8          5.39          4.80         1.03 o                         
   6 -10   8         13.09         11.91         1.19 o                         
  -3  -9   8          0.42         -0.78         1.14 o                         
  -2  -9   8          2.05          2.87         1.47 o                         
  -1  -9   8          0.13          1.34         0.89 o                         
   0  -9   8        136.19        131.63         5.81 o                         
   1  -9   8          0.02          0.52         0.81 o                         
   2  -9   8          0.44          0.41         1.34 o                         
   3  -9   8         20.72         18.53         1.62 o                         
   4  -9   8          3.16          4.92         0.74 o                         
   5  -9   8          6.97          8.02         1.09 o                         
   6  -9   8          7.39          9.30         1.08 o                         
   7  -9   8          0.27          1.78         1.29 o                         
  -4  -8   8         24.85         26.35         1.92 o                         
  -3  -8   8          0.98          2.59         1.18 o                         
  -2  -8   8         41.72         35.67         1.96 o                         
  -1  -8   8          7.18          9.11         0.96 o                         
   0  -8   8        151.30        121.70         2.02 o                         
   1  -8   8          0.20          0.39         0.86 o                         
   2  -8   8         78.00         69.89         1.26 o                         
   3  -8   8          6.86          6.81         0.87 o                         
   4  -8   8          5.38          5.99         0.83 o                         
   5  -8   8          1.93          1.35         0.84 o                         
   6  -8   8         12.26         10.44         1.14 o                         
   7  -8   8         19.86         20.12         1.91 o                         
  -5  -7   8          0.61          4.61         1.50 o                         
  -4  -7   8          3.42          2.40         1.21 o                         
  -3  -7   8          0.03          0.09         1.33 o                         
  -2  -7   8          1.74          0.97         0.82 o                         
  -1  -7   8          0.06         -0.18         0.79 o                         
   0  -7   8         10.46         11.16         0.70 o                         
   1  -7   8          4.21          3.13         0.62 o                         
   2  -7   8          0.10          0.43         0.58 o                         
   3  -7   8          3.77          3.31         0.66 o                         
   4  -7   8          1.55          1.13         0.67 o                         
   5  -7   8          0.37          1.10         0.85 o                         
   6  -7   8          5.41          4.39         0.90 o                         
   7  -7   8          9.81         12.57         1.63 o                         
  -6  -6   8          9.63         13.70         1.50 o                         
  -5  -6   8          6.25          8.16         1.42 o                         
  -4  -6   8          0.01          0.72         1.20 o                         
  -3  -6   8         78.35         72.70         2.37 o                         
  -2  -6   8          0.08         -0.49         0.79 o                         
  -1  -6   8          6.57          5.11         1.18 o                         
   0  -6   8         31.41         27.37         0.95 o                         
   1  -6   8          4.60          5.05         0.56 o                         
   2  -6   8        123.00        125.41         2.57 o                         
   3  -6   8          4.70          4.46         0.61 o                         
   4  -6   8         64.51         59.49         1.40 o                         
   5  -6   8          1.55          2.44         0.84 o                         
   6  -6   8         76.07         73.59         2.17 o                         
   7  -6   8          0.01          2.65         1.32 o                         
  -6  -5   8          3.00          5.45         1.41 o                         
  -5  -5   8         10.40         12.09         1.44 o                         
  -4  -5   8         84.27         82.29         2.41 o                         
  -3  -5   8        292.93        293.50         2.67 o                         
  -2  -5   8       1167.20       1130.56         4.24 o                         
  -1  -5   8        348.55        352.50         2.71 o                         
   0  -5   8          0.73          0.65         0.51 o                         
   1  -5   8          0.67          0.62         0.49 o                         
   2  -5   8         12.21         12.01         0.52 o                         
   3  -5   8         36.66         36.69         1.06 o                         
   4  -5   8        346.49        336.86         6.34 o                         
   5  -5   8          8.16          6.23         0.98 o                         
   6  -5   8         19.20         22.37         1.52 o                         
   7  -5   8          3.57          5.12         1.30 o                         
  -7  -4   8          0.01          1.34         1.57 o                         
  -6  -4   8          9.05          7.99         1.10 o                         
  -5  -4   8          0.97          0.72         0.91 o                         
  -4  -4   8         12.78         13.35         1.07 o                         
  -3  -4   8         94.16         89.23         1.39 o                         
  -2  -4   8         85.32         78.52         1.36 o                         
  -1  -4   8          1.77          1.54         0.48 o                         
   0  -4   8         68.98         70.42         1.16 o                         
   1  -4   8         49.44         43.15         0.86 o                         
   2  -4   8          1.89          1.07         0.51 o                         
   3  -4   8         36.80         34.93         2.22 o                         
   4  -4   8         32.94         32.63         1.50 o                         
   5  -4   8          7.74          5.54         0.85 o                         
   6  -4   8          0.09         -0.55         1.03 o                         
   7  -4   8          0.19         -0.44         1.43 o                         
  -7  -3   8          3.36          4.40         1.43 o                         
  -6  -3   8          1.30          1.14         0.92 o                         
  -5  -3   8         76.52         74.55         1.73 o                         
  -4  -3   8         99.21        108.06         3.83 o                         
  -3  -3   8         45.15         41.65         1.79 o                         
  -2  -3   8        264.55        260.38         1.56 o                         
  -1  -3   8        123.94        122.42         1.08 o                         
   0  -3   8          1.55          1.13         0.44 o                         
   1  -3   8        104.07        102.59         2.28 o                         
   2  -3   8         46.75         46.37         1.79 o                         
   3  -3   8        346.00        343.08         2.48 o                         
   4  -3   8        223.92        228.61         2.28 o                         
   5  -3   8          6.45          4.47         0.86 o                         
   6  -3   8          2.78          2.73         1.13 o                         
   7  -3   8          5.94          4.86         1.42 o                         
  -8  -2   8          1.39          3.25         1.45 o                         
  -7  -2   8         12.94         11.93         1.50 o                         
  -6  -2   8         29.18         22.61         1.79 o                         
  -5  -2   8        366.17        357.52         7.51 o                         
  -4  -2   8          0.23          0.88         1.48 o                         
  -3  -2   8         11.18         10.74         0.77 o                         
  -2  -2   8         99.13        102.35         1.59 o                         
  -1  -2   8        648.92        671.42         3.45 o                         
   0  -2   8        142.28        161.37         1.27 o                         
   1  -2   8        109.95        119.48         1.53 o                         
   2  -2   8        161.35        157.35         2.87 o                         
   3  -2   8         22.53         21.34         1.55 o                         
   4  -2   8          0.00         -0.04         1.04 o                         
   5  -2   8          5.19          4.87         0.92 o                         
   6  -2   8          5.25          5.23         1.26 o                         
   7  -2   8         46.00         38.36         2.10 o                         
  -8  -1   8          0.00          0.17         1.53 o                         
  -7  -1   8          2.73          2.84         1.46 o                         
  -6  -1   8          0.18         -0.57         1.28 o                         
  -5  -1   8         29.78         27.73         1.74 o                         
  -4  -1   8          5.51          5.42         1.16 o                         
  -3  -1   8        224.26        222.12         2.20 o                         
  -2  -1   8        208.92        205.80         2.01 o                         
  -1  -1   8         83.61         75.22         0.89 o                         
   0  -1   8         68.50         67.85         1.21 o                         
   1  -1   8        130.20        135.08         1.17 o                         
   2  -1   8        194.23        194.80         2.13 o                         
   3  -1   8          7.48          9.14         1.25 o                         
   4  -1   8          0.24         -0.44         0.65 o                         
   5  -1   8         13.57         11.35         0.99 o                         
   6  -1   8         14.40         11.24         1.39 o                         
   7  -1   8         23.11         26.32         1.83 o                         
  -8   0   8          4.38          3.08         1.37 o                         
  -7   0   8          2.51          2.84         1.51 o                         
  -6   0   8         21.16         17.57         1.67 o                         
  -5   0   8          0.48          0.66         1.14 o                         
  -4   0   8         40.77         40.74         1.67 o                         
  -3   0   8         13.15         13.90         1.03 o                         
  -2   0   8         13.10         13.09         0.49 o                         
  -1   0   8        354.52        392.08         1.96 o                         
   0   0   8        536.24        537.27         2.40 o                         
   1   0   8        237.00        252.77         4.44 o                         
   2   0   8        154.17        150.45         2.20 o                         
   3   0   8         20.08         21.23         1.02 o                         
   4   0   8          8.08          7.07         0.91 o                         
   5   0   8         18.06         19.95         1.33 o                         
   6   0   8         51.91         48.26         1.50 o                         
   7   0   8          2.40          2.20         1.19 o                         
  -8   1   8          4.64          4.83         1.54 o                         
  -7   1   8         16.73         14.89         1.63 o                         
  -6   1   8          0.82         -0.46         1.32 o                         
  -5   1   8          5.98          4.27         1.21 o                         
  -4   1   8         34.04         36.89         1.60 o                         
  -3   1   8        250.87        263.78         4.80 o                         
  -2   1   8          2.72          4.35         0.44 o                         
  -1   1   8          6.68          9.19         0.49 o                         
   0   1   8          7.48          7.67         0.51 o                         
   1   1   8         51.40         45.30         1.11 o                         
   2   1   8         68.20         68.38         1.39 o                         
   3   1   8          3.20          3.62         0.78 o                         
   4   1   8          4.69          4.49         0.92 o                         
   5   1   8          6.73          8.63         1.50 o                         
   6   1   8          0.71         -0.30         1.70 o                         
  -8   2   8          6.79          6.00         1.45 o                         
  -7   2   8         19.33         20.93         1.70 o                         
  -6   2   8         27.37         33.49         1.89 o                         
  -5   2   8          1.10         -0.07         1.22 o                         
  -4   2   8         21.80         22.23         1.09 o                         
  -3   2   8         31.87         38.10         0.99 o                         
  -2   2   8         87.88         94.28         1.08 o                         
  -1   2   8          0.47          1.03         0.41 o                         
   0   2   8         22.05         24.50         1.16 o                         
   1   2   8         37.63         40.94         2.13 o                         
   2   2   8          0.40          0.57         0.69 o                         
   3   2   8         16.51         16.27         1.00 o                         
   4   2   8          6.48          6.72         1.64 o                         
   5   2   8         26.48         26.09         2.16 o                         
   6   2   8          3.34          4.16         1.68 o                         
  -8   3   8          3.93          5.71         1.47 o                         
  -7   3   8          8.95          8.87         1.68 o                         
  -6   3   8         10.06          7.34         1.55 o                         
  -5   3   8          0.90          0.93         0.66 o                         
  -4   3   8         11.93          9.98         0.73 o                         
  -3   3   8         44.74         50.78         0.92 o                         
  -2   3   8        595.87        602.23         3.46 o                         
  -1   3   8         39.41         41.43         0.93 o                         
   0   3   8         26.99         24.53         0.87 o                         
   1   3   8          1.70          2.87         0.69 o                         
   2   3   8         98.25         99.61         1.65 o                         
   3   3   8         26.09         29.19         1.90 o                         
   4   3   8         15.30         13.99         1.70 o                         
   5   3   8         27.88         30.10         2.08 o                         
   6   3   8          0.32          2.24         2.02 o                         
  -8   4   8          0.51         -1.09         1.43 o                         
  -7   4   8          0.72         -1.60         1.60 o                         
  -6   4   8          8.14          7.94         0.86 o                         
  -5   4   8         13.77         14.47         1.65 o                         
  -4   4   8         93.85         89.21         1.49 o                         
  -3   4   8        172.38        176.05         2.52 o                         
  -2   4   8        108.30        116.60         1.22 o                         
  -1   4   8        222.93        211.10         2.01 o                         
   0   4   8         30.62         28.15         0.96 o                         
   1   4   8        176.94        168.93         3.09 o                         
   2   4   8          2.12          2.59         1.32 o                         
   3   4   8         56.99         55.46         2.32 o                         
   4   4   8          6.41          6.69         1.65 o                         
   5   4   8         19.12         19.53         2.17 o                         
  -8   5   8         25.26         21.10         2.01 o                         
  -7   5   8          5.87          5.11         1.52 o                         
  -6   5   8          2.42          2.64         0.87 o                         
  -5   5   8         10.02         10.58         1.47 o                         
  -4   5   8        403.19        388.53         2.99 o                         
  -3   5   8        373.52        372.96         4.06 o                         
  -2   5   8         50.68         50.77         2.23 o                         
  -1   5   8        314.86        308.91         3.93 o                         
   0   5   8        164.16        148.60         2.99 o                         
   2   5   8          2.03          0.97         1.42 o                         
   3   5   8          3.70          4.03         1.50 o                         
   4   5   8          0.00         -0.05         1.65 o                         
   5   5   8          0.00         -1.50         1.50 o                         
  -8   6   8         23.65         25.15         1.89 o                         
  -7   6   8          2.38          1.23         0.98 o                         
  -6   6   8          8.08          5.66         1.44 o                         
  -5   6   8          1.07          2.12         2.34 o                         
  -4   6   8        315.48        300.53         3.94 o                         
  -3   6   8        235.40        233.35         3.48 o                         
  -2   6   8         57.21         59.08         2.12 o                         
  -1   6   8        549.25        547.11         5.32 o                         
   0   6   8        142.30        146.50         3.13 o                         
   1   6   8          9.05          8.08         1.50 o                         
   2   6   8          0.00         -0.67         1.53 o                         
   3   6   8          0.12         -0.44         1.31 o                         
   4   6   8          8.66         13.05         1.92 o                         
  -8   7   8         18.26         21.32         1.91 o                         
  -7   7   8          0.52          2.11         1.04 o                         
  -6   7   8          4.13          5.47         0.94 o                         
  -5   7   8         12.65         11.04         1.49 o                         
  -4   7   8          0.09         -0.38         1.15 o                         
  -3   7   8         85.34         84.02         2.43 o                         
  -2   7   8          9.24         10.71         1.47 o                         
  -1   7   8          0.41          1.07         1.33 o                         
   0   7   8         67.57         67.56         2.43 o                         
   1   7   8          2.31          2.83         1.39 o                         
   2   7   8          3.22          2.50         1.67 o                         
   3   7   8          9.31          9.22         1.89 o                         
   4   7   8          2.52          2.22         1.75 o                         
  -7   8   8          0.11          0.44         0.91 o                         
  -6   8   8          3.98          4.03         1.25 o                         
  -5   8   8          8.57          7.88         1.36 o                         
  -4   8   8          1.66         -0.08         1.24 o                         
  -3   8   8          0.01         -1.35         1.35 o                         
  -2   8   8         18.93         18.75         1.59 o                         
  -1   8   8          2.27          2.46         1.43 o                         
   0   8   8         29.22         30.79         2.08 o                         
   1   8   8         31.63         37.65         2.28 o                         
   2   8   8         14.24         14.61         2.05 o                         
   3   8   8         11.71         17.25         2.05 o                         
  -7   9   8          0.70          1.69         1.05 o                         
  -6   9   8          2.58          3.64         1.38 o                         
  -5   9   8          1.99          2.06         1.23 o                         
  -4   9   8          0.66         -0.51         1.34 o                         
  -3   9   8          0.08         -1.11         1.45 o                         
  -2   9   8         13.16         14.19         1.01 o                         
  -1   9   8         14.68         19.53         1.64 o                         
   0   9   8         38.20         42.86         2.30 o                         
   1   9   8          0.06         -1.55         1.55 o                         
   2   9   8          0.28          8.83         1.91 o                         
  -6  10   8          0.00          0.76         1.28 o                         
  -5  10   8          3.10          2.40         1.48 o                         
  -4  10   8          0.08          0.59         1.54 o                         
  -3  10   8          2.09          1.62         1.41 o                         
  -2  10   8          1.01          2.38         1.14 o                         
  -1  10   8          0.03         -0.01         1.18 o                         
   0  10   8          6.56          4.75         1.10 o                         
   1  10   8          0.01         -1.15         1.63 o                         
  -5  11   8          2.04          4.67         1.46 o                         
  -4  11   8          0.76          1.69         1.46 o                         
  -3  11   8          0.45          0.84         1.36 o                         
  -2  11   8          2.43          3.27         0.98 o                         
  -1  11   8          7.31          9.26         1.35 o                         
  -1 -11   9          1.59         -0.11         1.21 o                         
   0 -11   9         23.52         27.95         1.51 o                         
   1 -11   9          1.08          3.32         0.98 o                         
   2 -11   9          0.77          0.04         1.67 o                         
   3 -11   9         14.85         16.01         2.08 o                         
  -1 -10   9          0.08         -0.46         0.88 o                         
   0 -10   9         10.67          8.07         1.08 o                         
   1 -10   9          0.62          1.18         0.94 o                         
   2 -10   9         46.36         46.02         2.36 o                         
   3 -10   9          4.00          5.44         1.60 o                         
   4 -10   9          5.08          7.15         1.54 o                         
   5 -10   9         17.73         21.60         1.99 o                         
  -3  -9   9         10.30         15.13         1.81 o                         
  -2  -9   9          8.47          8.87         1.67 o                         
  -1  -9   9          0.85          1.37         0.88 o                         
   0  -9   9          9.55          7.77         1.05 o                         
   1  -9   9          0.66          0.12         0.87 o                         
   2  -9   9         76.05         71.59         2.56 o                         
   3  -9   9         21.07         21.80         1.93 o                         
   4  -9   9          7.59          7.77         1.06 o                         
   5  -9   9          6.04          8.14         1.36 o                         
  -4  -8   9          0.03          5.16         1.57 o                         
  -3  -8   9          7.67          8.03         1.55 o                         
  -2  -8   9         29.07         24.40         1.73 o                         
  -1  -8   9          5.35          7.03         1.06 o                         
   0  -8   9          0.10         -0.70         0.89 o                         
   1  -8   9         73.04         62.29         1.77 o                         
   2  -8   9         22.13         15.78         1.09 o                         
   3  -8   9          0.33          0.23         0.87 o                         
   4  -8   9          5.66          4.62         0.94 o                         
   5  -8   9          4.24          5.82         1.45 o                         
   6  -8   9          0.04         -0.72         1.38 o                         
  -5  -7   9         15.32         18.23         1.76 o                         
  -4  -7   9          6.13          9.04         1.49 o                         
  -3  -7   9          2.12          2.93         1.46 o                         
  -2  -7   9          0.07          0.61         1.21 o                         
  -1  -7   9          1.03          1.40         0.84 o                         
   0  -7   9         21.96         25.05         1.37 o                         
   1  -7   9          0.33          0.83         0.61 o                         
   2  -7   9         97.35         91.94         4.90 o                         
   3  -7   9          2.25          2.74         1.04 o                         
   4  -7   9          0.54          0.87         1.21 o                         
   5  -7   9         11.09         11.36         1.69 o                         
   6  -7   9          0.08          1.02         1.68 o                         
  -6  -6   9         11.69         17.50         1.89 o                         
  -5  -6   9          0.04         -0.51         1.35 o                         
  -4  -6   9         14.04         14.68         1.48 o                         
  -3  -6   9          2.64          2.59         1.36 o                         
  -2  -6   9          2.47          1.84         1.34 o                         
  -1  -6   9        154.56        147.68         1.64 o                         
   0  -6   9          5.04          5.00         0.63 o                         
   1  -6   9          0.09          0.55         0.56 o                         
   2  -6   9         10.91         10.73         0.69 o                         
   3  -6   9          2.75          2.45         1.15 o                         
   4  -6   9          6.37          9.68         1.54 o                         
   5  -6   9          9.21         10.96         1.61 o                         
   6  -6   9          2.27          2.34         1.82 o                         
  -6  -5   9          0.82         -0.77         1.44 o                         
  -5  -5   9          2.54          5.16         1.35 o                         
  -4  -5   9         88.34         96.52         2.73 o                         
  -3  -5   9         42.81         44.00         2.66 o                         
  -2  -5   9         22.63         22.22         1.11 o                         
  -1  -5   9        113.69        111.29         3.53 o                         
   0  -5   9          2.24          2.90         0.58 o                         
   1  -5   9          2.64          3.46         0.75 o                         
   2  -5   9         76.18         71.27         2.29 o                         
   3  -5   9         32.48         30.62         1.85 o                         
   4  -5   9         38.63         36.02         1.99 o                         
   5  -5   9         56.20         59.29         2.50 o                         
   6  -5   9          9.67          8.64         1.86 o                         
   7  -5   9          2.00          0.12         1.77 o                         
  -6  -4   9          0.65          2.19         0.98 o                         
  -5  -4   9          1.16          0.89         0.97 o                         
  -4  -4   9          4.55          3.69         0.91 o                         
  -3  -4   9       1000.97       1022.19         4.16 o                         
  -2  -4   9        383.41        384.74         5.49 o                         
  -1  -4   9        107.53        106.58         1.48 o                         
   0  -4   9         75.86         72.08         1.55 o                         
   1  -4   9         58.42         57.55         1.96 o                         
   2  -4   9          3.75          2.66         1.34 o                         
   3  -4   9          0.03         -1.31         1.31 o                         
   4  -4   9         62.88         59.33         2.44 o                         
   5  -4   9         27.33         27.25         2.01 o                         
   6  -4   9          6.13          6.02         1.83 o                         
   7  -4   9          0.01         -0.06         1.60 o                         
  -7  -3   9          6.44          8.68         1.78 o                         
  -6  -3   9          4.36          4.38         0.99 o                         
  -5  -3   9          0.20          1.60         0.86 o                         
  -4  -3   9          3.64          3.91         0.94 o                         
  -3  -3   9        128.45        122.07         1.61 o                         
  -2  -3   9       1180.24       1179.78         4.18 o                         
  -1  -3   9         17.29         17.58         0.70 o                         
   0  -3   9          3.52          3.33         1.06 o                         
   1  -3   9         24.43         27.69         0.92 o                         
   2  -3   9        105.67        105.22         2.66 o                         
   3  -3   9        204.35        208.86         3.68 o                         
   4  -3   9        126.72        125.45         3.17 o                         
   5  -3   9         32.85         39.03         2.25 o                         
   6  -3   9          4.20          3.09         1.69 o                         
   7  -3   9          0.55         -1.76         1.76 o                         
  -7  -2   9          0.08          1.37         1.22 o                         
  -6  -2   9         38.18         43.54         2.20 o                         
  -5  -2   9          0.57          1.47         1.39 o                         
  -4  -2   9         27.89         31.78         2.99 o                         
  -3  -2   9        135.81        128.74         1.87 o                         
  -2  -2   9          2.92          2.11         0.70 o                         
  -1  -2   9         61.34         65.22         2.11 o                         
   0  -2   9        105.42        107.27         1.27 o                         
   1  -2   9          0.34         -0.11         0.77 o                         
   2  -2   9         38.87         39.29         1.46 o                         
   3  -2   9          3.63          3.74         1.35 o                         
   4  -2   9         17.31         15.63         1.67 o                         
   5  -2   9          5.00          4.32         1.51 o                         
   6  -2   9          3.90          3.53         1.48 o                         
   7  -2   9          7.32          5.12         1.74 o                         
  -8  -1   9          0.30         -0.96         1.64 o                         
  -7  -1   9         37.11         32.75         2.23 o                         
  -6  -1   9         38.67         34.52         2.06 o                         
  -5  -1   9         41.29         38.80         1.96 o                         
  -4  -1   9         20.77         23.04         1.10 o                         
  -3  -1   9         23.86         23.07         0.99 o                         
  -2  -1   9         25.21         27.35         0.94 o                         
  -1  -1   9          8.40          9.72         0.67 o                         
   0  -1   9          0.46          0.13         0.40 o                         
   1  -1   9        412.68        414.64         3.32 o                         
   2  -1   9         20.16         21.24         1.03 o                         
   3  -1   9         33.74         37.27         1.60 o                         
   4  -1   9          6.49          4.72         1.34 o                         
   5  -1   9         34.56         32.84         2.05 o                         
   6  -1   9          0.22          1.34         1.39 o                         
   7  -1   9          6.32          5.82         1.71 o                         
  -8   0   9          0.45         -1.33         1.33 o                         
  -7   0   9          1.58          1.95         1.31 o                         
  -6   0   9         41.55         39.88         2.19 o                         
  -5   0   9         54.58         49.55         2.04 o                         
  -4   0   9         26.68         27.08         1.08 o                         
  -3   0   9         24.09         23.18         0.94 o                         
  -2   0   9          2.39          1.60         0.42 o                         
  -1   0   9         19.22         19.73         0.62 o                         
   0   0   9         15.61         18.22         0.61 o                         
   1   0   9        645.35        663.89         3.77 o                         
   2   0   9         30.99         31.41         1.14 o                         
   3   0   9          4.04          6.71         0.91 o                         
   4   0   9          5.14          5.87         1.00 o                         
   5   0   9         15.24         14.19         1.20 o                         
   6   0   9          1.71          1.37         1.47 o                         
  -8   1   9          0.30         -0.12         1.29 o                         
  -7   1   9          1.84          1.72         1.47 o                         
  -6   1   9         21.03         20.15         1.77 o                         
  -5   1   9         41.19         31.69         1.73 o                         
  -4   1   9         51.03         55.68         1.94 o                         
  -3   1   9          0.02          1.24         0.43 o                         
  -2   1   9          4.02          5.83         0.50 o                         
  -1   1   9         11.92         12.07         0.55 o                         
   0   1   9          7.01          5.10         0.47 o                         
   1   1   9         20.89         20.90         0.96 o                         
   2   1   9          3.04          3.18         0.82 o                         
   3   1   9         31.62         33.61         1.84 o                         
   4   1   9          3.37          3.60         0.98 o                         
   5   1   9          0.23          1.21         1.02 o                         
   6   1   9          6.00          6.74         1.99 o                         
  -8   2   9          6.05          7.01         1.53 o                         
  -7   2   9         49.84         47.02         2.28 o                         
  -6   2   9         25.15         22.91         1.74 o                         
  -5   2   9          0.06          0.12         1.18 o                         
  -4   2   9         14.97         15.95         0.81 o                         
  -3   2   9         52.60         54.76         0.93 o                         
  -2   2   9         26.06         26.06         0.69 o                         
  -1   2   9         43.49         46.74         0.86 o                         
   0   2   9         65.12         67.76         1.31 o                         
   1   2   9         14.30         17.22         0.91 o                         
   2   2   9         15.84         14.40         0.96 o                         
   3   2   9         42.99         48.98         3.43 o                         
   4   2   9          6.72          6.01         1.50 o                         
   5   2   9          0.13         -0.22         1.85 o                         
   6   2   9          0.15          1.93         1.99 o                         
  -8   3   9         26.80         31.98         2.10 o                         
  -7   3   9         17.28         14.09         1.58 o                         
  -6   3   9          0.03         -1.44         1.44 o                         
  -5   3   9         11.81         11.58         0.87 o                         
  -4   3   9         94.63         99.46         1.75 o                         
  -3   3   9          0.03          0.67         0.49 o                         
  -2   3   9         46.60         49.09         0.90 o                         
  -1   3   9         43.38         46.11         0.87 o                         
   0   3   9          0.02         -0.22         0.61 o                         
   1   3   9         30.63         28.22         1.07 o                         
   2   3   9         37.15         36.06         1.90 o                         
   3   3   9         12.99          9.88         1.63 o                         
   4   3   9         65.72         63.95         2.59 o                         
   5   3   9          6.29          4.54         1.70 o                         
  -8   4   9          0.00          0.45         1.33 o                         
  -7   4   9          0.89          1.03         1.34 o                         
  -6   4   9          3.30          3.13         0.85 o                         
  -5   4   9         95.69         96.59         1.73 o                         
  -4   4   9         26.94         24.75         1.10 o                         
  -3   4   9          2.77          3.12         0.62 o                         
  -2   4   9        221.72        210.35         4.52 o                         
  -1   4   9         11.61         14.22         0.63 o                         
   0   4   9         58.45         67.44         2.94 o                         
   1   4   9         18.73         17.28         1.61 o                         
   2   4   9          7.36          8.90         1.66 o                         
   3   4   9          1.78          0.80         1.47 o                         
   4   4   9          2.46          3.58         1.86 o                         
   5   4   9          3.89          4.77         1.77 o                         
  -8   5   9          7.43          4.15         1.50 o                         
  -7   5   9         26.68         31.26         2.15 o                         
  -6   5   9          7.10          8.47         0.98 o                         
  -5   5   9         10.15          7.91         0.93 o                         
  -4   5   9        246.84        247.50         2.52 o                         
  -3   5   9         39.27         44.87         1.61 o                         
  -2   5   9        177.53        166.02         2.01 o                         
  -1   5   9        155.88        151.10         3.03 o                         
   0   5   9          1.66          1.14         1.33 o                         
   1   5   9         77.36         69.09         2.37 o                         
   2   5   9         15.55         16.37         1.80 o                         
   3   5   9          0.04          1.16         1.41 o                         
   4   5   9          9.44          8.06         1.89 o                         
  -8   6   9          3.78          9.28         1.59 o                         
  -7   6   9         34.72         40.14         1.66 o                         
  -6   6   9         60.91         65.38         1.71 o                         
  -5   6   9         32.00         30.98         3.91 o                         
  -4   6   9        243.75        226.10         4.99 o                         
  -3   6   9          9.79         10.39         1.64 o                         
  -2   6   9          0.63          1.22         1.30 o                         
  -1   6   9          4.21          2.78         1.42 o                         
   0   6   9         25.74         24.11         1.87 o                         
   1   6   9          3.96          5.61         1.68 o                         
   2   6   9          0.04         -1.46         1.57 o                         
   3   6   9          0.03          0.12         1.46 o                         
   4   6   9          3.22          3.24         1.49 o                         
  -7   7   9          8.93          9.80         1.08 o                         
  -6   7   9          5.02          4.49         1.01 o                         
  -5   7   9         50.23         49.37         2.65 o                         
  -4   7   9         17.92         15.60         1.56 o                         
  -3   7   9         25.98         26.80         1.75 o                         
  -2   7   9        107.29        107.81         2.79 o                         
  -1   7   9          9.38          8.28         1.62 o                         
   0   7   9          0.37          0.91         1.58 o                         
   1   7   9          0.00          0.10         1.48 o                         
   2   7   9         13.34         17.03         1.92 o                         
   3   7   9          1.64         -0.35         1.59 o                         
  -7   8   9          1.67          1.16         0.97 o                         
  -6   8   9          2.69          1.92         1.26 o                         
  -5   8   9          0.17         -1.34         1.34 o                         
  -4   8   9          7.09          7.74         1.46 o                         
  -3   8   9          0.00         -0.03         1.36 o                         
  -2   8   9         83.71         71.82         2.48 o                         
  -1   8   9         25.73         20.30         1.81 o                         
   0   8   9          4.46          4.58         1.72 o                         
   1   8   9          0.96          1.10         1.71 o                         
   2   8   9          8.38          9.28         1.60 o                         
  -7   9   9          0.04         -0.84         1.16 o                         
  -6   9   9          0.05          0.42         1.29 o                         
  -5   9   9          0.18         -0.26         1.41 o                         
  -4   9   9         19.78         23.00         1.95 o                         
  -3   9   9         28.50         26.66         2.02 o                         
  -2   9   9         40.78         35.79         1.43 o                         
  -1   9   9          3.73          2.89         1.62 o                         
   0   9   9          4.24          3.84         1.81 o                         
   1   9   9          2.83          1.03         1.60 o                         
  -5  10   9         20.31         16.74         1.65 o                         
  -4  10   9          0.06         -0.45         1.55 o                         
  -3  10   9         12.31         12.83         1.60 o                         
  -2  10   9          8.28          8.43         1.08 o                         
  -1  10   9          1.17          1.47         0.97 o                         
   0  10   9          2.58          1.76         1.73 o                         
  -2  11   9          0.27         -1.41         1.41 o                         
   0 -11  10          0.61         -0.31         1.08 o                         
   1 -11  10          2.61          1.86         1.15 o                         
   2 -11  10          7.65          9.19         1.54 o                         
  -1 -10  10          0.88         -0.75         1.32 o                         
   0 -10  10          5.14          6.36         2.25 o                         
   1 -10  10          0.11          1.21         0.92 o                         
   2 -10  10         13.67         10.06         1.77 o                         
   3 -10  10          0.26         -0.46         1.46 o                         
   4 -10  10          8.22          9.92         1.85 o                         
   5 -10  10          0.92          4.08         1.59 o                         
  -2  -9  10         18.27         21.74         2.03 o                         
  -1  -9  10          1.02          2.07         0.90 o                         
   0  -9  10          4.09          1.90         0.89 o                         
   1  -9  10         10.22          9.41         1.46 o                         
   2  -9  10         50.91         49.84         2.42 o                         
   3  -9  10         13.32         16.87         2.00 o                         
   4  -9  10         10.34         14.53         1.15 o                         
  -3  -8  10         10.69         12.15         1.80 o                         
  -2  -8  10          0.06          0.44         1.34 o                         
  -1  -8  10          0.16          0.30         0.81 o                         
   0  -8  10         10.10         11.28         1.07 o                         
   1  -8  10          9.73         12.25         1.25 o                         
   2  -8  10          8.25          7.77         1.13 o                         
   3  -8  10         12.02         14.36         1.08 o                         
   4  -8  10          2.06          2.99         1.26 o                         
   5  -8  10          0.08          1.28         1.47 o                         
  -4  -7  10         18.07         22.03         1.93 o                         
  -3  -7  10          2.36          0.82         1.42 o                         
  -2  -7  10          0.21         -0.31         1.16 o                         
  -1  -7  10         13.09         13.91         1.03 o                         
   0  -7  10          9.17         12.89         0.78 o                         
   1  -7  10         13.08         10.22         0.79 o                         
   2  -7  10          3.45          1.71         0.89 o                         
   3  -7  10          0.18         -0.16         1.26 o                         
   4  -7  10         12.69          8.78         1.47 o                         
   5  -7  10          0.27          2.70         1.41 o                         
   6  -7  10          2.56          1.91         1.43 o                         
  -5  -6  10         28.93         33.70         2.01 o                         
  -4  -6  10          2.10          4.25         1.58 o                         
  -3  -6  10         20.59         19.78         1.79 o                         
  -2  -6  10         11.06         12.65         0.96 o                         
  -1  -6  10          0.10         -0.08         0.65 o                         
   0  -6  10        128.87        115.49         1.54 o                         
   1  -6  10         43.18         30.08         0.97 o                         
   2  -6  10         54.64         47.16         2.15 o                         
   3  -6  10          0.26          1.02         1.27 o                         
   4  -6  10          7.74          8.36         1.50 o                         
   5  -6  10          2.46          1.52         1.49 o                         
   6  -6  10         38.68         35.50         2.27 o                         
  -6  -5  10          0.01          2.69         1.54 o                         
  -5  -5  10          0.05         -0.38         1.50 o                         
  -4  -5  10          1.14         -0.42         1.34 o                         
  -3  -5  10         29.62         31.74         1.24 o                         
  -2  -5  10         36.98         31.70         1.20 o                         
  -1  -5  10         21.89         25.19         1.32 o                         
   0  -5  10        166.14        160.93         2.69 o                         
   1  -5  10          1.29         -0.05         1.33 o                         
   2  -5  10        110.10        104.82         2.88 o                         
   3  -5  10          0.30          1.36         1.27 o                         
   4  -5  10         18.06         16.04         1.72 o                         
   5  -5  10          3.70          4.38         1.47 o                         
   6  -5  10          7.33          4.79         1.85 o                         
  -6  -4  10         21.92         24.37         1.34 o                         
  -5  -4  10          1.17          2.50         1.01 o                         
  -4  -4  10         11.29         10.05         0.87 o                         
  -3  -4  10         19.21         20.00         0.93 o                         
  -2  -4  10        205.01        208.10         2.05 o                         
  -1  -4  10        443.56        430.69         8.27 o                         
   0  -4  10        224.63        221.76         3.53 o                         
   1  -4  10         17.06         18.29         1.64 o                         
   2  -4  10         12.63         14.73         1.64 o                         
   3  -4  10          5.39          4.49         1.52 o                         
   4  -4  10         14.78         13.14         1.72 o                         
   5  -4  10          4.47          2.53         1.53 o                         
   6  -4  10         15.93         21.86         2.15 o                         
  -6  -3  10          2.34          1.78         1.40 o                         
  -5  -3  10         35.23         36.38         2.11 o                         
  -4  -3  10         86.88         88.76         1.48 o                         
  -3  -3  10       1102.73       1102.01        17.91 o                         
  -2  -3  10        546.31        551.29        10.75 o                         
  -1  -3  10        123.34        117.32         1.80 o                         
   0  -3  10         64.83         61.63         2.05 o                         
   1  -3  10         90.58         93.88         2.53 o                         
   2  -3  10         33.69         32.68         1.18 o                         
   3  -3  10        264.99        239.65         4.16 o                         
   4  -3  10         44.42         42.11         2.23 o                         
   5  -3  10          0.47          0.90         1.56 o                         
   6  -3  10          0.01         -0.89         1.62 o                         
  -7  -2  10          5.98          4.97         1.57 o                         
  -6  -2  10          5.61          4.57         1.39 o                         
  -5  -2  10          5.12          3.92         1.32 o                         
  -4  -2  10         13.18         12.01         1.05 o                         
  -3  -2  10         38.43         35.51         1.32 o                         
  -2  -2  10         46.57         47.16         1.30 o                         
  -1  -2  10         50.74         51.45         1.24 o                         
   0  -2  10          3.15          3.45         0.63 o                         
   1  -2  10         74.32         78.73         1.48 o                         
   2  -2  10          0.54          0.59         0.79 o                         
   3  -2  10         23.74         25.02         1.20 o                         
   4  -2  10        106.61        104.84         3.11 o                         
   5  -2  10          2.62          1.39         1.39 o                         
   6  -2  10          4.80          2.91         1.54 o                         
  -7  -1  10          5.99          5.22         1.41 o                         
  -6  -1  10          6.07          2.92         1.35 o                         
  -5  -1  10          3.96          3.05         1.28 o                         
  -4  -1  10         38.58         35.27         1.34 o                         
  -3  -1  10          5.01          3.49         0.79 o                         
  -2  -1  10        161.91        158.77         2.01 o                         
  -1  -1  10        206.43        207.07         2.17 o                         
   0  -1  10        140.43        134.98         1.36 o                         
   1  -1  10          9.23         10.40         1.06 o                         
   2  -1  10        115.63        119.70         1.89 o                         
   3  -1  10          2.08          2.30         0.91 o                         
   4  -1  10         84.63         83.58         1.95 o                         
   5  -1  10          7.50          7.11         1.14 o                         
   6  -1  10          0.13         -1.56         1.56 o                         
  -7   0  10          4.33          2.44         1.52 o                         
  -6   0  10          5.43          4.98         1.40 o                         
  -5   0  10         41.63         36.74         1.96 o                         
  -4   0  10          6.56          6.04         0.85 o                         
  -3   0  10         11.78         11.08         0.87 o                         
  -2   0  10         43.21         38.01         1.12 o                         
  -1   0  10        591.88        590.25         5.52 o                         
   0   0  10        232.19        238.26         2.42 o                         
   1   0  10          0.25          1.24         0.79 o                         
   2   0  10         36.75         37.23         1.26 o                         
   3   0  10         27.87         26.99         1.24 o                         
   4   0  10          5.77          5.75         1.09 o                         
   5   0  10          8.08          7.90         1.18 o                         
   6   0  10          0.93         -0.59         1.15 o                         
  -8   1  10          1.28          0.74         1.54 o                         
  -7   1  10         18.17         20.28         1.96 o                         
  -6   1  10          0.01          0.61         1.27 o                         
  -5   1  10         59.55         52.57         2.20 o                         
  -4   1  10         36.82         42.03         1.38 o                         
  -3   1  10          9.10          5.29         0.75 o                         
  -2   1  10          3.47          2.43         0.50 o                         
  -1   1  10          4.04          6.16         0.54 o                         
   0   1  10          8.63          6.45         0.76 o                         
   1   1  10          5.98          5.70         0.83 o                         
   2   1  10         10.18         10.24         0.95 o                         
   3   1  10          9.48         12.59         1.07 o                         
   4   1  10          3.25          1.94         1.01 o                         
   5   1  10          0.01         -0.85         1.51 o                         
  -8   2  10          0.31          1.83         1.34 o                         
  -7   2  10          8.54          5.55         1.54 o                         
  -6   2  10         38.46         39.72         2.17 o                         
  -5   2  10         45.74         42.08         1.99 o                         
  -4   2  10         33.82         33.16         1.30 o                         
  -3   2  10          3.80          4.51         0.55 o                         
  -2   2  10         12.86         15.25         1.02 o                         
  -1   2  10         91.65         93.93         1.82 o                         
   0   2  10          0.28          0.68         0.73 o                         
   1   2  10          0.11          0.92         0.77 o                         
   2   2  10          0.64          0.50         0.84 o                         
   3   2  10          2.50          0.89         1.24 o                         
   4   2  10          3.35          3.66         1.59 o                         
   5   2  10          4.02          2.79         1.65 o                         
  -8   3  10          0.41          2.11         1.26 o                         
  -7   3  10          0.50          0.03         1.37 o                         
  -6   3  10          0.46         -1.27         1.36 o                         
  -5   3  10         12.02         13.27         1.58 o                         
  -4   3  10          0.30         -0.37         0.78 o                         
  -3   3  10         93.53         96.38         1.30 o                         
  -2   3  10          1.39          1.20         0.55 o                         
  -1   3  10          3.10          2.68         1.52 o                         
   0   3  10          8.59         10.12         1.79 o                         
   1   3  10         17.04         16.06         1.89 o                         
   2   3  10          1.39          2.04         1.37 o                         
   3   3  10          3.59          3.97         1.61 o                         
   4   3  10          1.64          1.08         1.64 o                         
   5   3  10          1.33         -0.01         1.64 o                         
  -8   4  10          0.08         -0.42         1.36 o                         
  -7   4  10          0.12         -0.27         1.33 o                         
  -6   4  10          5.67          5.07         1.55 o                         
  -5   4  10          0.58          0.26         0.72 o                         
  -4   4  10          4.35          4.09         0.78 o                         
  -3   4  10        100.89         98.54         1.45 o                         
  -2   4  10        180.71        183.34         2.27 o                         
  -1   4  10        344.76        351.98         6.01 o                         
   0   4  10        104.59        108.33         2.80 o                         
   1   4  10         15.84         17.18         1.70 o                         
   2   4  10         27.91         27.97         1.84 o                         
   3   4  10          6.76          6.13         1.83 o                         
   4   4  10          1.83          1.01         1.75 o                         
  -7   5  10          3.19          1.90         1.53 o                         
  -6   5  10          2.29          2.10         0.86 o                         
  -5   5  10          2.14          2.64         0.82 o                         
  -4   5  10          4.30          4.95         0.81 o                         
  -3   5  10          1.63          2.51         0.68 o                         
  -2   5  10        674.69        665.35         4.55 o                         
  -1   5  10         69.22         72.97         2.48 o                         
   0   5  10         11.82          9.82         1.67 o                         
   1   5  10          0.06         -0.05         1.38 o                         
   2   5  10         20.66         21.85         1.98 o                         
   3   5  10          6.79          5.15         1.81 o                         
   4   5  10          0.71          2.71         1.82 o                         
  -7   6  10          0.04          1.15         0.88 o                         
  -6   6  10         14.85         13.04         1.63 o                         
  -5   6  10          7.26         10.67         1.52 o                         
  -4   6  10          0.03          0.97         0.83 o                         
  -3   6  10         23.07         23.15         2.07 o                         
  -2   6  10         17.42         15.97         1.62 o                         
  -1   6  10         93.14         83.81         2.62 o                         
   0   6  10          9.57         13.34         1.74 o                         
   1   6  10         76.21         88.44         3.00 o                         
   2   6  10          0.05         -1.62         1.77 o                         
   3   6  10          1.95          0.94         1.77 o                         
  -7   7  10         12.76         14.22         1.13 o                         
  -6   7  10          1.28          2.32         1.79 o                         
  -5   7  10          0.52         -0.30         0.87 o                         
  -4   7  10          8.19          9.53         1.47 o                         
  -3   7  10         25.56         30.12         1.90 o                         
  -2   7  10         30.55         26.42         1.80 o                         
  -1   7  10         28.14         26.78         1.96 o                         
   0   7  10         56.06         63.23         2.76 o                         
   1   7  10         18.60         23.00         2.19 o                         
   2   7  10         23.88         27.32         2.18 o                         
  -7   8  10          6.29          5.84         1.57 o                         
  -6   8  10          6.77          7.09         0.95 o                         
  -5   8  10          0.07          0.78         1.51 o                         
  -4   8  10          0.37         -0.39         1.36 o                         
  -3   8  10          7.61          7.01         1.60 o                         
  -2   8  10         19.70         25.17         1.98 o                         
  -1   8  10        100.20        103.40         3.14 o                         
   0   8  10         63.82         67.83         2.88 o                         
   1   8  10         17.93         19.84         2.03 o                         
  -6   9  10          1.11          0.17         1.06 o                         
  -5   9  10          6.86          5.79         1.52 o                         
  -4   9  10          0.76         -0.76         1.54 o                         
  -3   9  10          7.16          4.89         1.53 o                         
  -2   9  10          7.75          6.70         1.73 o                         
  -1   9  10          6.89          7.03         1.59 o                         
   0   9  10          4.90          3.02         1.84 o                         
  -4  10  10         10.20          8.82         1.82 o                         
  -3  10  10          2.03          0.44         1.64 o                         
  -2  10  10          0.03          0.11         1.46 o                         
   0 -10  11          2.39          3.82         1.06 o                         
   1 -10  11          1.61          3.52         1.02 o                         
   2 -10  11          0.02          0.79         1.53 o                         
   3 -10  11          0.01         -1.60         1.60 o                         
  -1  -9  11          0.35          1.14         1.52 o                         
   0  -9  11          8.16         10.02         1.15 o                         
   1  -9  11         12.23         16.63         1.42 o                         
   2  -9  11          4.06          2.55         1.59 o                         
   3  -9  11          8.17          9.68         1.17 o                         
   4  -9  11          0.05         -0.45         1.35 o                         
   5  -9  11         26.84         32.32         2.32 o                         
  -3  -8  11          0.02          0.90         1.35 o                         
  -2  -8  11         25.93         29.69         2.12 o                         
  -1  -8  11          2.18          1.82         1.32 o                         
   0  -8  11         11.80          9.52         1.51 o                         
   1  -8  11          1.75          1.63         0.68 o                         
   2  -8  11          1.35          2.42         1.69 o                         
   3  -8  11          4.06          4.68         1.48 o                         
   4  -8  11          0.50          0.38         1.24 o                         
   5  -8  11          0.97          0.01         1.41 o                         
  -4  -7  11         16.01         20.08         2.00 o                         
  -3  -7  11         23.82         26.02         1.87 o                         
  -2  -7  11          7.89          6.39         1.39 o                         
  -1  -7  11          0.64          1.37         1.45 o                         
   0  -7  11          0.07         -0.51         0.66 o                         
   1  -7  11          6.37          6.53         0.77 o                         
   2  -7  11          0.68          1.01         0.96 o                         
   3  -7  11          1.25          1.03         1.35 o                         
   4  -7  11          0.10          1.50         1.46 o                         
   5  -7  11          0.53         -0.65         1.56 o                         
  -4  -6  11         16.12         18.89         1.74 o                         
  -3  -6  11          0.31          0.09         1.54 o                         
  -2  -6  11          2.67          0.75         0.84 o                         
  -1  -6  11          4.36          5.46         1.01 o                         
   0  -6  11         52.23         46.12         1.14 o                         
   1  -6  11        146.34        138.08         1.73 o                         
   2  -6  11         40.80         30.35         2.08 o                         
   3  -6  11         19.32         18.71         1.78 o                         
   4  -6  11          0.13          0.40         1.49 o                         
   5  -6  11          2.75          1.54         1.66 o                         
  -5  -5  11          5.86          6.44         1.64 o                         
  -4  -5  11          5.66          6.60         1.00 o                         
  -3  -5  11         11.09         11.82         1.05 o                         
  -2  -5  11         75.95         78.29         1.73 o                         
  -1  -5  11        147.56        151.22         1.73 o                         
   0  -5  11         40.63         39.99         2.02 o                         
   1  -5  11        122.44        114.00         3.00 o                         
   2  -5  11          2.88          1.25         1.67 o                         
   3  -5  11          0.41         -0.09         1.39 o                         
   4  -5  11         10.69          9.30         1.73 o                         
   5  -5  11          1.35          0.25         1.58 o                         
  -6  -4  11          0.62          6.65         1.51 o                         
  -5  -4  11          3.68          4.98         1.05 o                         
  -4  -4  11          2.41          1.68         0.70 o                         
  -3  -4  11          0.52          1.26         0.73 o                         
  -2  -4  11         13.65         11.70         1.06 o                         
  -1  -4  11        693.66        701.82         6.39 o                         
   0  -4  11        293.85        288.53         4.27 o                         
   1  -4  11         36.62         34.87         1.99 o                         
   2  -4  11        124.55        129.68         3.26 o                         
   3  -4  11         11.38         12.05         1.73 o                         
   4  -4  11          2.48          2.20         1.41 o                         
   5  -4  11          0.22         -0.55         1.73 o                         
   6  -4  11          4.33          5.48         1.66 o                         
  -6  -3  11          1.87          1.66         1.41 o                         
  -5  -3  11          7.84         10.13         1.56 o                         
  -4  -3  11         18.06         22.92         1.34 o                         
  -3  -3  11         24.05         22.87         1.18 o                         
  -2  -3  11         56.66         54.34         1.79 o                         
  -1  -3  11        357.32        361.06         3.11 o                         
   0  -3  11         12.22         14.90         1.56 o                         
   1  -3  11          0.21         -0.63         1.30 o                         
   2  -3  11        100.78         93.65         2.79 o                         
   3  -3  11        146.38        154.15         3.45 o                         
   4  -3  11          0.08          0.22         1.43 o                         
   5  -3  11          0.08         -0.61         1.61 o                         
   6  -3  11          0.44         -0.88         1.55 o                         
  -6  -2  11          2.04          0.25         1.30 o                         
  -5  -2  11          0.19         -1.27         1.27 o                         
  -4  -2  11         28.25         27.17         1.26 o                         
  -3  -2  11        160.01        167.00         4.42 o                         
  -2  -2  11         25.03         27.41         1.27 o                         
  -1  -2  11          0.17          1.76         1.04 o                         
   0  -2  11          9.21         10.72         1.35 o                         
   1  -2  11         12.19         11.82         1.57 o                         
   2  -2  11          1.19          2.02         0.86 o                         
   3  -2  11         94.05         93.90         1.99 o                         
   4  -2  11         32.27         34.56         1.70 o                         
   5  -2  11          1.68          1.64         1.00 o                         
   6  -2  11          0.00         -1.14         1.16 o                         
  -7  -1  11          0.11          2.11         1.45 o                         
  -6  -1  11          0.06         -0.44         1.41 o                         
  -5  -1  11         38.83         37.01         2.06 o                         
  -4  -1  11          0.51          0.13         0.88 o                         
  -3  -1  11        135.87        143.85         2.13 o                         
  -2  -1  11        148.95        157.34         4.26 o                         
  -1  -1  11         14.78         17.22         1.84 o                         
   0  -1  11          1.10          0.87         1.11 o                         
   1  -1  11          2.17          2.92         0.80 o                         
   2  -1  11         49.43         55.70         1.51 o                         
   3  -1  11        334.90        344.87         3.43 o                         
   4  -1  11          7.80          9.97         2.11 o                         
   5  -1  11          2.04          0.84         1.07 o                         
   6  -1  11          2.18          3.46         1.72 o                         
  -7   0  11          0.04          0.01         1.63 o                         
  -6   0  11          1.58          4.67         1.56 o                         
  -5   0  11          0.37          0.54         1.33 o                         
  -4   0  11          2.30          0.58         0.99 o                         
  -3   0  11          6.68          4.52         0.86 o                         
  -2   0  11         93.81         95.99         1.69 o                         
  -1   0  11         33.20         33.01         1.07 o                         
   0   0  11         24.27         23.92         1.02 o                         
   1   0  11          0.26          0.35         0.79 o                         
   2   0  11          1.52          0.45         0.94 o                         
   3   0  11         34.39         38.00         1.46 o                         
   4   0  11          3.53          2.90         1.08 o                         
   5   0  11          0.11         -0.47         1.09 o                         
  -7   1  11          1.12          0.73         1.43 o                         
  -6   1  11         59.10         53.26         2.41 o                         
  -5   1  11          0.74          0.81         1.34 o                         
  -4   1  11          1.42          2.17         0.79 o                         
  -3   1  11         21.07         15.21         0.97 o                         
  -2   1  11          0.08          0.03         0.71 o                         
  -1   1  11         62.48         58.21         1.60 o                         
   0   1  11         11.23         11.62         0.92 o                         
   1   1  11         63.39         61.07         1.51 o                         
   2   1  11         17.46         18.44         1.13 o                         
   3   1  11          0.64          0.83         1.92 o                         
   4   1  11          0.24          0.83         1.01 o                         
   5   1  11          0.06          0.45         1.98 o                         
  -7   2  11          0.19          0.11         1.32 o                         
  -6   2  11          3.98          2.05         1.20 o                         
  -5   2  11        120.72        112.45         2.97 o                         
  -4   2  11         20.15         15.11         1.04 o                         
  -3   2  11          1.55          1.68         0.72 o                         
  -2   2  11          1.67          1.97         0.55 o                         
  -1   2  11         85.10         85.83         1.57 o                         
   0   2  11         33.87         34.03         1.19 o                         
   1   2  11         34.64         40.37         1.41 o                         
   2   2  11          6.25          6.45         1.04 o                         
   3   2  11          0.50          1.28         1.31 o                         
   4   2  11         14.66         15.25         2.01 o                         
   5   2  11         14.66         15.90         2.10 o                         
  -7   3  11          0.05          0.06         1.21 o                         
  -6   3  11         22.56         20.88         1.70 o                         
  -5   3  11          1.66          0.44         1.35 o                         
  -4   3  11          9.49          6.64         1.35 o                         
  -3   3  11         12.09         12.37         0.72 o                         
  -2   3  11          5.03          4.47         0.71 o                         
  -1   3  11         72.55         75.25         1.58 o                         
   0   3  11         24.72         23.77         2.47 o                         
   1   3  11         40.32         40.65         1.31 o                         
   2   3  11         15.64         17.96         1.74 o                         
   3   3  11          0.22          0.73         1.65 o                         
   4   3  11          0.01          1.50         1.85 o                         
  -7   4  11          1.78          0.39         1.41 o                         
  -6   4  11          0.82          0.74         1.41 o                         
  -5   4  11         19.76         19.35         1.63 o                         
  -4   4  11          4.82          6.14         0.83 o                         
  -3   4  11          3.07          2.27         0.62 o                         
  -2   4  11         16.76         19.14         0.84 o                         
  -1   4  11          6.84          7.76         1.01 o                         
   0   4  11        239.98        239.56         4.02 o                         
   1   4  11         50.72         49.41         2.26 o                         
   2   4  11          0.42          2.20         1.56 o                         
   3   4  11         20.94         19.89         2.05 o                         
   4   4  11          3.04          2.63         1.59 o                         
  -7   5  11          8.25          5.21         1.59 o                         
  -6   5  11          2.49          5.76         1.32 o                         
  -5   5  11          1.13          0.50         0.86 o                         
  -4   5  11        123.52        125.90         1.98 o                         
  -3   5  11          0.06         -0.45         0.60 o                         
  -2   5  11        135.86        135.58         3.04 o                         
  -1   5  11          0.03          0.24         1.51 o                         
   0   5  11         37.08         36.51         2.28 o                         
   1   5  11         53.13         51.39         2.34 o                         
   2   5  11          6.16          4.98         1.57 o                         
   3   5  11         21.75         21.32         2.03 o                         
  -7   6  11          0.79          0.82         1.38 o                         
  -6   6  11         14.59         14.05         1.06 o                         
  -5   6  11         13.30         12.96         1.08 o                         
  -4   6  11         10.53          8.29         1.00 o                         
  -3   6  11          0.05          1.27         0.79 o                         
  -2   6  11          0.30         -0.47         1.35 o                         
  -1   6  11          4.96          2.88         1.63 o                         
   0   6  11          2.28          2.52         1.65 o                         
   1   6  11          2.50          1.03         1.65 o                         
   2   6  11          5.85          4.65         1.95 o                         
  -7   7  11         42.73         44.43         2.14 o                         
  -6   7  11          0.05         -1.08         1.08 o                         
  -5   7  11          9.03         12.07         1.41 o                         
  -4   7  11          0.00          0.00         0.78 o                         
  -3   7  11         34.34         34.97         1.92 o                         
  -2   7  11          9.21          6.84         1.53 o                         
  -1   7  11          8.72         10.23         1.78 o                         
   0   7  11          1.48          2.50         1.50 o                         
   1   7  11          0.95         -1.71         1.93 o                         
  -6   8  11          7.19          9.28         2.17 o                         
  -5   8  11          0.31          0.51         0.81 o                         
  -4   8  11          0.14          1.18         0.68 o                         
  -3   8  11         17.09         17.13         1.65 o                         
  -2   8  11          8.29          6.35         1.73 o                         
  -1   8  11          0.01          2.07         1.70 o                         
   0   8  11          6.61          6.58         1.90 o                         
  -5   9  11          4.75          8.50         1.09 o                         
  -4   9  11          2.01          3.52         1.58 o                         
  -3   9  11         29.04         29.75         2.23 o                         
  -2   9  11          0.10         -0.83         1.72 o                         
  -1   9  11          5.22          5.72         1.69 o                         
   0 -10  12         10.86         10.18         1.45 o                         
   1 -10  12          1.33          1.95         1.60 o                         
  -1  -9  12         19.81         25.90         2.14 o                         
   0  -9  12         24.33         26.23         1.41 o                         
   1  -9  12          0.62          0.52         1.26 o                         
   2  -9  12          5.55          4.61         1.54 o                         
   3  -9  12          6.33          9.13         1.59 o                         
   4  -9  12         26.89         34.29         2.17 o                         
  -2  -8  12         59.66         83.10         3.12 o                         
  -1  -8  12         15.77         17.30         1.87 o                         
   0  -8  12          0.42          0.23         0.94 o                         
   1  -8  12          1.77          2.98         0.76 o                         
   2  -8  12          1.02         -0.80         1.40 o                         
   3  -8  12          1.91         -0.39         1.31 o                         
   4  -8  12          0.29         -1.21         1.21 o                         
  -3  -7  12         33.48         42.54         2.55 o                         
  -2  -7  12          0.52         -0.55         1.54 o                         
  -1  -7  12         10.56          9.88         1.61 o                         
   0  -7  12          0.08          0.58         0.70 o                         
   1  -7  12         11.72         12.46         1.07 o                         
   2  -7  12          1.42          1.60         1.51 o                         
   3  -7  12         11.17         14.16         1.86 o                         
   4  -7  12          2.83          2.71         1.58 o                         
  -4  -6  12          4.77          6.31         1.87 o                         
  -3  -6  12          0.10          0.96         1.22 o                         
  -2  -6  12          0.59          0.80         0.86 o                         
  -1  -6  12         26.82         26.38         1.21 o                         
   0  -6  12         30.98         33.91         1.88 o                         
   1  -6  12         22.02         22.27         1.74 o                         
   2  -6  12         18.66         19.86         1.87 o                         
   3  -6  12          1.10          2.94         1.62 o                         
   4  -6  12          5.73          3.33         1.67 o                         
   5  -6  12          0.31          0.19         1.59 o                         
  -5  -5  12          7.12          3.05         1.49 o                         
  -4  -5  12          5.18          6.18         1.54 o                         
  -3  -5  12          0.21          0.01         0.84 o                         
  -2  -5  12          2.40          3.40         0.90 o                         
  -1  -5  12         19.81         24.53         1.82 o                         
   0  -5  12          3.85          2.58         1.42 o                         
   1  -5  12        221.18        227.98         4.19 o                         
   2  -5  12         74.27         69.38         2.76 o                         
   3  -5  12          5.67          6.84         1.82 o                         
   4  -5  12         36.98         41.60         2.47 o                         
   5  -5  12          5.12          5.77         1.83 o                         
  -5  -4  12          7.62          9.14         1.68 o                         
  -4  -4  12          4.42          4.85         0.85 o                         
  -3  -4  12         21.63         22.19         1.12 o                         
  -2  -4  12          0.07          0.31         1.20 o                         
  -1  -4  12         66.98         68.09         2.44 o                         
   0  -4  12         13.88         10.96         1.60 o                         
   1  -4  12         11.79         16.69         1.89 o                         
   2  -4  12        115.22        118.56         3.34 o                         
   3  -4  12          0.07          1.43         1.44 o                         
   4  -4  12          1.01          3.95         1.69 o                         
   5  -4  12         11.10          9.41         1.63 o                         
  -5  -3  12          8.02          9.46         1.49 o                         
  -4  -3  12          8.18         10.07         2.84 o                         
  -3  -3  12         81.69         85.81         2.21 o                         
  -2  -3  12          1.66          0.83         0.92 o                         
  -1  -3  12        165.67        163.09         2.25 o                         
   0  -3  12         35.67         31.50         2.02 o                         
   1  -3  12         29.96         29.75         1.95 o                         
   2  -3  12         10.89         14.44         1.82 o                         
   3  -3  12          7.48         10.32         1.16 o                         
   4  -3  12         11.03         10.05         2.53 o                         
   5  -3  12         11.15         12.15         1.35 o                         
  -6  -2  12         41.99         42.85         2.54 o                         
  -5  -2  12          3.35          0.81         1.40 o                         
  -4  -2  12         14.49         10.63         1.06 o                         
  -3  -2  12         61.02         60.48         2.74 o                         
  -2  -2  12        157.98        158.83         2.53 o                         
  -1  -2  12         24.20         22.40         1.12 o                         
   0  -2  12          0.56         -0.18         1.32 o                         
   1  -2  12          3.07          3.41         1.35 o                         
   2  -2  12         27.33         28.15         1.29 o                         
   3  -2  12          3.61          5.35         1.11 o                         
   4  -2  12          1.29          1.24         1.14 o                         
   5  -2  12         15.64         12.37         1.41 o                         
  -6  -1  12         12.33         13.80         1.79 o                         
  -5  -1  12          0.01         -0.85         1.36 o                         
  -4  -1  12          8.65          8.99         0.99 o                         
  -3  -1  12        157.55        157.29         2.32 o                         
  -2  -1  12        225.95        234.84         7.15 o                         
  -1  -1  12        161.83        152.42         2.08 o                         
   0  -1  12          9.47          7.45         1.38 o                         
   1  -1  12         26.93         24.39         1.16 o                         
   2  -1  12         94.08         90.71         1.93 o                         
   3  -1  12         94.41         92.47         2.06 o                         
   4  -1  12          1.75          0.06         1.13 o                         
   5  -1  12         20.18         20.87         1.59 o                         
  -6   0  12          2.02          2.12         1.41 o                         
  -5   0  12         34.93         32.42         2.02 o                         
  -4   0  12          6.73          8.60         1.10 o                         
  -3   0  12         38.75         35.96         1.53 o                         
  -2   0  12          5.22          5.95         0.84 o                         
  -1   0  12        124.73        120.58         2.91 o                         
   0   0  12         24.66         24.87         1.16 o                         
   1   0  12         35.73         35.92         1.54 o                         
   2   0  12         28.09         28.70         1.39 o                         
   3   0  12          6.46          8.64         1.91 o                         
   4   0  12         25.87         25.13         1.40 o                         
   5   0  12          4.40          4.71         2.03 o                         
  -7   1  12          3.70         -0.42         1.42 o                         
  -6   1  12          1.37         -0.39         1.23 o                         
  -5   1  12          0.86          1.53         1.21 o                         
  -4   1  12         75.76         62.21         3.40 o                         
  -3   1  12         60.28         48.16         1.43 o                         
  -2   1  12        102.98         96.91         4.09 o                         
  -1   1  12         34.54         31.40         1.15 o                         
   0   1  12         50.21         43.63         1.33 o                         
   1   1  12         18.94         19.77         1.15 o                         
   2   1  12         11.59         12.60         1.15 o                         
   3   1  12         10.18          7.49         1.12 o                         
   4   1  12          1.49          1.81         1.10 o                         
  -7   2  12         15.50         20.42         2.08 o                         
  -6   2  12          5.90          3.04         1.15 o                         
  -5   2  12          0.14         -0.78         1.06 o                         
  -4   2  12         14.99         12.66         1.12 o                         
  -3   2  12          7.36          5.35         0.86 o                         
  -2   2  12         33.60         30.39         1.70 o                         
  -1   2  12         52.52         51.05         1.40 o                         
   0   2  12         92.03         88.91         1.78 o                         
   1   2  12          5.45          3.34         0.96 o                         
   2   2  12          0.33          0.65         0.95 o                         
   3   2  12          1.55          2.05         1.55 o                         
   4   2  12          0.03          0.27         1.57 o                         
  -7   3  12          8.44          6.08         1.47 o                         
  -6   3  12          5.51          8.32         1.48 o                         
  -5   3  12         11.58         10.38         1.37 o                         
  -4   3  12          0.03         -0.56         1.30 o                         
  -3   3  12          2.57          1.14         0.61 o                         
  -2   3  12         27.56         26.94         1.08 o                         
  -1   3  12         52.07         55.61         1.48 o                         
   0   3  12         18.90         18.55         1.18 o                         
   1   3  12         35.18         42.83         2.28 o                         
   2   3  12         27.54         25.39         1.89 o                         
   3   3  12          0.50         -1.50         1.77 o                         
  -7   4  12          0.04         -0.02         1.45 o                         
  -6   4  12          0.01         -0.36         1.29 o                         
  -5   4  12          0.68         -1.12         1.33 o                         
  -4   4  12          3.30          2.45         0.77 o                         
  -3   4  12          0.01         -0.17         0.60 o                         
  -2   4  12          1.39          1.00         0.94 o                         
  -1   4  12         37.79         35.42         1.33 o                         
   0   4  12        144.28        148.69         3.39 o                         
   1   4  12         50.03         50.59         2.55 o                         
   2   4  12         10.78         14.11         1.81 o                         
   3   4  12         21.48         23.22         2.01 o                         
  -6   5  12          9.87         12.81         1.64 o                         
  -5   5  12          1.36          1.82         1.24 o                         
  -4   5  12          0.10          1.41         0.76 o                         
  -3   5  12         57.57         64.01         1.52 o                         
  -2   5  12         27.73         24.46         1.72 o                         
  -1   5  12          9.60          4.41         1.69 o                         
   0   5  12        125.49        127.02         3.44 o                         
   1   5  12          2.79          3.85         1.80 o                         
   2   5  12          0.14          0.82         1.80 o                         
  -6   6  12          5.71          8.51         1.47 o                         
  -5   6  12          2.13          1.44         1.59 o                         
  -4   6  12          0.02          0.64         1.04 o                         
  -3   6  12          1.52         -0.20         0.80 o                         
  -2   6  12          5.07          4.13         1.40 o                         
  -1   6  12         53.15         46.10         2.49 o                         
   0   6  12          0.01          0.72         1.51 o                         
   1   6  12          0.02         -1.03         1.73 o                         
   2   6  12          3.33          2.95         2.03 o                         
  -6   7  12          0.10         -0.96         0.96 o                         
  -5   7  12          0.01         -0.32         1.04 o                         
  -4   7  12          0.81          2.05         0.79 o                         
  -3   7  12          0.36          1.11         1.39 o                         
  -2   7  12          0.05          0.80         1.51 o                         
  -1   7  12          0.99         -0.02         1.65 o                         
   0   7  12          4.22          2.72         1.85 o                         
   1   7  12          2.41          1.72         1.92 o                         
  -6   8  12          0.41         -0.74         1.27 o                         
  -5   8  12          1.73          4.02         0.89 o                         
  -4   8  12          4.91          6.24         2.19 o                         
  -3   8  12          1.26          3.93         1.56 o                         
  -2   8  12          1.03          1.40         1.72 o                         
  -1   8  12          0.62          2.04         1.41 o                         
   0  -9  13         11.37         12.58         2.04 o                         
   1  -9  13          5.70         10.73         1.60 o                         
   3  -9  13          6.97         12.34         1.80 o                         
  -1  -8  13          3.90          3.87         1.63 o                         
   0  -8  13         14.44         17.78         1.30 o                         
   1  -8  13          3.29          7.07         1.48 o                         
   2  -8  13          0.16         -0.80         1.41 o                         
   3  -8  13          0.00          7.54         1.51 o                         
  -2  -7  13          0.03          3.83         1.85 o                         
  -1  -7  13          6.21          5.42         1.10 o                         
   0  -7  13          0.75          1.40         1.12 o                         
   1  -7  13          0.38          0.67         1.33 o                         
   2  -7  13          3.71          3.73         1.33 o                         
   3  -7  13          1.74          2.08         1.45 o                         
  -3  -6  13          2.08         -0.73         1.81 o                         
  -2  -6  13          3.82          1.44         1.08 o                         
  -1  -6  13          7.18          7.35         1.49 o                         
   0  -6  13          9.22          9.05         1.60 o                         
   1  -6  13          5.88          4.12         1.33 o                         
   2  -6  13          0.06         -1.08         1.52 o                         
   3  -6  13          7.84          7.43         1.52 o                         
   4  -6  13          7.46          7.98         1.90 o                         
  -4  -5  13          0.51         -0.27         1.36 o                         
  -3  -5  13          1.17          0.20         0.99 o                         
  -2  -5  13          9.12         11.12         1.50 o                         
  -1  -5  13          6.20          5.27         1.36 o                         
   0  -5  13          8.16          6.73         1.57 o                         
   1  -5  13        118.61        118.01         3.28 o                         
   2  -5  13         49.15         48.50         2.61 o                         
   3  -5  13         77.12         82.20         3.08 o                         
   4  -5  13         15.24         16.47         1.78 o                         
  -4  -4  13          0.57         -0.14         0.90 o                         
  -3  -4  13          0.55          2.06         0.88 o                         
  -2  -4  13          3.14          2.56         1.44 o                         
  -1  -4  13          0.03         -0.35         1.32 o                         
   0  -4  13         26.19         18.43         2.06 o                         
   1  -4  13        438.23        451.42         5.95 o                         
   2  -4  13          2.36          2.06         1.62 o                         
   3  -4  13          0.11         -0.77         1.55 o                         
   4  -4  13          6.27          9.30         1.90 o                         
   5  -4  13          5.29          3.57         1.59 o                         
  -5  -3  13          9.85         11.92         1.81 o                         
  -4  -3  13          7.21          8.69         1.01 o                         
  -3  -3  13          0.65         -0.13         1.04 o                         
  -2  -3  13         13.17         13.65         1.10 o                         
  -1  -3  13          9.61         10.93         1.40 o                         
   0  -3  13         15.80         13.32         1.70 o                         
   1  -3  13          0.30          2.03         1.48 o                         
   2  -3  13         18.27         20.02         1.89 o                         
   3  -3  13          4.53          4.69         1.62 o                         
   4  -3  13          7.78          7.75         1.92 o                         
   5  -3  13          0.19         -0.90         1.70 o                         
  -5  -2  13          0.06         -1.39         1.39 o                         
  -4  -2  13          4.12          2.48         1.03 o                         
  -3  -2  13          1.33          1.86         0.92 o                         
  -2  -2  13         31.69         32.90         1.35 o                         
  -1  -2  13          2.46         -0.05         1.54 o                         
   0  -2  13         59.44         58.47         2.39 o                         
   1  -2  13          0.04          1.29         1.49 o                         
   2  -2  13         18.10         21.62         2.05 o                         
   3  -2  13         15.57         15.96         1.26 o                         
   4  -2  13          2.47          4.62         1.69 o                         
   5  -2  13         23.23         28.07         1.96 o                         
  -6  -1  13          1.21          3.72         1.53 o                         
  -5  -1  13          1.73          3.53         1.46 o                         
  -4  -1  13         36.36         40.91         1.54 o                         
  -3  -1  13        175.76        180.86         5.58 o                         
  -2  -1  13         45.38         47.25         1.43 o                         
  -1  -1  13          3.90          2.89         1.43 o                         
   0  -1  13         18.85         16.14         1.76 o                         
   1  -1  13         12.92         13.38         1.74 o                         
   2  -1  13         98.08         98.79         2.15 o                         
   3  -1  13         92.80         95.62         4.25 o                         
   4  -1  13         37.97         34.98         2.29 o                         
   5  -1  13          6.85          5.95         1.54 o                         
  -6   0  13          4.70          3.48         1.29 o                         
  -5   0  13          3.13          4.75         1.41 o                         
  -4   0  13         49.59         48.59         1.60 o                         
  -3   0  13         16.11         18.58         1.19 o                         
  -2   0  13          0.60          0.27         0.84 o                         
  -1   0  13         29.90         29.34         1.97 o                         
   0   0  13          9.35          8.14         1.63 o                         
   1   0  13         23.18         23.49         1.24 o                         
   2   0  13          1.98          1.50         1.09 o                         
   3   0  13         43.94         40.53         1.98 o                         
   4   0  13          1.19          0.86         1.19 o                         
  -6   1  13          7.43          4.92         1.50 o                         
  -5   1  13          5.55          3.42         1.26 o                         
  -4   1  13         11.56          6.59         1.00 o                         
  -3   1  13        124.72        120.33         2.38 o                         
  -2   1  13         44.84         43.02         2.18 o                         
  -1   1  13         11.66         13.01         1.55 o                         
   0   1  13          0.01         -0.31         0.83 o                         
   1   1  13         20.24         23.94         2.16 o                         
   2   1  13         39.97         42.60         1.60 o                         
   3   1  13         48.46         53.29         1.84 o                         
   4   1  13          0.52          0.14         1.48 o                         
  -6   2  13          6.38          9.68         1.59 o                         
  -5   2  13          0.70          2.50         1.28 o                         
  -4   2  13          4.87          2.49         0.89 o                         
  -3   2  13          0.02         -0.58         0.81 o                         
  -2   2  13          0.70          1.68         1.18 o                         
  -1   2  13         15.38         13.43         2.30 o                         
   0   2  13         21.23         23.33         1.19 o                         
   1   2  13         33.59         40.24         2.76 o                         
   2   2  13          6.30          6.08         1.14 o                         
   3   2  13          6.37          6.96         2.05 o                         
  -6   3  13          0.01          2.00         1.40 o                         
  -5   3  13          0.25         -0.80         1.29 o                         
  -4   3  13          7.83          6.99         0.92 o                         
  -3   3  13          8.98          6.78         0.89 o                         
  -2   3  13         14.08         12.26         0.98 o                         
  -1   3  13         11.59         10.92         0.99 o                         
   0   3  13          0.06          0.08         0.86 o                         
   1   3  13         11.80         11.25         1.81 o                         
   2   3  13         63.39         70.01         2.78 o                         
   3   3  13         23.22         28.26         2.44 o                         
  -6   4  13          7.38          4.91         1.38 o                         
  -5   4  13          0.57          1.61         1.18 o                         
  -4   4  13          0.06          0.34         1.11 o                         
  -3   4  13          6.96          8.90         0.73 o                         
  -2   4  13          0.21          1.03         1.46 o                         
  -1   4  13         38.06         37.83         2.15 o                         
   0   4  13         60.34         58.35         2.48 o                         
   1   4  13          5.49          5.35         1.66 o                         
   2   4  13         66.90         76.32         3.00 o                         
  -6   5  13         13.17         18.87         1.93 o                         
  -5   5  13         14.77         12.88         1.49 o                         
  -4   5  13          0.36          0.43         1.18 o                         
  -3   5  13          0.24          0.02         0.77 o                         
  -2   5  13          8.38          8.77         1.54 o                         
  -1   5  13          0.30         -1.45         1.72 o                         
   0   5  13         14.43         19.67         2.14 o                         
   1   5  13          8.61         10.30         2.18 o                         
  -6   6  13         14.08         17.01         1.79 o                         
  -5   6  13         20.89         25.69         1.26 o                         
  -4   6  13          0.87          1.94         0.90 o                         
  -3   6  13         18.17         17.31         1.74 o                         
  -2   6  13          0.04         -0.31         1.50 o                         
  -1   6  13         12.88         10.35         1.84 o                         
   0   6  13          4.09          2.24         1.81 o                         
   1   6  13          2.47          1.29         1.91 o                         
  -5   7  13          1.25          1.62         1.41 o                         
  -4   7  13         12.02         11.87         2.69 o                         
  -3   7  13          2.03          2.11         1.52 o                         
  -2   7  13          1.56          0.30         1.16 o                         
  -1   7  13          0.88          0.59         1.70 o                         
  -5   8  13          2.13         -1.34         1.34 o                         
  -4   8  13          3.51          4.89         1.48 o                         
  -3   8  13          0.00          2.01         1.68 o                         
   1  -8  14          0.19          0.99         1.32 o                         
   2  -8  14          0.37          2.33         1.50 o                         
  -1  -7  14         94.16        111.74         3.13 o                         
   0  -7  14          8.24          6.97         1.52 o                         
   1  -7  14          8.70          8.71         1.50 o                         
   2  -7  14          9.07         12.84         1.75 o                         
  -2  -6  14         21.52         23.30         1.77 o                         
  -1  -6  14          2.71          4.36         1.46 o                         
   0  -6  14          0.01          0.03         1.24 o                         
   1  -6  14         12.87         17.73         1.69 o                         
   2  -6  14         10.66         11.08         1.62 o                         
   3  -6  14         29.61         31.03         2.31 o                         
  -4  -5  14          0.01         -1.20         1.21 o                         
  -3  -5  14          2.48          3.76         1.25 o                         
  -2  -5  14          1.98          2.80         1.26 o                         
  -1  -5  14         14.56         18.51         1.70 o                         
   0  -5  14          2.51          4.35         1.47 o                         
   1  -5  14          0.00         -0.24         1.35 o                         
   2  -5  14          0.45         -1.55         1.55 o                         
   3  -5  14        106.76        128.15         3.71 o                         
  -4  -4  14         20.02         20.54         1.36 o                         
  -3  -4  14          0.16          1.81         1.21 o                         
  -2  -4  14          0.14          0.78         1.12 o                         
  -1  -4  14         25.05         27.23         1.89 o                         
   0  -4  14          2.64          0.76         1.41 o                         
   1  -4  14         22.12         20.88         2.13 o                         
   2  -4  14          5.63          5.42         1.74 o                         
   3  -4  14         30.70         32.68         2.41 o                         
  -4  -3  14          2.31          0.74         1.49 o                         
  -3  -3  14          8.53          9.91         1.86 o                         
  -2  -3  14          2.42          2.29         0.81 o                         
  -1  -3  14         20.73         21.74         1.81 o                         
   0  -3  14         32.58         26.06         2.08 o                         
   1  -3  14          1.48          1.26         1.54 o                         
   2  -3  14          3.18          1.09         1.73 o                         
   3  -3  14          6.42          4.85         1.79 o                         
  -5  -2  14         11.62         17.29         1.81 o                         
  -4  -2  14         37.34         39.56         1.95 o                         
  -3  -2  14          3.21          3.85         1.46 o                         
  -2  -2  14          2.23          1.94         0.80 o                         
  -1  -2  14          1.00         -0.19         1.52 o                         
   0  -2  14          0.09         -0.03         1.44 o                         
   1  -2  14         15.65         17.98         1.99 o                         
   2  -2  14          2.16          2.86         1.49 o                         
   3  -2  14          0.07          0.17         1.60 o                         
   4  -2  14          0.00          0.70         1.25 o                         
  -5  -1  14         18.11         25.48         1.91 o                         
  -4  -1  14         25.49         24.55         1.27 o                         
  -3  -1  14         22.25         28.28         1.31 o                         
  -2  -1  14         21.98         24.42         1.98 o                         
  -1  -1  14         27.41         26.26         1.91 o                         
   0  -1  14         22.26         16.82         1.86 o                         
   1  -1  14          6.21          5.69         1.52 o                         
   2  -1  14          1.45          0.94         1.69 o                         
   3  -1  14          0.51         -0.02         1.16 o                         
   4  -1  14          1.33          0.94         1.16 o                         
  -5   0  14          7.07          6.08         1.54 o                         
  -4   0  14         10.71          8.51         1.43 o                         
  -3   0  14          0.40          0.99         1.29 o                         
  -2   0  14         42.53         34.72         2.05 o                         
  -1   0  14          0.21          1.54         1.47 o                         
   0   0  14          0.78          0.57         1.50 o                         
   1   0  14          5.01          6.14         1.59 o                         
   2   0  14         10.50         10.36         1.21 o                         
   3   0  14          0.15         -0.11         1.21 o                         
   4   0  14          4.68          3.15         1.75 o                         
  -5   1  14          5.74          6.32         1.38 o                         
  -4   1  14          3.79          1.06         0.95 o                         
  -3   1  14         17.34         17.12         1.16 o                         
  -2   1  14          0.07          2.09         1.39 o                         
  -1   1  14         62.39         58.36         2.42 o                         
   0   1  14         16.91         15.10         1.83 o                         
   1   1  14          8.64          6.32         1.25 o                         
   2   1  14         58.10         64.68         4.62 o                         
   3   1  14         45.50         45.31         3.35 o                         
  -6   2  14          6.70          6.56         1.64 o                         
  -5   2  14         11.74         15.58         1.84 o                         
  -4   2  14         19.36         17.79         1.22 o                         
  -3   2  14         14.70         15.80         1.70 o                         
  -2   2  14         13.74         12.00         1.60 o                         
  -1   2  14         13.12         12.46         1.63 o                         
   0   2  14         25.28         23.83         1.33 o                         
   1   2  14          2.98          1.94         1.12 o                         
   2   2  14         12.67         11.19         1.81 o                         
   3   2  14          2.20          1.48         1.84 o                         
  -5   3  14          0.66         -0.68         1.09 o                         
  -4   3  14          0.01         -0.82         0.84 o                         
  -3   3  14          2.71          1.50         1.22 o                         
  -2   3  14          7.30          5.40         1.43 o                         
  -1   3  14         12.42          7.91         1.03 o                         
   0   3  14          1.58          0.55         0.96 o                         
   1   3  14         28.53         28.00         1.96 o                         
   2   3  14          6.07          7.16         1.78 o                         
  -5   4  14          0.00         -1.14         1.14 o                         
  -4   4  14          3.10          3.46         2.31 o                         
  -3   4  14          6.28          8.16         1.41 o                         
  -2   4  14         17.50         15.66         1.50 o                         
  -1   4  14         13.82         12.86         1.77 o                         
   0   4  14          3.80          2.84         1.71 o                         
   1   4  14          3.14          3.90         1.90 o                         
  -5   5  14          0.14          1.54         1.14 o                         
  -4   5  14          9.11         13.15         1.50 o                         
  -3   5  14          1.13         -0.64         1.23 o                         
  -2   5  14          1.44          1.00         1.30 o                         
  -1   5  14          0.06         -0.85         1.51 o                         
   0   5  14          1.81          3.81         1.81 o                         
   1   5  14         16.82         14.94         1.85 o                         
  -5   6  14          5.36          2.30         1.38 o                         
  -4   6  14          0.05          1.48         1.41 o                         
  -3   6  14          2.88          1.83         1.33 o                         
  -2   6  14          1.12          0.60         1.24 o                         
  -1   6  14          1.76         -0.62         1.39 o                         
  -4   7  14         16.72         15.46         1.87 o                         
  -3   7  14          6.67          9.30         1.70 o                         
  -2   7  14          5.07          3.09         1.75 o                         
  -2  -6  15          1.70          3.36         1.36 o                         
  -1  -6  15          0.03         -1.39         1.42 o                         
   0  -6  15          2.29          2.04         1.45 o                         
   1  -6  15          0.73         -0.33         1.21 o                         
  -3  -5  15          0.98         -1.23         1.23 o                         
  -2  -5  15          8.98         12.33         1.70 o                         
  -1  -5  15          0.14          1.48         1.29 o                         
   0  -5  15          0.03          1.04         1.53 o                         
   1  -5  15          0.03         -0.27         1.41 o                         
   2  -5  15          6.16          6.88         1.93 o                         
  -3  -4  15         21.14         23.35         1.75 o                         
  -2  -4  15          0.80          3.04         1.44 o                         
  -1  -4  15          0.00          2.77         1.58 o                         
   0  -4  15          5.84          5.41         1.70 o                         
   1  -4  15          5.36          6.46         1.86 o                         
   2  -4  15         11.51         14.67         1.96 o                         
  -4  -3  15          7.75          8.70         1.10 o                         
  -3  -3  15          1.71          4.59         0.91 o                         
  -2  -3  15          3.71          5.29         1.28 o                         
  -1  -3  15          1.88          3.19         1.31 o                         
   0  -3  15          1.16          2.06         1.63 o                         
   1  -3  15          0.94         -0.87         1.72 o                         
   2  -3  15         25.72         27.24         2.27 o                         
  -4  -2  15          4.83          9.02         1.07 o                         
  -3  -2  15          2.17          3.81         1.99 o                         
  -2  -2  15          0.24          2.09         1.36 o                         
  -1  -2  15         20.94         18.46         1.79 o                         
   0  -2  15         21.22         22.80         2.12 o                         
   1  -2  15         20.15         21.93         2.16 o                         
   2  -2  15          5.07          4.81         1.89 o                         
   3  -2  15          2.33          1.49         1.62 o                         
  -4  -1  15          0.37         -0.88         2.33 o                         
  -3  -1  15         10.29          7.63         2.02 o                         
  -2  -1  15          0.27          0.00         1.34 o                         
  -1  -1  15         16.95         19.18         2.08 o                         
   0  -1  15          1.03          2.29         1.43 o                         
   1  -1  15          0.50         -0.20         1.58 o                         
   2  -1  15          0.15          1.57         1.64 o                         
   3  -1  15          9.13          9.64         1.86 o                         
  -5   0  15          1.87          1.79         1.41 o                         
  -4   0  15         49.89         56.68         1.78 o                         
  -3   0  15          8.39          8.16         1.58 o                         
  -2   0  15          7.78          4.98         1.68 o                         
  -1   0  15          7.25          6.55         1.62 o                         
   0   0  15         31.83         31.13         2.06 o                         
   1   0  15         10.79          9.12         1.82 o                         
   2   0  15          7.62          8.16         1.90 o                         
   3   0  15          2.27          2.04         1.44 o                         
  -5   1  15          3.15          6.68         1.23 o                         
  -4   1  15         39.42         47.58         3.66 o                         
  -3   1  15         96.15        114.06         3.23 o                         
  -2   1  15         43.94         38.44         2.22 o                         
  -1   1  15          0.09         -0.46         1.50 o                         
   0   1  15          7.05          7.51         1.62 o                         
   1   1  15          3.58          1.39         1.66 o                         
   2   1  15         54.22         51.16         2.79 o                         
  -5   2  15          7.48          3.69         1.44 o                         
  -4   2  15          1.87          0.82         0.92 o                         
  -3   2  15          0.00          0.25         1.48 o                         
  -2   2  15          6.25          3.58         1.40 o                         
  -1   2  15         12.72         10.76         1.55 o                         
   0   2  15          4.86          5.44         1.40 o                         
   1   2  15         10.07          7.37         1.22 o                         
   2   2  15          1.79          3.38         1.94 o                         
  -5   3  15          0.01          0.26         1.48 o                         
  -4   3  15          9.93         10.01         1.14 o                         
  -3   3  15          0.69          0.43         1.32 o                         
  -2   3  15          0.07         -0.46         1.17 o                         
  -1   3  15          2.07          2.24         1.23 o                         
   0   3  15          0.00         -1.37         1.37 o                         
   1   3  15         10.45         12.14         1.82 o                         
  -5   4  15          5.46          9.61         1.61 o                         
  -4   4  15          8.70          9.24         1.68 o                         
  -3   4  15          6.03          9.86         1.64 o                         
  -2   4  15          2.26          3.78         1.27 o                         
  -1   4  15          1.94          0.29         1.43 o                         
   0   4  15          3.16          4.00         1.55 o                         
  -2   5  15          5.90          3.15         1.51 o                         
  -1   5  15          0.08          0.53         1.65 o                         
  -3   6  15          8.24          8.41         1.60 o                         
  -2   6  15          7.11          4.44         1.59 o                         
  -3  -3  16         24.61         30.60         2.16 o                         
  -2  -3  16          0.04          0.44         1.44 o                         
  -1  -3  16          0.21          1.10         1.63 o                         
   0  -3  16          0.56         -0.17         1.33 o                         
  -2  -2  16          2.74          2.50         1.53 o                         
  -1  -2  16          1.45          2.35         1.67 o                         
   0  -2  16         19.82         15.51         1.92 o                         
   1  -2  16          1.82         -1.55         1.55 o                         
  -4  -1  16          3.76         -1.49         1.49 o                         
  -3  -1  16         19.56         24.79         2.09 o                         
  -2  -1  16          9.63          7.40         1.55 o                         
  -1  -1  16          0.12         -0.21         1.77 o                         
   0  -1  16          5.93          3.27         1.63 o                         
   1  -1  16          3.18          1.56         1.77 o                         
  -4   0  16         11.05         12.91         1.73 o                         
  -3   0  16         18.60         19.52         1.84 o                         
  -2   0  16          1.61          1.51         1.67 o                         
  -1   0  16          1.93         -0.58         1.78 o                         
   0   0  16          5.40          1.06         1.76 o                         
   1   0  16          2.21          1.37         1.74 o                         
  -4   1  16         55.02         61.21         2.51 o                         
  -3   1  16         44.83         48.69         2.50 o                         
  -2   1  16         10.56         11.66         1.99 o                         
  -1   1  16          1.11         -1.24         1.75 o                         
   0   1  16          1.73          0.77         1.33 o                         
   1   1  16          1.50          0.68         1.53 o                         
  -3   2  16          0.22          0.40         1.18 o                         
  -2   2  16         10.74         11.68         1.62 o                         
  -1   2  16          0.49         -0.52         1.42 o                         
   0   2  16          1.63          3.67         1.47 o                         
   1   2  16          0.23         -0.60         1.05 o                         
  -3   3  16          0.00          1.65         1.58 o                         
  -2   3  16          0.98          3.72         1.29 o                         
  -1   3  16          0.97          2.65         1.43 o                         
   0   3  16          0.03          1.30         1.52 o                         
  -3   4  16          0.00          4.34         1.44 o                         
  -1   4  16          1.14          1.11         1.31 o                         
                                                                                
