# Supplementary material for: Crystal structures of the recreational drug N-(4-meth­oxy­phen­yl)piperazine (MeOPP) and three of its salts
Source: Acta Crystallogr E Crystallogr Commun. 2020 Mar 5;76(Pt 4):488–95. doi: 10.1107/S2056989020002844 (PMC7133027; doi:10.1107/S2056989020002844)
Supplement: Supplementary file 4 [file e-76-00488-IIIsup4.hkl]

data_III                                                                        
_shelx_title ' sk16cgr'                                                         
_shelx_refln_list_code          4                                               
_shelx_F_calc_maximum      262.09                                               
_exptl_crystal_F_000       880.00                                               
_reflns_d_resolution_high  0.7584                                               
                                                                                
loop_                                                                           
 _space_group_symop_operation_xyz                                               
 'x, y, z'                                                                      
 '-x+1/2, y+1/2, -z+1/2'                                                        
 '-x, -y, -z'                                                                   
 'x-1/2, -y-1/2, z-1/2'                                                         
                                                                                
_cell_length_a     8.7568                                                       
_cell_length_b     6.6292                                                       
_cell_length_c    34.0240                                                       
_cell_angle_alpha  90.000                                                       
_cell_angle_beta   96.987                                                       
_cell_angle_gamma  90.000                                                       
                                                                                
_shelx_F_squared_multiplier     1.000                                           
                                                                                
loop_                                                                           
 _refln_index_h                                                                 
 _refln_index_k                                                                 
 _refln_index_l                                                                 
 _refln_F_squared_calc                                                          
 _refln_F_squared_meas                                                          
 _refln_F_squared_sigma                                                         
 _refln_observed_status                                                         
   2   0   0        419.24        369.25         4.70 o                         
   4   0   0        112.35        125.48         5.18 o                         
   6   0   0        551.43        527.61        10.91 o                         
   8   0   0         19.95         11.40         5.74 o                         
  10   0   0         44.09         33.33         7.68 o                         
   1   1   0       3575.32       3438.79        11.73 o                         
   2   1   0       7537.87       6899.60        20.04 o                         
   3   1   0        574.51        610.28         2.55 o                         
   4   1   0       6895.33       7033.12        25.29 o                         
   5   1   0        115.51        117.93         2.27 o                         
   6   1   0        154.88        158.53         5.31 o                         
   7   1   0         32.40         32.91         5.17 o                         
   8   1   0        215.52        218.70         6.84 o                         
   9   1   0         33.26         32.17         5.64 o                         
  10   1   0         51.62         37.83         5.81 o                         
  11   1   0          2.30         -7.38         7.38 o                         
   0   2   0      68691.19      66127.65       332.24 o                         
   1   2   0       1371.19       1306.86        10.86 o                         
   2   2   0        285.55        262.81         2.76 o                         
   3   2   0        499.03        553.18         4.56 o                         
   4   2   0         85.68         92.30         2.42 o                         
   5   2   0          9.94          6.39         2.73 o                         
   6   2   0        138.13        122.15         4.08 o                         
   7   2   0         67.17         73.43         9.25 o                         
   8   2   0         26.86         23.06         6.35 o                         
   9   2   0         30.36         21.05         5.35 o                         
  10   2   0         16.49         28.73         5.81 o                         
   1   3   0          4.82          2.59         1.84 o                         
   2   3   0         18.34         10.19         2.75 o                         
   3   3   0          1.89          3.90         1.35 o                         
   4   3   0       1022.73       1111.60        13.87 o                         
   5   3   0          3.50          6.47         2.77 o                         
   6   3   0          9.26          8.70         3.17 o                         
   7   3   0          6.19          4.12         4.18 o                         
   8   3   0         23.48         19.07         5.04 o                         
   9   3   0          2.78         -0.57         4.66 o                         
  10   3   0          1.66         10.48         5.76 o                         
   0   4   0       9274.92       9417.99        27.30 o                         
   1   4   0        307.38        299.78         6.63 o                         
   2   4   0         20.40         16.47         4.61 o                         
   3   4   0        153.56        170.60         3.87 o                         
   4   4   0         12.81          8.70         2.51 o                         
   5   4   0         22.10         22.53         2.99 o                         
   6   4   0          7.87         17.41         2.85 o                         
   7   4   0         26.07         32.33         4.51 o                         
   8   4   0         24.87         32.91         4.66 o                         
   9   4   0          0.69         -2.11         4.59 o                         
  10   4   0          0.15         17.92         8.26 o                         
   1   5   0        116.97        119.66         4.79 o                         
   2   5   0         53.57         65.83         4.26 o                         
   3   5   0         46.34         47.89         4.36 o                         
   4   5   0         52.04         54.22         4.55 o                         
   5   5   0        102.26         99.89         5.41 o                         
   6   5   0          1.64          4.31         4.39 o                         
   7   5   0         20.38         33.69         5.85 o                         
   8   5   0         15.88         13.83         5.86 o                         
   9   5   0          0.05          8.93         7.23 o                         
   0   6   0       1209.35       1165.88        22.74 o                         
   1   6   0         68.03         60.53         8.05 o                         
   2   6   0         17.14          5.74         5.63 o                         
   3   6   0         38.29         39.65         5.19 o                         
   4   6   0         38.85         43.44         4.27 o                         
   5   6   0         13.48         20.52         4.44 o                         
   6   6   0          1.04          8.89         4.55 o                         
   7   6   0         16.32         31.72        14.34 o                         
   8   6   0         45.82         68.38        10.50 o                         
   1   7   0          4.70          9.96         5.99 o                         
   2   7   0         20.18         30.45        12.76 o                         
   3   7   0          5.33          4.99         5.20 o                         
   4   7   0          7.60          9.95         5.19 o                         
   5   7   0          1.84          0.23         4.07 o                         
   6   7   0          1.70         24.07         7.18 o                         
   0   8   0        160.59        136.56        13.74 o                         
   1   8   0          6.60         10.18         7.54 o                         
   2   8   0          5.57         11.45         6.86 o                         
   3   8   0          0.33         14.96         7.07 o                         
 -11   0   1         17.35         19.18         7.66 o                         
  -9   0   1         25.36         33.11         7.80 o                         
  -7   0   1       1169.38       1106.64        11.36 o                         
  -5   0   1         39.67         53.07         4.76 o                         
  -3   0   1       2417.86       2340.25        37.50 o                         
   3   0   1       4411.56       4263.74        11.89 o                         
   5   0   1       2052.39       2060.80        18.38 o                         
   7   0   1        524.18        512.99         7.98 o                         
   9   0   1         92.13         95.47         8.48 o                         
  11   0   1          2.02          8.53         7.72 o                         
 -11   1   1         17.38         14.73         5.89 o                         
 -10   1   1         12.49         16.54         5.28 o                         
  -9   1   1         42.46         46.53         5.43 o                         
  -8   1   1          6.54          7.12         4.53 o                         
  -7   1   1        824.83        819.25        12.20 o                         
  -6   1   1          5.50          8.32         2.34 o                         
  -5   1   1        117.64        158.87         2.59 o                         
  -4   1   1        135.36        179.76        10.20 o                         
  -3   1   1         56.00         67.03         1.58 o                         
  -2   1   1        821.21        797.87         5.61 o                         
  -1   1   1       7214.59       7118.77        18.37 o                         
   0   1   1       1080.55        956.52        79.77 o                         
   1   1   1        261.72        264.66         4.02 o                         
   2   1   1         87.77         88.71         6.41 o                         
   3   1   1       3318.50       3223.92        25.05 o                         
   4   1   1         26.53         26.97         5.00 o                         
   5   1   1        223.03        186.21         4.87 o                         
   6   1   1          0.24         -0.46         2.37 o                         
   7   1   1         85.35         79.72         4.95 o                         
   8   1   1          1.34          0.51         4.72 o                         
   9   1   1        115.99        127.32        17.78 o                         
  10   1   1         11.20         17.96         8.75 o                         
  11   1   1          4.37          0.16         8.78 o                         
 -11   2   1         25.58         20.85         7.01 o                         
 -10   2   1          0.44          7.12         5.24 o                         
  -9   2   1         22.96         19.30         5.39 o                         
  -8   2   1          0.31         -2.56         4.53 o                         
  -7   2   1         72.80         82.94         5.19 o                         
  -6   2   1          0.04          2.71         2.89 o                         
  -5   2   1        293.16        302.14         7.08 o                         
  -4   2   1         36.34         29.69         2.34 o                         
  -3   2   1       1329.93       1311.69         3.92 o                         
  -2   2   1         79.63         73.48         1.51 o                         
  -1   2   1       3482.82       3510.52        21.75 o                         
   0   2   1        305.17        378.08        15.23 o                         
   1   2   1       9590.03       9809.52        44.22 o                         
   2   2   1         64.21         59.33         2.51 o                         
   3   2   1       1661.42       1665.53        13.64 o                         
   4   2   1        196.32        195.00         3.93 o                         
   5   2   1         39.13         39.61         3.67 o                         
   6   2   1         20.37         21.74         3.00 o                         
   7   2   1        140.39        152.21         6.05 o                         
   8   2   1         65.98         64.98         5.77 o                         
   9   2   1         11.77          6.47         5.16 o                         
  10   2   1          0.01          8.20         5.39 o                         
 -10   3   1          6.82          9.40         4.98 o                         
  -9   3   1         19.68         16.92         8.63 o                         
  -8   3   1         12.65          6.18         5.03 o                         
  -7   3   1         42.33         40.05         5.11 o                         
  -6   3   1         15.26         15.27         3.40 o                         
  -5   3   1        493.40        562.66         5.37 o                         
  -4   3   1         39.22         39.29         2.68 o                         
  -3   3   1        264.02        322.36         2.40 o                         
  -2   3   1        404.22        425.54         5.12 o                         
  -1   3   1        294.69        262.63         3.84 o                         
   0   3   1        168.06        156.32         3.52 o                         
   1   3   1         52.24         50.51         2.48 o                         
   2   3   1        660.53        692.73         8.47 o                         
   3   3   1         36.67         40.03         1.52 o                         
   4   3   1        122.44        129.66         3.41 o                         
   5   3   1         10.05         11.50         2.63 o                         
   6   3   1        179.54        168.80         6.05 o                         
   7   3   1         11.20          4.56         4.44 o                         
   8   3   1          0.66         -0.74         4.46 o                         
   9   3   1         22.44         10.33         5.52 o                         
  10   3   1          0.13         -0.44         6.66 o                         
 -10   4   1          0.00          3.22         6.30 o                         
  -9   4   1          2.17          2.30         4.67 o                         
  -8   4   1         12.67         15.60         4.84 o                         
  -7   4   1          1.28          3.63         4.00 o                         
  -6   4   1         15.11         20.58         6.26 o                         
  -5   4   1         65.63         69.95         3.12 o                         
  -4   4   1         72.06         76.20         3.05 o                         
  -3   4   1         94.47         97.59         3.37 o                         
  -2   4   1        309.87        296.89        22.30 o                         
  -1   4   1       1345.91       1371.34         9.89 o                         
   0   4   1        147.78        177.74        17.97 o                         
   1   4   1       3312.11       3318.62        53.91 o                         
   2   4   1        361.80        360.03         7.67 o                         
   3   4   1        291.51        280.81         4.56 o                         
   4   4   1         55.02         58.45         3.23 o                         
   5   4   1        163.90        175.59         5.35 o                         
   6   4   1          5.82          5.51         2.74 o                         
   7   4   1          0.02          3.27         4.15 o                         
   8   4   1          0.90          7.50         4.59 o                         
   9   4   1          0.12          2.98         5.82 o                         
  10   4   1          0.05         -0.34         7.70 o                         
  -9   5   1          2.04         15.02         9.12 o                         
  -8   5   1         10.40          6.13         6.71 o                         
  -7   5   1          8.53          9.81         5.33 o                         
  -6   5   1         24.31         22.32         4.66 o                         
  -5   5   1         73.40         80.54         5.03 o                         
  -4   5   1         58.74         66.30         4.61 o                         
  -3   5   1         49.58         45.48         3.68 o                         
  -2   5   1          9.72         11.63         5.23 o                         
  -1   5   1          1.13         -0.52         3.66 o                         
   0   5   1        122.38        107.14         6.31 o                         
   1   5   1        246.71        244.19         7.70 o                         
   2   5   1         33.67         25.81         5.56 o                         
   3   5   1        323.49        338.73        10.19 o                         
   4   5   1         14.68         11.46         4.10 o                         
   5   5   1          0.21         -2.85         3.82 o                         
   6   5   1          2.54          3.81         4.23 o                         
   7   5   1         55.40         57.36         6.37 o                         
   8   5   1          5.56          6.02         5.23 o                         
   9   5   1         25.40         36.05         9.10 o                         
  -8   6   1          6.79         11.58         9.75 o                         
  -7   6   1         11.28         15.37         5.73 o                         
  -6   6   1          2.48          1.98         4.04 o                         
  -5   6   1         46.28         47.13         4.19 o                         
  -4   6   1         11.34         18.99         4.23 o                         
  -3   6   1         14.12         13.98         3.76 o                         
  -2   6   1          1.29         -2.77         5.41 o                         
  -1   6   1        227.57        196.07        19.37 o                         
   0   6   1         36.05         42.70         8.04 o                         
   1   6   1        904.77        886.93        25.54 o                         
   2   6   1          1.30         -2.39         5.97 o                         
   3   6   1         73.29         65.77         5.99 o                         
   4   6   1         41.19         32.66         4.20 o                         
   5   6   1        162.24        142.76         6.31 o                         
   6   6   1          0.62         -0.01         5.05 o                         
   7   6   1          1.22          7.75         8.92 o                         
   8   6   1          2.03         -4.12         8.75 o                         
  -6   7   1          0.70          8.87         6.57 o                         
  -5   7   1         19.83         22.31         4.49 o                         
  -4   7   1          2.22          6.04         5.26 o                         
  -3   7   1         68.96         58.72         6.65 o                         
  -2   7   1          1.33         -2.94         6.68 o                         
  -1   7   1          7.06         19.84         6.65 o                         
   0   7   1          0.41         -0.28         6.28 o                         
   1   7   1         74.14         69.15        10.35 o                         
   2   7   1         26.13         25.29         6.49 o                         
   3   7   1         88.79         74.49         5.66 o                         
   4   7   1         15.96         16.33         4.79 o                         
   5   7   1          4.41         11.25         4.44 o                         
   6   7   1          0.49         -5.76        10.44 o                         
  -4   8   1          0.36         27.90        11.81 o                         
  -3   8   1          0.95         -6.68         6.68 o                         
  -2   8   1         49.33         34.06         9.83 o                         
  -1   8   1        172.75        172.51         9.27 o                         
   0   8   1          4.65          9.44        10.22 o                         
   1   8   1         68.46         61.85        10.45 o                         
   2   8   1          0.00        -11.15        12.63 o                         
   3   8   1          8.11         26.93        14.89 o                         
 -10   0   2         31.31         14.95         7.24 o                         
  -8   0   2        101.14        109.04         6.20 o                         
  -6   0   2        124.92        138.45         6.56 o                         
  -4   0   2        927.37       1036.94         6.94 o                         
  -2   0   2       4965.32       4615.58        10.34 o                         
   2   0   2          8.91          7.44         3.03 o                         
   4   0   2       2980.47       2866.37        28.41 o                         
   6   0   2         26.91         24.66         4.60 o                         
   8   0   2        155.81        148.91         8.74 o                         
  10   0   2         20.61         13.10         6.32 o                         
 -11   1   2          3.88         -2.17         7.87 o                         
 -10   1   2         49.24         53.81         9.15 o                         
  -9   1   2          1.18         -1.02         5.02 o                         
  -8   1   2         88.42         87.57         5.34 o                         
  -7   1   2          0.98          9.78         3.44 o                         
  -6   1   2        294.83        289.83         7.40 o                         
  -5   1   2          8.34         11.39         1.48 o                         
  -4   1   2       9947.06      10233.35        37.67 o                         
  -3   1   2         25.07         20.56         1.81 o                         
  -2   1   2      15926.96      15169.30        36.03 o                         
  -1   1   2       3441.74       3342.67        13.00 o                         
   0   1   2       2227.37       2129.49        19.30 o                         
   1   1   2         26.66         36.29         1.56 o                         
   2   1   2         93.98         62.40         1.73 o                         
   3   1   2         34.49         37.31         2.64 o                         
   4   1   2       2605.06       2769.82        14.60 o                         
   5   1   2         60.60         61.63         2.45 o                         
   6   1   2        596.37        595.06         7.46 o                         
   7   1   2         68.34         66.22         5.20 o                         
   8   1   2        477.89        458.16         9.25 o                         
   9   1   2         45.15         47.79         5.49 o                         
  10   1   2          2.85         -0.73         5.04 o                         
 -11   2   2          4.46         -6.81         6.81 o                         
 -10   2   2         10.27         11.82         5.97 o                         
  -9   2   2          8.13          4.31         4.88 o                         
  -8   2   2         84.94         63.33         5.17 o                         
  -7   2   2          7.61          7.69         3.34 o                         
  -6   2   2        207.66        209.91         4.78 o                         
  -5   2   2         69.08         66.69         3.36 o                         
  -4   2   2        383.38        420.22         4.47 o                         
  -3   2   2        766.35        819.20         3.50 o                         
  -2   2   2         22.24         24.47         1.24 o                         
  -1   2   2        189.03        171.75         6.54 o                         
   0   2   2      45878.99      44008.93       275.72 o                         
   1   2   2        637.45        685.64         3.76 o                         
   2   2   2       1649.01       1696.05        22.98 o                         
   3   2   2         22.33         18.20         2.08 o                         
   4   2   2        317.62        290.78         4.18 o                         
   5   2   2         10.71         12.51         2.71 o                         
   6   2   2         15.60         24.99         3.19 o                         
   7   2   2          0.96         -3.05         4.50 o                         
   8   2   2        179.53        174.82         7.55 o                         
   9   2   2          4.99         -1.15         4.73 o                         
  10   2   2          4.84         12.54         7.78 o                         
 -10   3   2          7.57         13.32         7.29 o                         
  -9   3   2          0.77          5.78         4.01 o                         
  -8   3   2          3.42          3.91         4.14 o                         
  -7   3   2          8.41         11.65         3.26 o                         
  -6   3   2         65.94         51.80         3.31 o                         
  -5   3   2         55.61         66.43         3.27 o                         
  -4   3   2       2720.96       2788.81        10.30 o                         
  -3   3   2        513.41        551.31         3.34 o                         
  -2   3   2       2592.01       2598.25        11.31 o                         
  -1   3   2         17.04          7.66         1.65 o                         
   0   3   2       1986.58       1947.16         9.57 o                         
   1   3   2        964.98       1005.11         6.59 o                         
   2   3   2        133.28        139.77         2.96 o                         
   3   3   2        774.98        792.14         9.42 o                         
   4   3   2         66.47         63.75         3.17 o                         
   5   3   2          3.73          4.48         2.57 o                         
   6   3   2         32.22         37.95         5.17 o                         
   7   3   2          5.04          8.20         4.67 o                         
   8   3   2         13.95         10.85         4.99 o                         
   9   3   2          3.36          2.26        13.48 o                         
  10   3   2         27.16         20.65         5.79 o                         
 -10   4   2          9.31         10.60         6.51 o                         
  -9   4   2          6.98         16.64         4.57 o                         
  -8   4   2         82.40         83.38         5.42 o                         
  -7   4   2         41.02         25.36         4.12 o                         
  -6   4   2         52.08         38.71         4.03 o                         
  -5   4   2          5.84          8.17         2.63 o                         
  -4   4   2        244.21        247.33         3.80 o                         
  -3   4   2          8.57          6.66         2.70 o                         
  -2   4   2         18.86         23.04         3.50 o                         
  -1   4   2        494.84        498.16         8.29 o                         
   0   4   2       4525.67       4473.50        39.95 o                         
   1   4   2          6.33          2.41         3.10 o                         
   2   4   2         31.28         46.41         7.96 o                         
   3   4   2          0.76         -0.15         2.90 o                         
   4   4   2         32.79         31.76         2.94 o                         
   5   4   2        115.67        121.00         4.74 o                         
   6   4   2         50.05         47.10         3.57 o                         
   7   4   2         27.20         35.06         4.16 o                         
   8   4   2          1.14          5.20         4.58 o                         
   9   4   2          4.94          5.92         4.70 o                         
  10   4   2          0.86         57.09         8.63 o                         
  -9   5   2          2.18          3.94         9.00 o                         
  -8   5   2          2.59          0.29         4.85 o                         
  -7   5   2          3.90          5.30         5.30 o                         
  -6   5   2         28.42         38.28         3.90 o                         
  -5   5   2          6.68         15.16         4.23 o                         
  -4   5   2        109.49        108.53         6.08 o                         
  -3   5   2        133.33        136.13         4.42 o                         
  -2   5   2        246.44        257.52        10.23 o                         
  -1   5   2         72.23         64.12         4.32 o                         
   0   5   2          1.58          1.97         8.83 o                         
   1   5   2          0.44          4.84         3.53 o                         
   2   5   2         27.70         25.54         5.51 o                         
   3   5   2          0.56          5.78         4.91 o                         
   4   5   2        221.61        193.37         5.92 o                         
   5   5   2          0.22         -0.43         4.04 o                         
   6   5   2          0.03         -0.89         3.96 o                         
   7   5   2          2.80          4.17         5.89 o                         
   8   5   2         27.39         24.25         6.49 o                         
   9   5   2         16.08         33.87         9.91 o                         
  -8   6   2          9.86         23.08         8.44 o                         
  -7   6   2          0.03          7.00         4.82 o                         
  -6   6   2         40.18         45.44         7.61 o                         
  -5   6   2          2.49         -0.54         4.40 o                         
  -4   6   2        255.34        268.37         6.26 o                         
  -3   6   2          3.18          3.64         3.62 o                         
  -2   6   2         38.01         43.53         6.08 o                         
  -1   6   2         34.08         33.61         6.64 o                         
   0   6   2        885.67        891.46        14.27 o                         
   1   6   2        152.35        146.92         8.68 o                         
   2   6   2         46.04         31.41         6.36 o                         
   3   6   2          4.62          8.86         7.05 o                         
   4   6   2          2.38          4.75         4.14 o                         
   5   6   2         50.67         47.11         5.43 o                         
   6   6   2          4.00         -6.27         6.27 o                         
   7   6   2         15.30          9.67         5.03 o                         
  -6   7   2          0.38          1.98         5.81 o                         
  -5   7   2          3.65          4.08         6.12 o                         
  -4   7   2         40.54         48.84         5.56 o                         
  -3   7   2         15.12          4.86         5.12 o                         
  -2   7   2         18.74         14.06         6.47 o                         
  -1   7   2          2.44         -0.92         6.82 o                         
   0   7   2         38.90         39.57         8.36 o                         
   1   7   2          3.04         -1.44         6.94 o                         
   2   7   2          8.07         -2.01         5.81 o                         
   3   7   2         17.04         19.11         6.01 o                         
   4   7   2         59.73         42.71         8.75 o                         
   5   7   2          0.09          0.17         4.76 o                         
   6   7   2          0.52         18.16         9.24 o                         
  -4   8   2         15.42         39.68        10.71 o                         
  -3   8   2          2.75        -10.53        10.53 o                         
  -2   8   2         17.15         -0.83         6.84 o                         
  -1   8   2         99.74        102.77         9.58 o                         
   0   8   2        273.43        240.02        10.33 o                         
   1   8   2          4.37         13.95         7.04 o                         
   2   8   2          3.38         15.55        16.05 o                         
   3   8   2          4.69          7.39        14.91 o                         
 -11   0   3         79.93         71.17         9.26 o                         
  -9   0   3       1442.22       1338.02        20.92 o                         
  -7   0   3         14.18         14.62         3.90 o                         
  -5   0   3         17.64         19.84         5.52 o                         
  -3   0   3       4016.20       3971.97        22.97 o                         
  -1   0   3        185.66        243.48         2.62 o                         
   1   0   3       3984.37       3704.94         8.03 o                         
   3   0   3       1393.76       1423.13        12.16 o                         
   5   0   3        594.75        635.07         6.46 o                         
   7   0   3        130.59        135.78         8.07 o                         
   9   0   3        472.98        511.73        14.56 o                         
 -11   1   3         16.49         16.71         9.62 o                         
 -10   1   3         37.08         36.51         5.66 o                         
  -9   1   3          4.89          8.44         4.52 o                         
  -8   1   3          0.95         -0.01         3.50 o                         
  -7   1   3        647.97        666.27         7.67 o                         
  -6   1   3          3.37          4.70         2.76 o                         
  -5   1   3       1063.01       1130.20         5.63 o                         
  -4   1   3        294.27        359.11        14.70 o                         
  -3   1   3         36.95         30.48         2.90 o                         
  -2   1   3       3730.04       3569.33         9.59 o                         
  -1   1   3      18530.72      17278.46        72.72 o                         
   0   1   3        424.20        371.87         7.62 o                         
   1   1   3       4496.14       4260.24        11.21 o                         
   2   1   3         55.37         57.20         1.65 o                         
   3   1   3       2027.31       1885.15         9.13 o                         
   4   1   3          7.53          7.90         2.66 o                         
   5   1   3        137.03        120.41         2.81 o                         
   6   1   3         42.52         32.35         2.83 o                         
   7   1   3        169.64        140.36         5.89 o                         
   8   1   3         40.36         48.74         5.45 o                         
   9   1   3          3.95          6.70         5.03 o                         
  10   1   3          4.30          1.71         5.78 o                         
 -11   2   3          0.01         -3.34         6.87 o                         
 -10   2   3          1.56          0.22         4.87 o                         
  -9   2   3        209.43        184.86         7.43 o                         
  -8   2   3          8.50         15.04         8.55 o                         
  -7   2   3         14.23         18.72         3.30 o                         
  -6   2   3         22.39         31.63         3.34 o                         
  -5   2   3        186.00        192.77         5.21 o                         
  -4   2   3        203.71        219.36         2.57 o                         
  -3   2   3         32.89         29.77         0.95 o                         
  -2   2   3        748.26        725.64         3.63 o                         
  -1   2   3       3263.86       3288.92        17.34 o                         
   0   2   3        714.39        670.30        13.63 o                         
   1   2   3        383.30        365.04         5.74 o                         
   2   2   3        416.42        396.49         2.51 o                         
   3   2   3       1501.16       1530.83        10.94 o                         
   4   2   3          5.76          4.98         2.00 o                         
   5   2   3        344.47        379.43         6.77 o                         
   6   2   3         11.31         14.15         4.33 o                         
   7   2   3         19.96         22.98         4.79 o                         
   8   2   3         89.23         74.30         7.51 o                         
   9   2   3         83.31         73.61         5.78 o                         
  10   2   3          7.83          8.54         5.28 o                         
 -10   3   3          0.02         13.90         5.99 o                         
  -9   3   3          3.51          1.27         4.42 o                         
  -8   3   3         20.10         21.15         4.35 o                         
  -7   3   3         10.54         10.18         3.00 o                         
  -6   3   3          2.30          5.38         2.84 o                         
  -5   3   3        414.33        444.05         6.09 o                         
  -4   3   3          3.22         10.85         2.48 o                         
  -3   3   3         21.56         21.72         1.34 o                         
  -2   3   3          5.15          9.77         1.51 o                         
  -1   3   3        569.73        560.77         6.41 o                         
   0   3   3        640.48        628.51         4.74 o                         
   1   3   3        868.45        816.14         6.19 o                         
   2   3   3        290.69        300.68         2.61 o                         
   3   3   3        195.34        182.18         5.10 o                         
   4   3   3          6.11          3.29         2.37 o                         
   5   3   3        151.77        162.04         3.81 o                         
   6   3   3         13.55         23.49        10.44 o                         
   7   3   3          0.24          3.39         4.52 o                         
   8   3   3         29.18         23.52         4.78 o                         
   9   3   3          0.45         -0.68         9.65 o                         
  10   3   3          0.12          0.41         5.46 o                         
 -10   4   3          2.21         45.34        11.54 o                         
  -9   4   3         83.29         86.24        10.42 o                         
  -8   4   3          4.05          9.35         4.98 o                         
  -7   4   3         11.32         14.06         3.78 o                         
  -6   4   3          4.82          5.00         3.23 o                         
  -5   4   3          2.34          7.64         2.66 o                         
  -4   4   3         52.24         50.55         2.92 o                         
  -3   4   3         12.25         12.91         3.04 o                         
  -2   4   3          2.18          3.79         3.41 o                         
  -1   4   3        213.63        240.52         8.60 o                         
   0   4   3        177.01        166.26        10.93 o                         
   1   4   3         45.27         40.42         3.91 o                         
   2   4   3        300.11        311.79         7.41 o                         
   3   4   3         26.25         19.07         4.36 o                         
   4   4   3          1.88          3.39         2.68 o                         
   5   4   3         36.67         41.16         3.34 o                         
   6   4   3          1.59          4.51         3.05 o                         
   7   4   3          1.25          2.63         3.98 o                         
   8   4   3          4.86          7.37         4.07 o                         
   9   4   3          0.10          6.44         4.73 o                         
  -8   5   3          0.60         -1.47         4.81 o                         
  -7   5   3         17.13         20.37         5.45 o                         
  -6   5   3         85.00         84.22         4.90 o                         
  -5   5   3        342.63        360.58         8.70 o                         
  -4   5   3         40.66         49.03         4.01 o                         
  -3   5   3         82.06         85.24         5.54 o                         
  -2   5   3          1.20          4.91         3.88 o                         
  -1   5   3         85.49         90.41         4.63 o                         
   0   5   3         30.50         40.85         6.08 o                         
   1   5   3         46.63         49.66         5.77 o                         
   2   5   3         53.39         48.67         5.76 o                         
   3   5   3         52.74         47.00         5.63 o                         
   4   5   3        154.89        142.92         5.62 o                         
   5   5   3         46.97         32.86         4.60 o                         
   6   5   3          0.04         -0.33         4.00 o                         
   7   5   3         15.21         13.05         5.74 o                         
   8   5   3         33.83         40.53         6.91 o                         
  -7   6   3          3.45         17.01         5.07 o                         
  -6   6   3          0.92         -5.49         5.49 o                         
  -5   6   3         14.02         19.76         4.31 o                         
  -4   6   3          0.55          6.00         3.78 o                         
  -3   6   3         18.82         13.46         3.85 o                         
  -2   6   3         87.22         80.74         7.83 o                         
  -1   6   3        116.49        101.29         7.32 o                         
   0   6   3        218.72        224.38         8.91 o                         
   1   6   3        186.90        160.18         8.29 o                         
   2   6   3         12.16         13.96         8.20 o                         
   3   6   3         83.25         82.19         8.78 o                         
   4   6   3         28.48         20.62         5.19 o                         
   5   6   3         32.21         38.45         5.22 o                         
   6   6   3          4.30          3.04         5.28 o                         
   7   6   3         30.79         34.33         5.47 o                         
  -6   7   3          8.37          4.22         7.02 o                         
  -5   7   3         60.65         62.17         6.26 o                         
  -4   7   3          1.24          5.73         4.56 o                         
  -3   7   3         11.73          6.22         4.88 o                         
  -2   7   3         27.59         38.08         6.53 o                         
  -1   7   3         10.04          9.04         6.81 o                         
   0   7   3         85.63        101.28         8.21 o                         
   1   7   3          0.14         -6.23         6.23 o                         
   2   7   3          2.95          0.83         6.60 o                         
   3   7   3          0.14         -1.14        13.88 o                         
   4   7   3          6.47         14.85         5.08 o                         
   5   7   3          2.70          3.94         6.17 o                         
   6   7   3          2.07         16.88        11.72 o                         
  -4   8   3          3.61         -9.57         9.57 o                         
  -3   8   3         13.23         24.15         8.86 o                         
  -2   8   3          0.03          0.55         6.40 o                         
  -1   8   3         81.04         81.07         9.03 o                         
   0   8   3          3.15         12.99         8.21 o                         
   1   8   3         76.65         58.08         9.93 o                         
   2   8   3          1.38         -8.24         8.24 o                         
   3   8   3          0.05          4.01         8.17 o                         
 -10   0   4        166.32        187.75        10.49 o                         
  -8   0   4        554.87        477.32        21.29 o                         
  -6   0   4        373.67        407.55        10.01 o                         
  -4   0   4         11.63          5.16         2.27 o                         
  -2   0   4       4127.16       4169.49         8.83 o                         
   2   0   4        240.23        277.27         5.06 o                         
   4   0   4       2482.54       2547.84        10.50 o                         
   6   0   4       2412.45       2274.86        21.96 o                         
   8   0   4        379.42        394.21        12.38 o                         
  10   0   4         11.08         13.89         7.87 o                         
 -11   1   4          0.00         -1.68         4.57 o                         
 -10   1   4          4.11          2.25         4.69 o                         
  -9   1   4          0.89          0.69         4.47 o                         
  -8   1   4        275.22        248.81         5.79 o                         
  -7   1   4         23.18         18.49         3.12 o                         
  -6   1   4          1.46          1.21         2.58 o                         
  -5   1   4         33.31         29.64         2.63 o                         
  -4   1   4       6827.00       7144.00        12.39 o                         
  -3   1   4          0.21          0.26         0.83 o                         
  -2   1   4        734.62        690.23         3.45 o                         
  -1   1   4       2491.18       2413.46         6.01 o                         
   0   1   4        102.51         94.40         1.41 o                         
   1   1   4        643.48        611.95         5.47 o                         
   2   1   4        949.48        955.82         9.17 o                         
   3   1   4         78.44         61.72         2.71 o                         
   4   1   4          9.83         14.03         2.11 o                         
   5   1   4          0.43          0.43         1.95 o                         
   6   1   4         57.38         49.53         3.28 o                         
   7   1   4        138.65        140.06         5.81 o                         
   8   1   4          3.51          5.08         4.56 o                         
   9   1   4          0.43          1.76         5.09 o                         
  10   1   4          1.65          1.36         5.27 o                         
 -11   2   4          1.05         -6.81         6.81 o                         
 -10   2   4          8.05         14.23         4.65 o                         
  -9   2   4          0.54          2.48         4.78 o                         
  -8   2   4        262.01        223.21        10.02 o                         
  -7   2   4          1.17          5.19         3.28 o                         
  -6   2   4        393.42        413.02         6.15 o                         
  -5   2   4         24.97         20.29         2.57 o                         
  -4   2   4        398.61        428.13         3.62 o                         
  -3   2   4        727.38        747.67         2.77 o                         
  -2   2   4          2.77          1.96         1.04 o                         
  -1   2   4       2835.36       2886.64        13.71 o                         
   0   2   4       8186.72       8202.47        44.91 o                         
   1   2   4         30.66         28.52         4.69 o                         
   2   2   4        198.79        227.38         7.12 o                         
   3   2   4          0.12          2.49         1.71 o                         
   4   2   4        111.04         97.22         3.47 o                         
   5   2   4          1.27          0.36         2.53 o                         
   6   2   4        229.96        232.21        11.64 o                         
   7   2   4         38.29         38.29         8.76 o                         
   8   2   4          2.87          2.92         5.22 o                         
   9   2   4          1.23          1.03         5.08 o                         
  10   2   4         10.63         17.89         5.16 o                         
 -10   3   4         23.34         27.72         4.71 o                         
  -9   3   4          2.16         -3.95         4.87 o                         
  -8   3   4          1.59         -0.77         4.50 o                         
  -7   3   4          0.14         -1.52         3.14 o                         
  -6   3   4          6.80          8.18         2.89 o                         
  -5   3   4        113.21        106.29         3.78 o                         
  -4   3   4        776.66        765.85         5.78 o                         
  -3   3   4         58.31         65.54         1.67 o                         
  -2   3   4         51.56         43.30         1.73 o                         
  -1   3   4         51.09         68.11         2.78 o                         
   0   3   4        313.79        344.89         4.68 o                         
   1   3   4       1391.20       1435.94         4.52 o                         
   2   3   4         30.11         32.96         1.73 o                         
   3   3   4          7.23         12.08         3.56 o                         
   4   3   4        397.87        411.54         4.86 o                         
   5   3   4          4.69          3.46         2.49 o                         
   6   3   4          0.28          4.83         7.22 o                         
   7   3   4          0.41          6.52         4.65 o                         
   8   3   4          0.31          7.06         5.34 o                         
   9   3   4         33.85         27.37         5.84 o                         
  10   3   4          0.23         -7.28         9.19 o                         
 -10   4   4          5.65         -0.86        11.19 o                         
  -9   4   4         10.73          8.31         4.15 o                         
  -8   4   4        196.82        199.97         6.59 o                         
  -7   4   4         51.48         49.08         4.82 o                         
  -6   4   4         75.47         78.96         3.96 o                         
  -5   4   4          6.40          4.13         2.61 o                         
  -4   4   4         41.00         47.28         2.64 o                         
  -3   4   4         25.72         28.64         2.76 o                         
  -2   4   4        140.06        131.86         3.30 o                         
  -1   4   4        237.56        225.77         4.10 o                         
   0   4   4       1026.60       1060.56        14.91 o                         
   1   4   4          0.19          0.26         2.48 o                         
   2   4   4        230.19        233.17         6.83 o                         
   3   4   4         84.31         80.29         5.28 o                         
   4   4   4         61.29         59.56         3.14 o                         
   5   4   4         20.12         21.97         3.02 o                         
   6   4   4          3.93          3.07         3.71 o                         
   7   4   4         21.73         31.92         5.52 o                         
   8   4   4         37.70         43.57        12.28 o                         
   9   4   4         21.95         34.08         7.49 o                         
  -8   5   4         10.08         10.87         5.38 o                         
  -7   5   4          7.03          9.06         4.03 o                         
  -6   5   4        177.25        158.06         4.58 o                         
  -5   5   4          8.25         11.69         3.33 o                         
  -4   5   4        518.79        534.19         9.40 o                         
  -3   5   4          8.47          7.75         3.30 o                         
  -2   5   4          5.98          5.28         3.96 o                         
  -1   5   4         22.80         19.52         4.03 o                         
   0   5   4       1192.14       1174.55        13.95 o                         
   1   5   4        394.41        405.89         9.38 o                         
   2   5   4         50.55         51.10        10.19 o                         
   3   5   4          0.10          9.44         5.08 o                         
   4   5   4          3.49          7.97         4.11 o                         
   5   5   4          8.17         13.53         4.03 o                         
   6   5   4          0.06         10.53         4.22 o                         
   7   5   4         14.20         11.93        10.16 o                         
   8   5   4          5.12          3.69         6.06 o                         
  -7   6   4          3.56          1.74         6.98 o                         
  -6   6   4          1.39         11.08         4.29 o                         
  -5   6   4          1.42          9.31         4.23 o                         
  -4   6   4         79.06         78.39         4.44 o                         
  -3   6   4         30.91         26.57         4.17 o                         
  -2   6   4         10.00          5.89         6.03 o                         
  -1   6   4        108.08        111.88         7.68 o                         
   0   6   4         48.42         43.81         6.99 o                         
   1   6   4        180.64        204.76        17.26 o                         
   2   6   4         51.97         44.90         6.22 o                         
   3   6   4          1.37         10.86         5.82 o                         
   4   6   4         10.93          8.72         4.32 o                         
   5   6   4         26.33         34.03         8.29 o                         
   6   6   4          0.03         -3.15         4.23 o                         
   7   6   4         14.27         21.56         4.65 o                         
  -6   7   4         13.99         26.06         6.37 o                         
  -5   7   4          4.69          8.69         7.08 o                         
  -4   7   4        115.75        102.71         9.12 o                         
  -3   7   4          1.74          5.81         5.02 o                         
  -2   7   4          0.62         -4.80         4.83 o                         
  -1   7   4          0.36         -0.04         6.31 o                         
   0   7   4         52.00         48.96         7.01 o                         
   1   7   4         14.61         23.34         6.99 o                         
   2   7   4         26.48         29.36         6.41 o                         
   3   7   4          4.08          2.18         5.76 o                         
   4   7   4          0.16          6.33         4.64 o                         
   5   7   4          0.00         16.91         8.81 o                         
   6   7   4          0.46          9.74         6.18 o                         
  -3   8   4          3.33         -3.96         9.16 o                         
  -2   8   4          0.28         -4.38         5.53 o                         
  -1   8   4         60.95         56.04         7.79 o                         
   0   8   4         57.51         27.34         7.84 o                         
   1   8   4          1.69         -2.13         7.26 o                         
   2   8   4          0.64          3.93         7.01 o                         
   3   8   4          0.60          4.82         7.62 o                         
 -11   0   5         21.95         35.96         6.77 o                         
  -9   0   5         77.20         68.17         7.81 o                         
  -7   0   5        444.67        454.58        11.94 o                         
  -5   0   5        563.74        566.91         5.17 o                         
  -3   0   5        117.98        104.50         2.90 o                         
  -1   0   5       5809.02       4967.44        12.68 o                         
   1   0   5       9161.31       8825.42        29.00 o                         
   3   0   5         86.09         84.45         4.47 o                         
   5   0   5       2912.87       2753.40        12.40 o                         
   7   0   5        205.91        206.75         9.07 o                         
   9   0   5          1.20         -1.88         7.21 o                         
 -11   1   5         11.22         10.38         4.59 o                         
 -10   1   5         17.06         15.87         4.75 o                         
  -9   1   5          0.40         -4.45         4.45 o                         
  -8   1   5          1.55          5.83         4.33 o                         
  -7   1   5         26.48         31.70         3.32 o                         
  -6   1   5          5.09          3.84         2.79 o                         
  -5   1   5        905.23       1024.63         7.05 o                         
  -4   1   5        263.98        300.96         4.93 o                         
  -3   1   5        231.30        272.62         2.12 o                         
  -2   1   5       8000.16       7890.44        19.87 o                         
  -1   1   5      31721.16      30121.62       151.28 o                         
   0   1   5        330.65        320.72         2.50 o                         
   1   1   5       1067.27       1058.40         6.60 o                         
   2   1   5         67.89         67.19         2.34 o                         
   3   1   5          1.93          3.53         1.38 o                         
   4   1   5        295.81        237.89         8.14 o                         
   5   1   5          4.58          8.95         2.09 o                         
   6   1   5         23.82         24.08         2.98 o                         
   7   1   5        251.39        256.99         7.35 o                         
   8   1   5          2.04          4.03         4.91 o                         
   9   1   5        149.80        141.32         6.61 o                         
  10   1   5          0.39         -0.78         5.02 o                         
 -11   2   5          0.25         56.49        11.16 o                         
 -10   2   5          0.76          5.72         5.01 o                         
  -9   2   5        119.29        108.18         9.99 o                         
  -8   2   5          0.21          7.66         3.30 o                         
  -7   2   5         73.53         65.28         3.54 o                         
  -6   2   5         32.88         27.06         2.76 o                         
  -5   2   5        110.96        110.41         3.19 o                         
  -4   2   5          2.22         -0.42         1.17 o                         
  -3   2   5       1087.14       1125.79         4.14 o                         
  -2   2   5       2155.80       2112.78         8.27 o                         
  -1   2   5       5031.41       4917.96        12.58 o                         
   0   2   5        397.17        363.23         4.24 o                         
   1   2   5       2775.68       2728.42        14.08 o                         
   2   2   5          6.58          4.90         2.90 o                         
   3   2   5         45.68         53.94         2.09 o                         
   4   2   5        142.43        149.01         2.92 o                         
   5   2   5         27.70         28.02         2.88 o                         
   6   2   5        262.12        267.41        15.13 o                         
   7   2   5         51.92         48.36         5.02 o                         
   8   2   5         55.87         54.07         5.26 o                         
   9   2   5         41.46         47.78         5.70 o                         
  10   2   5          0.17         -4.69         5.41 o                         
 -10   3   5          0.62          8.96         5.98 o                         
  -9   3   5         37.85         32.75         4.64 o                         
  -8   3   5         93.51         88.85         4.33 o                         
  -7   3   5          5.39          7.38         3.29 o                         
  -6   3   5          0.27          0.98         2.93 o                         
  -5   3   5         59.04         75.61         3.99 o                         
  -4   3   5          5.92         14.26         2.47 o                         
  -3   3   5        271.83        291.59         2.50 o                         
  -2   3   5          4.49          7.32         2.22 o                         
  -1   3   5       1482.46       1529.66        20.09 o                         
   0   3   5         20.52         23.79         1.65 o                         
   1   3   5       2200.47       2316.19         9.22 o                         
   2   3   5        140.24        131.65         2.53 o                         
   3   3   5          0.20          2.31         3.38 o                         
   4   3   5          1.20          0.35         2.22 o                         
   5   3   5         28.15         30.23         3.24 o                         
   6   3   5          0.00          0.55         4.50 o                         
   7   3   5        765.36        741.23        13.17 o                         
   8   3   5         46.26         48.50         6.59 o                         
   9   3   5         32.24         23.82         5.27 o                         
  10   3   5          5.96         22.20         9.42 o                         
  -9   4   5         30.87         21.68         6.60 o                         
  -8   4   5          5.72         10.66         4.02 o                         
  -7   4   5          4.87         11.41         3.90 o                         
  -6   4   5         52.83         49.36         3.37 o                         
  -5   4   5         31.77         25.04         2.74 o                         
  -4   4   5         16.84         12.61         2.39 o                         
  -3   4   5         84.77         88.48         2.52 o                         
  -2   4   5         18.73         19.19         2.29 o                         
  -1   4   5        118.02        114.59         3.39 o                         
   0   4   5        554.64        565.01         9.11 o                         
   1   4   5         52.55         50.64         2.72 o                         
   2   4   5         22.51         13.16         4.38 o                         
   3   4   5         56.33         47.99         8.87 o                         
   4   4   5         77.91         79.30         5.27 o                         
   5   4   5         26.64         29.37         3.93 o                         
   6   4   5          1.55         -1.69         5.06 o                         
   7   4   5          3.70          6.34         6.33 o                         
   8   4   5         10.10         17.94         5.74 o                         
   9   4   5         17.99         19.41         6.34 o                         
  -8   5   5          0.43          4.07         6.53 o                         
  -7   5   5         13.80          9.39         4.14 o                         
  -6   5   5          5.92         14.46         3.36 o                         
  -5   5   5          0.99          2.24         3.18 o                         
  -4   5   5          0.00         -1.41         3.66 o                         
  -3   5   5         98.31         99.85         6.06 o                         
  -2   5   5        145.90        162.66         5.37 o                         
  -1   5   5        131.13        133.30         5.01 o                         
   0   5   5         96.75         97.69        15.89 o                         
   1   5   5         78.58         92.00        10.32 o                         
   2   5   5         82.09         92.42         6.04 o                         
   3   5   5         13.46         11.97         4.98 o                         
   4   5   5         36.99         36.52         4.09 o                         
   5   5   5         11.67         23.34         4.19 o                         
   6   5   5         11.32         11.63         4.32 o                         
   7   5   5          0.29          5.24         5.45 o                         
   8   5   5          7.57         10.57         6.39 o                         
  -7   6   5          1.84         15.99         6.81 o                         
  -6   6   5         31.14         41.69         4.57 o                         
  -5   6   5          7.94          8.87         5.48 o                         
  -4   6   5          2.57         -0.35         3.68 o                         
  -3   6   5         25.59         26.34         5.58 o                         
  -2   6   5          1.47         -2.73         4.30 o                         
  -1   6   5        246.63        256.82         9.26 o                         
   0   6   5          0.03          5.14         6.23 o                         
   1   6   5         51.08         58.02        14.95 o                         
   2   6   5          3.55          0.79         7.68 o                         
   3   6   5         66.20         64.20         6.78 o                         
   4   6   5          4.76          1.53         4.38 o                         
   5   6   5          5.72          8.47         4.35 o                         
   6   6   5         20.97         30.87         5.28 o                         
   7   6   5          3.44         -1.88         5.76 o                         
  -6   7   5          0.04         27.41        10.94 o                         
  -5   7   5          0.75         -7.34         7.34 o                         
  -4   7   5          1.59          0.93         8.01 o                         
  -3   7   5         25.89         17.08         5.05 o                         
  -2   7   5          0.00         -3.63         5.06 o                         
  -1   7   5          1.41          2.36         6.47 o                         
   0   7   5          3.46         10.87         7.17 o                         
   1   7   5         85.79         83.10        13.87 o                         
   2   7   5          3.64         -1.63         6.36 o                         
   3   7   5         10.85         30.29         7.68 o                         
   4   7   5          2.31         -2.16         5.13 o                         
   5   7   5          0.13          0.99         4.49 o                         
   6   7   5          9.26          4.02         7.56 o                         
  -3   8   5          4.61         11.48        10.34 o                         
  -2   8   5          0.84         -5.02         5.02 o                         
  -1   8   5         17.11         20.54         7.32 o                         
   0   8   5         64.65         48.54         7.88 o                         
   1   8   5          0.34        -11.15        11.15 o                         
   2   8   5          3.87          6.87         7.20 o                         
   3   8   5          3.43        -10.09        10.09 o                         
 -10   0   6          1.38          1.95         6.02 o                         
  -8   0   6        660.63        559.25         9.30 o                         
  -6   0   6        201.95        188.96         3.77 o                         
  -4   0   6        201.55        196.30         5.37 o                         
  -2   0   6      31829.45      30425.14       116.64 o                         
   0   0   6       2111.66       2015.79         9.87 o                         
   2   0   6       1500.50       1461.86         8.09 o                         
   4   0   6       2957.65       3159.71        31.22 o                         
   6   0   6         10.26          4.76         5.55 o                         
   8   0   6         10.75          4.15         6.37 o                         
  10   0   6          0.48          4.68         8.01 o                         
 -11   1   6          0.05         -6.90         6.90 o                         
 -10   1   6        180.20        171.68         7.59 o                         
  -9   1   6          0.14         -5.97         5.97 o                         
  -8   1   6          8.66          7.15         3.25 o                         
  -7   1   6          2.20          1.25         2.80 o                         
  -6   1   6         67.84         72.32         3.36 o                         
  -5   1   6         47.26         54.64         2.90 o                         
  -4   1   6        121.33        100.29         1.83 o                         
  -3   1   6       1448.12       1376.36         3.72 o                         
  -2   1   6       1255.36       1378.67         4.04 o                         
  -1   1   6       1588.75       1561.78         7.43 o                         
   0   1   6        154.77        137.56         1.36 o                         
   1   1   6        342.42        353.25         4.64 o                         
   2   1   6       1244.89       1199.22        14.11 o                         
   3   1   6        142.10        171.69         1.91 o                         
   4   1   6        104.55        110.36         4.43 o                         
   5   1   6        237.71        216.60         4.06 o                         
   6   1   6        387.21        367.10         9.70 o                         
   7   1   6        330.84        329.15         7.89 o                         
   8   1   6        196.07        211.84         7.23 o                         
   9   1   6          4.25         12.08         5.10 o                         
  10   1   6          0.77          5.08         4.98 o                         
 -11   2   6         18.44         22.89         5.99 o                         
 -10   2   6          3.19         12.89         7.75 o                         
  -9   2   6          8.43         12.02         3.99 o                         
  -8   2   6        173.29        153.84         4.56 o                         
  -7   2   6         30.56         27.84         3.12 o                         
  -6   2   6         48.61         56.37         3.08 o                         
  -5   2   6        127.86        134.84         3.42 o                         
  -4   2   6         15.70         29.86         1.77 o                         
  -3   2   6       1079.70       1067.62         5.95 o                         
  -2   2   6         60.73         59.56         1.60 o                         
  -1   2   6         11.40         14.06         1.10 o                         
   0   2   6       2452.25       2341.36        11.01 o                         
   1   2   6        670.33        639.46         4.15 o                         
   2   2   6       1283.90       1340.05        12.24 o                         
   3   2   6         40.43         42.67         1.93 o                         
   4   2   6        253.78        262.23         3.48 o                         
   5   2   6        157.57        151.04         8.20 o                         
   6   2   6        256.66        252.11         6.82 o                         
   7   2   6          5.83         13.66         5.19 o                         
   8   2   6          0.57          0.60         4.70 o                         
   9   2   6         25.16         26.61         5.67 o                         
  10   2   6          3.00         -7.22         7.22 o                         
 -10   3   6         14.16         22.19         4.96 o                         
  -9   3   6          6.25          9.02         3.87 o                         
  -8   3   6         20.32         16.40         3.74 o                         
  -7   3   6         15.98         10.96         3.07 o                         
  -6   3   6         16.33         13.82         3.12 o                         
  -5   3   6         20.38         20.63         2.84 o                         
  -4   3   6        623.01        656.65         5.13 o                         
  -3   3   6       1097.08       1070.40         6.79 o                         
  -2   3   6        240.88        271.75         2.84 o                         
  -1   3   6         33.66         37.23         1.74 o                         
   0   3   6       1477.88       1514.64         5.82 o                         
   1   3   6         12.94         19.84         1.11 o                         
   2   3   6        288.67        286.84         4.09 o                         
   3   3   6         18.20         18.36         3.68 o                         
   4   3   6        122.42        121.62         3.93 o                         
   5   3   6        143.14        149.01         4.37 o                         
   6   3   6         26.00         36.09         5.10 o                         
   7   3   6        172.30        156.45         6.83 o                         
   8   3   6          4.08          5.27         9.09 o                         
   9   3   6          1.91         13.86         6.70 o                         
  -9   4   6          1.39          0.13         5.10 o                         
  -8   4   6        137.60        138.00         5.37 o                         
  -7   4   6         69.81         68.37         4.40 o                         
  -6   4   6          4.71          5.30         2.83 o                         
  -5   4   6         21.36         27.38         2.76 o                         
  -4   4   6         64.76         69.11         2.82 o                         
  -3   4   6         41.62         43.92         2.27 o                         
  -2   4   6         43.58         39.93         2.45 o                         
  -1   4   6          9.64          4.91         2.67 o                         
   0   4   6        107.65        122.38         3.44 o                         
   1   4   6        956.99        966.12         6.43 o                         
   2   4   6        114.99        134.51         6.22 o                         
   3   4   6          9.83         12.35         4.38 o                         
   4   4   6          7.18          5.69         3.31 o                         
   5   4   6         54.72         52.83         4.11 o                         
   6   4   6        378.20        391.91         7.14 o                         
   7   4   6          0.06          6.24         5.89 o                         
   8   4   6         13.81         20.62         8.03 o                         
   9   4   6          0.22          3.46        22.47 o                         
  -8   5   6          0.12          1.46         4.94 o                         
  -7   5   6         58.49         59.08        10.48 o                         
  -6   5   6          1.26          4.54         3.83 o                         
  -5   5   6         39.39         39.92         3.52 o                         
  -4   5   6         94.75         86.04         4.43 o                         
  -3   5   6        134.05        144.39         4.65 o                         
  -2   5   6         65.23         78.15         3.20 o                         
  -1   5   6        212.31        213.47         5.70 o                         
   0   5   6         50.48         53.79         9.07 o                         
   1   5   6         13.32         14.01         7.03 o                         
   2   5   6         47.48         54.48         5.72 o                         
   3   5   6         14.94          9.77         5.03 o                         
   4   5   6         41.68         49.43         5.18 o                         
   5   5   6         48.78         46.11         5.67 o                         
   6   5   6          0.22         -1.90         4.24 o                         
   7   5   6         16.88         20.56         6.36 o                         
   8   5   6         25.43         34.92        11.34 o                         
  -7   6   6         26.83         23.87         7.24 o                         
  -6   6   6         42.46         52.98         5.53 o                         
  -5   6   6         32.20         33.26         4.50 o                         
  -4   6   6          1.48          5.82         3.72 o                         
  -3   6   6         18.69         14.05         3.87 o                         
  -2   6   6          1.37         -1.57         4.24 o                         
  -1   6   6          1.06          7.71         5.75 o                         
   0   6   6        345.74        313.87         9.66 o                         
   1   6   6         25.16         27.02         5.83 o                         
   2   6   6         86.04         84.43         6.69 o                         
   3   6   6          0.50         -5.50        10.89 o                         
   4   6   6         26.71         23.22         5.46 o                         
   5   6   6          0.55         -4.77         4.77 o                         
   6   6   6         95.24        105.95         7.00 o                         
   7   6   6          1.24         59.81        26.39 o                         
  -6   7   6          0.02         -9.23         9.23 o                         
  -5   7   6          6.22          5.77         5.47 o                         
  -4   7   6         50.35         61.25         5.91 o                         
  -3   7   6          1.96          3.02         6.47 o                         
  -2   7   6          9.29          9.74         5.00 o                         
  -1   7   6          3.36          7.32         6.55 o                         
   0   7   6         12.74         14.10         6.31 o                         
   1   7   6          0.79         -6.23         6.23 o                         
   2   7   6          8.69          2.06         6.16 o                         
   3   7   6          6.07          6.30         6.01 o                         
   4   7   6         17.22         10.20         6.02 o                         
   5   7   6          0.43         -5.11         6.92 o                         
   6   7   6          4.48         -5.09         8.85 o                         
  -2   8   6         12.61          8.77         5.16 o                         
  -1   8   6          0.39         -5.54         5.54 o                         
   0   8   6         23.30         14.53         7.09 o                         
   1   8   6          0.00         -7.35         7.35 o                         
   2   8   6          9.40         -1.98         6.06 o                         
   3   8   6          8.44          0.46         9.92 o                         
 -11   0   7          0.97         13.10         6.04 o                         
  -9   0   7          0.94          1.48         4.09 o                         
  -7   0   7         55.01         46.74         4.19 o                         
  -5   0   7          2.56          3.40         1.94 o                         
  -3   0   7       4586.30       4331.73        23.47 o                         
  -1   0   7        396.98        439.92         6.04 o                         
   1   0   7      15940.40      15043.35        64.33 o                         
   3   0   7       1154.60       1171.44         5.72 o                         
   5   0   7         99.27        119.04         4.04 o                         
   7   0   7        586.63        558.04        13.51 o                         
   9   0   7         18.00         14.88         7.35 o                         
 -11   1   7         26.21         23.13         7.20 o                         
 -10   1   7          2.75          9.25         3.84 o                         
  -9   1   7         42.61         37.72         3.36 o                         
  -8   1   7          1.03          0.87         3.38 o                         
  -7   1   7        101.27         86.19         3.85 o                         
  -6   1   7          6.61         10.31         2.31 o                         
  -5   1   7        818.80        749.27         4.14 o                         
  -4   1   7         73.67         80.60         2.11 o                         
  -3   1   7         58.42         66.88         1.29 o                         
  -2   1   7       1996.46       2063.53         5.80 o                         
  -1   1   7      10883.69      10253.95        17.73 o                         
   0   1   7          1.42          2.60         0.97 o                         
   1   1   7          2.39          3.33         1.23 o                         
   2   1   7        393.14        393.81         2.67 o                         
   3   1   7        480.28        587.94         4.82 o                         
   4   1   7          5.47          9.27         2.41 o                         
   5   1   7        944.54        941.57        14.50 o                         
   6   1   7         28.16         29.36         4.51 o                         
   7   1   7        300.90        303.45        14.99 o                         
   8   1   7         34.48         34.44         5.06 o                         
   9   1   7        171.98        178.60         7.31 o                         
  10   1   7          2.02          6.78         5.05 o                         
 -11   2   7          5.10         34.14        13.08 o                         
 -10   2   7         18.20         23.77         6.72 o                         
  -9   2   7         94.48         88.44         3.94 o                         
  -8   2   7          9.93         13.02         3.07 o                         
  -7   2   7         40.56         42.02         3.27 o                         
  -6   2   7          1.17         -0.25         2.64 o                         
  -5   2   7        115.29        124.55         3.14 o                         
  -4   2   7        264.46        239.57         2.70 o                         
  -3   2   7       2535.72       2449.74        11.49 o                         
  -2   2   7        319.91        327.68         2.01 o                         
  -1   2   7        304.20        279.25         1.98 o                         
   0   2   7       1089.90       1099.54         5.71 o                         
   1   2   7        136.45        104.24         1.69 o                         
   2   2   7       1032.90       1025.43         5.02 o                         
   3   2   7        794.63        768.01         6.07 o                         
   4   2   7         91.78         91.93         2.64 o                         
   5   2   7          2.31          2.31         3.81 o                         
   6   2   7        247.89        249.04         7.04 o                         
   7   2   7       1016.70       1013.46        12.79 o                         
   8   2   7          0.49          5.79         5.25 o                         
   9   2   7         29.67         38.36         8.95 o                         
  10   2   7          5.99         -0.93         4.83 o                         
 -10   3   7          5.67         19.23        10.65 o                         
  -9   3   7          1.60          9.55         4.92 o                         
  -8   3   7         89.87         83.13         5.48 o                         
  -7   3   7         60.57         61.78         3.55 o                         
  -6   3   7         12.31         15.75         2.84 o                         
  -5   3   7          1.80          3.17         2.51 o                         
  -4   3   7         42.00         44.22         2.10 o                         
  -3   3   7        105.57        111.37         2.88 o                         
  -2   3   7        625.81        574.82         5.53 o                         
  -1   3   7        456.33        425.52         3.83 o                         
   0   3   7       1209.52       1167.32         5.78 o                         
   1   3   7         27.95         35.50         2.41 o                         
   2   3   7         60.88         58.68         3.87 o                         
   3   3   7         30.76         27.48         3.89 o                         
   4   3   7         12.90         12.09         2.90 o                         
   5   3   7         63.96         64.81         4.37 o                         
   6   3   7        241.12        248.70         7.73 o                         
   7   3   7          0.02          2.10         5.07 o                         
   8   3   7         20.39         15.12         5.59 o                         
   9   3   7         33.50         26.88         5.88 o                         
  -9   4   7         34.32         19.50         5.71 o                         
  -8   4   7          0.47         11.65         4.26 o                         
  -7   4   7         12.92         10.98         3.59 o                         
  -6   4   7         34.18         46.20         6.80 o                         
  -5   4   7         10.21         10.97         2.63 o                         
  -4   4   7          5.16          7.33         2.70 o                         
  -3   4   7        146.38        161.72         2.73 o                         
  -2   4   7         23.63         27.07         2.47 o                         
  -1   4   7        474.43        430.32         8.86 o                         
   0   4   7        897.43        888.74         6.59 o                         
   1   4   7        211.86        192.94         3.94 o                         
   2   4   7        115.70        124.58         5.53 o                         
   3   4   7        144.95        141.61         8.80 o                         
   4   4   7        104.28        100.91         4.23 o                         
   5   4   7          2.77         -0.03         3.67 o                         
   6   4   7         54.31         62.26         5.11 o                         
   7   4   7        117.14        129.15         9.70 o                         
   8   4   7          3.90         10.91         5.01 o                         
   9   4   7         20.56         25.83        16.01 o                         
  -8   5   7         42.92         46.40         8.13 o                         
  -7   5   7          0.34          1.81         4.30 o                         
  -6   5   7          6.70          8.53         4.62 o                         
  -5   5   7         21.53         21.79         3.34 o                         
  -4   5   7         19.50         25.56         3.29 o                         
  -3   5   7          6.03          7.95         3.30 o                         
  -2   5   7         24.40         25.65         2.75 o                         
  -1   5   7        580.57        569.27        11.86 o                         
   0   5   7        135.31        131.09         6.58 o                         
   1   5   7        112.93        103.83         9.57 o                         
   2   5   7         10.12          5.36         4.98 o                         
   3   5   7         15.50         10.77         5.02 o                         
   4   5   7          7.94         10.11         3.99 o                         
   5   5   7         62.46         59.09         4.55 o                         
   6   5   7         10.45         15.47         4.21 o                         
   7   5   7         69.27         80.92         7.16 o                         
   8   5   7          0.59          1.55         6.07 o                         
  -7   6   7         22.39         45.08        20.79 o                         
  -6   6   7          8.19          9.41         5.23 o                         
  -5   6   7         31.32         29.42         4.61 o                         
  -4   6   7          8.10          8.18         3.85 o                         
  -3   6   7         28.89         26.81         4.43 o                         
  -2   6   7         10.79          2.36         4.53 o                         
  -1   6   7         41.86         42.87         6.31 o                         
   0   6   7         11.56         10.93         6.35 o                         
   1   6   7         11.17         15.11        12.11 o                         
   2   6   7          5.07          4.56         4.44 o                         
   3   6   7         10.92          5.24         5.61 o                         
   4   6   7          2.01         -2.83         4.18 o                         
   5   6   7         13.70          7.40         5.05 o                         
   6   6   7         11.36         29.55         9.44 o                         
   7   6   7         38.31         26.30        12.54 o                         
  -6   7   7          2.76          9.84        11.22 o                         
  -5   7   7         23.76         21.92         5.06 o                         
  -4   7   7          0.71          2.25         6.41 o                         
  -3   7   7         10.02         -4.81         4.81 o                         
  -2   7   7          0.02         -4.74         4.74 o                         
  -1   7   7         65.72         62.68         7.53 o                         
   0   7   7         50.53         49.33         7.39 o                         
   1   7   7          0.68          1.02         8.06 o                         
   2   7   7         12.95          2.89         5.99 o                         
   3   7   7          4.32          3.89         5.95 o                         
   4   7   7          0.50          7.08         5.13 o                         
   5   7   7          3.92         -4.48         4.48 o                         
  -2   8   7         22.29         23.34         5.98 o                         
  -1   8   7          9.96          1.29         5.27 o                         
   0   8   7          4.04         -7.51         7.51 o                         
   1   8   7          1.69          5.69        10.40 o                         
   2   8   7          0.76         -6.52        16.09 o                         
   3   8   7          0.66         14.60         9.45 o                         
 -10   0   8         61.46         68.37         6.05 o                         
  -8   0   8         22.66         21.18         3.42 o                         
  -6   0   8         75.11         78.45         3.97 o                         
  -4   0   8       4414.75       4476.27        21.09 o                         
  -2   0   8      11881.26      11931.39        23.40 o                         
   0   0   8        866.36        881.65         8.65 o                         
   2   0   8      13927.77      13869.00        86.88 o                         
   4   0   8        104.66        117.24         2.79 o                         
   6   0   8       3419.11       3372.18        27.38 o                         
   8   0   8         40.43         33.54         6.79 o                         
  10   0   8         21.27         25.71         8.98 o                         
 -11   1   8         13.68          3.32         7.27 o                         
 -10   1   8          0.75          7.63         3.79 o                         
  -9   1   8          4.09         17.29         3.93 o                         
  -8   1   8          1.33          4.00         2.92 o                         
  -7   1   8         22.87         26.58         2.69 o                         
  -6   1   8          0.35          0.86         1.92 o                         
  -5   1   8         80.54         85.03         1.91 o                         
  -4   1   8        962.83        926.12         4.55 o                         
  -3   1   8         20.48         24.18         1.09 o                         
  -2   1   8        754.20        761.10         4.02 o                         
  -1   1   8        194.70        217.28         3.96 o                         
   0   1   8        462.85        464.67         2.14 o                         
   1   1   8        165.18        169.20         2.43 o                         
   2   1   8          7.76         10.67         1.07 o                         
   3   1   8         31.06         35.96         1.16 o                         
   4   1   8       3050.83       3128.35        21.29 o                         
   5   1   8         92.52        105.73         4.62 o                         
   6   1   8         52.60         55.67         7.30 o                         
   7   1   8         83.45         81.75         5.69 o                         
   8   1   8        191.43        171.56         7.01 o                         
   9   1   8          0.00          4.59         5.03 o                         
  10   1   8         75.07        110.92         7.30 o                         
 -11   2   8          2.96         -4.30        15.19 o                         
 -10   2   8          0.00         17.69         6.92 o                         
  -9   2   8          8.13          6.91         3.63 o                         
  -8   2   8         68.18         69.00         4.36 o                         
  -7   2   8         41.56         36.49         3.02 o                         
  -6   2   8         43.90         51.11         2.81 o                         
  -5   2   8         14.00         21.29         2.01 o                         
  -4   2   8        288.42        322.17         3.09 o                         
  -3   2   8        427.78        440.80         3.09 o                         
  -2   2   8       1374.30       1403.23         7.24 o                         
  -1   2   8         65.30         53.17         1.32 o                         
   0   2   8       2289.06       2337.33         6.04 o                         
   1   2   8       1163.95       1098.30         3.85 o                         
   2   2   8       1816.73       1819.46        15.70 o                         
   3   2   8         44.37         51.95         3.51 o                         
   4   2   8        362.55        352.06         3.78 o                         
   5   2   8         10.72         12.01         3.95 o                         
   6   2   8        232.00        219.91         7.06 o                         
   7   2   8         82.57         87.00         6.07 o                         
   8   2   8         14.88          8.15         5.07 o                         
   9   2   8         18.34         22.64         8.65 o                         
  10   2   8         54.18         58.91         6.82 o                         
 -10   3   8          0.97          7.54         4.91 o                         
  -9   3   8          2.99         10.33         4.69 o                         
  -8   3   8        122.99        130.37         5.11 o                         
  -7   3   8          8.47          7.60         2.96 o                         
  -6   3   8        109.88         98.59         3.52 o                         
  -5   3   8         40.54         43.28         2.86 o                         
  -4   3   8        457.39        450.65         4.12 o                         
  -3   3   8         29.19         29.23         1.57 o                         
  -2   3   8        343.05        349.37         3.20 o                         
  -1   3   8        645.77        656.16         4.90 o                         
   0   3   8         89.31         85.91         1.91 o                         
   1   3   8        419.38        447.17         3.48 o                         
   2   3   8        382.05        384.70         4.89 o                         
   3   3   8         34.71         40.88         4.28 o                         
   4   3   8          4.32          4.57         2.98 o                         
   5   3   8         88.67         85.79         3.92 o                         
   6   3   8         75.14         64.50         5.54 o                         
   7   3   8          0.55         -1.91         7.41 o                         
   8   3   8          1.68          2.92         6.60 o                         
   9   3   8          2.77          6.86         5.63 o                         
  -9   4   8         16.71         13.88         5.49 o                         
  -8   4   8          3.41          4.97         3.93 o                         
  -7   4   8         27.33         39.10         4.33 o                         
  -6   4   8         25.99         27.06         3.23 o                         
  -5   4   8        113.08        110.15         3.32 o                         
  -4   4   8         44.25         38.50         3.00 o                         
  -3   4   8         17.88         20.82         1.93 o                         
  -2   4   8        399.50        435.33         4.71 o                         
  -1   4   8        214.45        226.19         3.57 o                         
   0   4   8        158.75        165.24         5.08 o                         
   1   4   8        101.23         94.07         5.04 o                         
   2   4   8        129.29        108.68         5.37 o                         
   3   4   8          0.05         -1.67         4.17 o                         
   4   4   8          0.01          6.07         5.02 o                         
   5   4   8         23.73         15.90         3.96 o                         
   6   4   8        264.72        289.43         8.50 o                         
   7   4   8         46.07         54.90         6.69 o                         
   8   4   8         22.52         31.75         5.82 o                         
   9   4   8          8.95         10.69        12.94 o                         
  -9   5   8         12.55          1.78         8.10 o                         
  -8   5   8          5.68          7.29         4.05 o                         
  -7   5   8         21.62         15.11         3.89 o                         
  -6   5   8          0.74          2.21         4.89 o                         
  -5   5   8         49.25         45.17         3.49 o                         
  -4   5   8          7.41          5.44         3.11 o                         
  -3   5   8         48.40         48.99         3.76 o                         
  -2   5   8        199.69        201.30         6.23 o                         
  -1   5   8         49.38         49.12         4.07 o                         
   0   5   8        143.88        127.97         6.51 o                         
   1   5   8          7.28          7.69         4.83 o                         
   2   5   8         13.76         16.69         5.01 o                         
   3   5   8          1.20          2.67         4.82 o                         
   4   5   8         73.13         76.43         4.94 o                         
   5   5   8          8.68          2.80         5.90 o                         
   6   5   8         86.65         77.70         5.07 o                         
   7   5   8         24.48         25.23         6.46 o                         
   8   5   8          8.90         31.31        25.34 o                         
  -7   6   8          0.22         -5.06         5.06 o                         
  -6   6   8         34.69         40.90         6.35 o                         
  -5   6   8          7.22          6.73         4.59 o                         
  -4   6   8          0.89          0.07         4.21 o                         
  -3   6   8         17.08         15.23         4.22 o                         
  -2   6   8          1.52          0.84         3.69 o                         
  -1   6   8        388.67        358.85         6.94 o                         
   0   6   8         12.02          4.30         5.82 o                         
   1   6   8         10.66         13.16         5.91 o                         
   2   6   8         36.26         34.82         6.23 o                         
   3   6   8         29.51         24.38         5.56 o                         
   4   6   8         10.46          5.25         5.00 o                         
   5   6   8         12.84          9.22         5.04 o                         
   6   6   8        273.51        273.06         7.85 o                         
   7   6   8         25.59         24.02         7.58 o                         
  -6   7   8          1.57         -0.13         9.73 o                         
  -5   7   8         12.54          6.57         6.21 o                         
  -4   7   8          4.53          4.60         6.10 o                         
  -3   7   8          1.02          1.71         5.30 o                         
  -2   7   8          4.12          4.83         4.78 o                         
  -1   7   8          0.17         -0.44         3.85 o                         
   0   7   8         21.60         11.51         8.01 o                         
   1   7   8         10.74          6.81         5.89 o                         
   2   7   8          1.69         -2.62         6.09 o                         
   3   7   8         13.18          5.59         7.13 o                         
   4   7   8          2.36          1.69         4.75 o                         
   5   7   8          0.47          8.54         4.82 o                         
   6   7   8         18.02          9.90         9.47 o                         
  -2   8   8          1.77         -2.62         6.00 o                         
  -1   8   8         14.54         10.52         6.06 o                         
   0   8   8          0.04         16.80         8.16 o                         
   1   8   8         10.85          5.55         7.49 o                         
   2   8   8          0.15         -8.76         8.76 o                         
   3   8   8          0.01          5.54        10.08 o                         
  -9   0   9        203.22        188.32         9.53 o                         
  -7   0   9         75.88         76.89         3.82 o                         
  -5   0   9       2734.87       2797.59         9.18 o                         
  -3   0   9        627.34        526.47         4.06 o                         
  -1   0   9       4012.71       3625.84        22.03 o                         
   1   0   9         17.14         10.54         1.14 o                         
   3   0   9         96.36        180.66        16.55 o                         
   5   0   9          0.00          0.29         2.62 o                         
   7   0   9        608.97        572.54        13.92 o                         
   9   0   9        157.63        190.70        10.89 o                         
 -11   1   9         21.97         61.22         9.65 o                         
 -10   1   9          0.74          6.24         4.10 o                         
  -9   1   9          0.16         -3.39         3.39 o                         
  -8   1   9          0.96         -0.69         2.64 o                         
  -7   1   9        219.01        205.49         4.05 o                         
  -6   1   9        142.16        139.96         2.58 o                         
  -5   1   9          1.11          6.14         1.61 o                         
  -4   1   9        481.92        509.01         2.82 o                         
  -3   1   9       1460.41       1475.89         5.86 o                         
  -2   1   9       1040.85       1011.61         4.11 o                         
  -1   1   9       1007.64        877.21         3.49 o                         
   0   1   9       1787.09       1724.43         6.51 o                         
   1   1   9          1.12          1.95         1.03 o                         
   2   1   9        349.01        371.24         5.57 o                         
   3   1   9         76.82         78.83         1.38 o                         
   4   1   9          0.42          4.57         3.23 o                         
   5   1   9        128.23        119.40         4.88 o                         
   6   1   9         25.93         25.05         4.75 o                         
   7   1   9          7.18          8.34         5.19 o                         
   8   1   9          0.19          0.06         5.09 o                         
   9   1   9          0.00         -2.57         5.13 o                         
  10   1   9         17.09         25.94         5.51 o                         
 -11   2   9          8.83         12.34         5.21 o                         
 -10   2   9          0.01          3.50         4.78 o                         
  -9   2   9         71.67         70.45         4.54 o                         
  -8   2   9          0.02          5.42         5.16 o                         
  -7   2   9         46.10         45.58         3.14 o                         
  -6   2   9        155.32        161.95         3.66 o                         
  -5   2   9        253.58        259.43         3.31 o                         
  -4   2   9        199.47        218.04         2.94 o                         
  -3   2   9        305.00        291.77         2.71 o                         
  -2   2   9        396.46        377.30         2.49 o                         
  -1   2   9        885.98        913.11         4.79 o                         
   0   2   9          1.97          3.24         1.38 o                         
   1   2   9       4133.08       4091.89         6.74 o                         
   2   2   9         15.93         13.87         2.53 o                         
   3   2   9        883.73        842.99         8.43 o                         
   4   2   9         29.90         30.55         2.58 o                         
   5   2   9        162.99        154.73         9.63 o                         
   6   2   9        357.79        379.04         8.64 o                         
   7   2   9        227.72        220.30         7.46 o                         
   8   2   9         17.25         21.45         7.87 o                         
   9   2   9        107.98        118.45        11.09 o                         
  10   2   9          6.42          1.03         8.81 o                         
 -10   3   9          0.11          3.52         4.90 o                         
  -9   3   9         24.73         22.69         4.45 o                         
  -8   3   9          0.00         -1.86         3.61 o                         
  -7   3   9        113.60        124.79         4.62 o                         
  -6   3   9          4.95          2.26         2.74 o                         
  -5   3   9          1.54         -0.73         2.40 o                         
  -4   3   9        190.70        192.53         3.15 o                         
  -3   3   9        122.05        146.09         2.25 o                         
  -2   3   9        734.70        752.22         9.68 o                         
  -1   3   9        639.07        611.62         3.81 o                         
   0   3   9          4.44          3.79         1.44 o                         
   1   3   9        468.33        503.92         3.84 o                         
   2   3   9         99.78        105.87         2.47 o                         
   3   3   9         84.82         89.06         4.41 o                         
   4   3   9        201.57        221.04         8.65 o                         
   5   3   9         58.50         53.37         3.65 o                         
   6   3   9        343.75        312.74        10.76 o                         
   7   3   9          6.41          3.42         5.44 o                         
   8   3   9          2.91         -0.30         5.11 o                         
   9   3   9          3.13         -1.11         5.28 o                         
  -9   4   9         26.42         28.48         6.09 o                         
  -8   4   9         69.05         69.51         8.86 o                         
  -7   4   9         77.26         73.94         6.89 o                         
  -6   4   9          8.50          6.36         3.80 o                         
  -5   4   9         18.55         21.85         3.36 o                         
  -4   4   9         20.15         20.08         3.01 o                         
  -3   4   9         42.41         28.31         2.06 o                         
  -2   4   9        496.15        490.76         7.67 o                         
  -1   4   9        783.40        805.39         6.90 o                         
   0   4   9          2.23          0.44         2.58 o                         
   1   4   9        534.27        557.33         6.75 o                         
   2   4   9          0.29         -0.91         4.12 o                         
   3   4   9        226.88        222.33         6.85 o                         
   4   4   9         11.57         12.96         3.39 o                         
   5   4   9        147.03        159.15         9.91 o                         
   6   4   9         16.91         32.95         9.80 o                         
   7   4   9        433.75        420.90        15.03 o                         
   8   4   9          3.73          7.31         8.73 o                         
   9   4   9          0.33         -1.82         9.29 o                         
  -9   5   9          1.20         -7.79         9.37 o                         
  -8   5   9          7.92          8.37         4.62 o                         
  -7   5   9          9.16         12.42         5.16 o                         
  -6   5   9         19.17         24.00         4.81 o                         
  -5   5   9         63.98         62.91         4.54 o                         
  -4   5   9          0.08          1.99         3.13 o                         
  -3   5   9          0.74          2.56         3.31 o                         
  -2   5   9        214.31        217.10         4.19 o                         
  -1   5   9         44.14         35.48         2.86 o                         
   0   5   9          0.98          1.20         3.54 o                         
   1   5   9         97.39         85.05         7.22 o                         
   2   5   9         55.62         52.88         7.56 o                         
   3   5   9          8.48          6.65         4.98 o                         
   4   5   9          1.90          7.79         5.40 o                         
   5   5   9          2.85          3.22         4.02 o                         
   6   5   9         71.84         63.09         6.41 o                         
   7   5   9         18.50         24.40         6.49 o                         
   8   5   9         27.80         23.18         7.88 o                         
  -8   6   9          1.83         15.52         9.14 o                         
  -7   6   9         20.12         13.62         5.54 o                         
  -6   6   9          0.11         -6.76         6.76 o                         
  -5   6   9          3.85          7.96         4.60 o                         
  -4   6   9         11.07         12.84         4.36 o                         
  -3   6   9         31.75         34.55         4.15 o                         
  -2   6   9         22.02         17.09         3.81 o                         
  -1   6   9         19.66         35.00         3.67 o                         
   0   6   9         39.53         31.16         6.05 o                         
   1   6   9         37.26         28.53        16.56 o                         
   2   6   9         28.32         21.84         8.85 o                         
   3   6   9          9.45         18.53         5.79 o                         
   4   6   9          2.25          6.63         4.31 o                         
   5   6   9          4.07         11.82         4.31 o                         
   6   6   9          0.51         21.97        11.10 o                         
  -6   7   9          0.17         -7.35        10.72 o                         
  -5   7   9          7.67         -0.08         7.10 o                         
  -4   7   9          8.15          0.38         6.54 o                         
  -3   7   9          0.58          1.41         8.51 o                         
  -2   7   9         44.60         41.29         6.55 o                         
  -1   7   9          0.18          5.94         3.48 o                         
   0   7   9         17.18         23.08         7.49 o                         
   1   7   9         19.21         15.52         6.34 o                         
   2   7   9          6.38          4.91         6.05 o                         
   3   7   9         11.94          3.52         6.47 o                         
   4   7   9          5.00         25.79         9.77 o                         
   5   7   9          0.15         -3.81         4.88 o                         
  -2   8   9          4.31          8.16         6.84 o                         
  -1   8   9          0.06         -3.38         6.68 o                         
   0   8   9          0.00         22.92         6.77 o                         
   1   8   9         28.35         32.01         6.84 o                         
   2   8   9          0.90         26.74         8.73 o                         
   3   8   9         21.63         18.70        10.09 o                         
 -10   0  10          0.02         -0.24         5.10 o                         
  -8   0  10         37.35         39.71         3.84 o                         
  -6   0  10        969.25        966.44        22.35 o                         
  -4   0  10         29.69         43.28         2.16 o                         
  -2   0  10       3020.76       3122.90        20.70 o                         
   0   0  10        534.17        491.70         3.00 o                         
   2   0  10       2081.43       2174.65         7.03 o                         
   4   0  10       1583.19       1628.64         9.64 o                         
   6   0  10       3089.88       3060.32        26.77 o                         
   8   0  10        103.41         85.05         8.69 o                         
  10   0  10        140.92        177.81        11.95 o                         
 -11   1  10          1.20         53.67         9.80 o                         
 -10   1  10         10.39          3.35         3.66 o                         
  -9   1  10         14.34         11.54         4.36 o                         
  -8   1  10          1.05          1.76         2.62 o                         
  -7   1  10         35.54         35.71         2.82 o                         
  -6   1  10         28.48         25.20         2.10 o                         
  -5   1  10          0.02         -0.95         1.66 o                         
  -4   1  10         23.70         37.81         1.98 o                         
  -3   1  10        120.23        141.17         1.91 o                         
  -2   1  10       3984.29       3846.49        13.97 o                         
  -1   1  10         36.98         46.33         1.53 o                         
   0   1  10       1281.25       1301.41         5.08 o                         
   1   1  10          7.04          9.62         0.88 o                         
   2   1  10       6499.70       6512.27        19.87 o                         
   3   1  10        158.14        162.44         2.08 o                         
   4   1  10        349.55        337.55         7.55 o                         
   5   1  10        312.94        323.24         4.67 o                         
   6   1  10          7.49         -2.46         5.00 o                         
   7   1  10         82.34         70.23         5.85 o                         
   8   1  10        337.70        362.61         8.92 o                         
   9   1  10          0.07         -3.17         4.51 o                         
  10   1  10         95.82        120.66        10.48 o                         
 -11   2  10          0.82         49.44        12.22 o                         
 -10   2  10         16.25         25.76         6.90 o                         
  -9   2  10         12.50         12.96         4.00 o                         
  -8   2  10         24.22         24.10         3.72 o                         
  -7   2  10         39.87         37.51         3.13 o                         
  -6   2  10        181.69        201.51         4.41 o                         
  -5   2  10        285.91        269.28         3.99 o                         
  -4   2  10        122.96        122.04         2.28 o                         
  -3   2  10         49.27         50.75         1.45 o                         
  -2   2  10         33.74         41.90         1.49 o                         
  -1   2  10          3.03          0.95         1.11 o                         
   0   2  10        694.07        740.00         4.10 o                         
   1   2  10        406.62        428.59         2.53 o                         
   2   2  10        760.05        649.78         9.09 o                         
   3   2  10        343.09        302.92         6.51 o                         
   4   2  10          7.59          3.72         2.18 o                         
   5   2  10         45.54         52.94         4.52 o                         
   6   2  10       4443.34       4515.37        24.04 o                         
   7   2  10          3.91         16.49         5.44 o                         
   8   2  10         95.87         84.95         6.11 o                         
   9   2  10         30.07         27.82         5.45 o                         
 -10   3  10          8.54          6.33         5.12 o                         
  -9   3  10          7.43         11.56         5.77 o                         
  -8   3  10          0.78         -3.98         3.98 o                         
  -7   3  10          4.52          2.76         3.56 o                         
  -6   3  10         24.04         23.84         3.13 o                         
  -5   3  10        107.77        100.07         3.34 o                         
  -4   3  10         53.16         55.19         2.54 o                         
  -3   3  10       2195.99       2120.43         7.64 o                         
  -2   3  10        278.73        265.97         3.27 o                         
  -1   3  10        277.37        271.65         3.27 o                         
   0   3  10       1010.13       1082.55         4.40 o                         
   1   3  10        809.81        842.02         4.51 o                         
   2   3  10        798.60        852.43         7.87 o                         
   3   3  10         44.74         42.61         4.06 o                         
   4   3  10         21.95         26.81         3.12 o                         
   5   3  10         69.87         73.74         5.32 o                         
   6   3  10         87.04         86.92         6.07 o                         
   7   3  10          0.31          1.47         5.96 o                         
   8   3  10        104.18        113.76         6.46 o                         
   9   3  10         33.53         38.34         5.83 o                         
  -9   4  10         32.23         42.30         4.51 o                         
  -8   4  10         17.32         17.63         4.35 o                         
  -7   4  10          6.07          7.26         4.21 o                         
  -6   4  10         34.24         37.44         3.84 o                         
  -5   4  10          0.53          0.10         3.99 o                         
  -4   4  10        254.19        272.16         5.35 o                         
  -3   4  10        100.50        103.25         2.57 o                         
  -2   4  10         21.34         28.08         2.38 o                         
  -1   4  10         76.89         82.02         2.86 o                         
   0   4  10         12.03         13.25         2.59 o                         
   1   4  10         62.37         62.33         3.67 o                         
   2   4  10          6.21          2.74         4.01 o                         
   3   4  10          5.99          5.14         4.47 o                         
   4   4  10         12.47          8.18         3.39 o                         
   5   4  10        397.04        404.27         7.06 o                         
   6   4  10        781.30        780.88        12.32 o                         
   7   4  10         27.58         40.16         6.61 o                         
   8   4  10          6.04          0.58         5.82 o                         
  -9   5  10          8.29         34.83        11.28 o                         
  -8   5  10         39.60         37.17         5.02 o                         
  -7   5  10          2.23          4.40         4.66 o                         
  -6   5  10          5.23          7.08         4.54 o                         
  -5   5  10          2.84          1.42         3.69 o                         
  -4   5  10          3.56          4.24         3.52 o                         
  -3   5  10         82.35         86.15         4.04 o                         
  -2   5  10        427.90        421.03         8.53 o                         
  -1   5  10        145.63        126.97         3.59 o                         
   0   5  10         13.18         15.34         5.08 o                         
   1   5  10          0.60          2.79         4.63 o                         
   2   5  10        139.37        113.36         5.98 o                         
   3   5  10         59.79         53.92         8.95 o                         
   4   5  10          0.12          3.09         5.04 o                         
   5   5  10         61.63         45.28         4.51 o                         
   6   5  10         32.89         26.63         5.91 o                         
   7   5  10         30.89         40.11         6.82 o                         
   8   5  10         17.51         20.07         5.63 o                         
  -8   6  10          0.00         -9.19        10.38 o                         
  -7   6  10          7.64         10.70         5.13 o                         
  -6   6  10          4.79          0.26         5.91 o                         
  -5   6  10          0.18          4.28         8.35 o                         
  -4   6  10          1.15          0.39         4.63 o                         
  -3   6  10          0.34         -4.40         5.68 o                         
  -2   6  10         12.42         17.67         3.23 o                         
  -1   6  10        122.26        113.72         5.09 o                         
   0   6  10          6.70          7.66         6.54 o                         
   1   6  10          0.00          2.66         5.32 o                         
   2   6  10         16.24         15.56         5.80 o                         
   3   6  10          8.16          5.00         5.78 o                         
   4   6  10          6.96         18.55         5.86 o                         
   5   6  10          0.03         15.99         6.33 o                         
   6   6  10        153.58        146.60         8.86 o                         
  -6   7  10          5.49         11.38        11.35 o                         
  -5   7  10          3.44          8.01         5.15 o                         
  -4   7  10          3.77          1.04         5.01 o                         
  -3   7  10          2.61         -4.11         6.33 o                         
  -2   7  10          0.64          1.36         5.14 o                         
  -1   7  10         13.63         15.40         4.49 o                         
   0   7  10          0.61         12.91         4.20 o                         
   1   7  10         28.37         28.50        11.56 o                         
   2   7  10         53.93         61.12        12.87 o                         
   3   7  10          2.70         -5.33         5.33 o                         
   4   7  10         31.43         40.31        11.00 o                         
   5   7  10          2.55         -0.37        12.57 o                         
  -2   8  10         20.04         15.51         7.32 o                         
  -1   8  10         22.66         20.31         8.91 o                         
   0   8  10          0.01          0.83         6.45 o                         
   1   8  10          0.33         27.54        20.29 o                         
   2   8  10         15.99         29.79         9.85 o                         
  -9   0  11        131.56        141.82         6.15 o                         
  -7   0  11        522.32        547.63         6.34 o                         
  -5   0  11         13.81          8.51         2.17 o                         
  -3   0  11       2434.84       2346.05        10.32 o                         
  -1   0  11       2103.31       2098.48         9.67 o                         
   1   0  11        254.08        274.21         2.43 o                         
   3   0  11       8727.23       9407.46        70.87 o                         
   5   0  11         21.54         23.71         3.22 o                         
   7   0  11       1421.04       1380.59        20.31 o                         
   9   0  11         70.60         63.31         8.13 o                         
 -11   1  11         36.68         69.14         9.83 o                         
 -10   1  11          0.10         -0.69         3.76 o                         
  -9   1  11        161.43        160.59         9.37 o                         
  -8   1  11         15.23         15.61         2.93 o                         
  -7   1  11          0.26          1.19         2.43 o                         
  -6   1  11         37.90         38.61         2.35 o                         
  -5   1  11        424.99        449.34         3.63 o                         
  -4   1  11        283.53        308.92         2.21 o                         
  -3   1  11       2557.32       2496.26         5.26 o                         
  -2   1  11         78.19         82.19         2.89 o                         
  -1   1  11       1231.17       1199.48         4.64 o                         
   0   1  11        367.30        378.29         3.37 o                         
   1   1  11         22.73         28.05         1.26 o                         
   2   1  11       1173.31       1355.06        27.22 o                         
   3   1  11        346.07        383.05         2.46 o                         
   4   1  11         18.71         15.99         1.92 o                         
   5   1  11         22.42         24.91         2.14 o                         
   6   1  11          2.68         -3.26         7.18 o                         
   7   1  11         27.85         24.82         5.29 o                         
   8   1  11          0.91          3.93         4.78 o                         
   9   1  11         21.04         20.72         6.13 o                         
  10   1  11          0.03          6.08         6.00 o                         
 -11   2  11          4.49         21.19        10.65 o                         
 -10   2  11          8.11         16.91         3.49 o                         
  -9   2  11          4.35         12.95         5.04 o                         
  -8   2  11          8.89          5.46         3.62 o                         
  -7   2  11         43.26         39.18         3.66 o                         
  -6   2  11          0.00          0.60         2.15 o                         
  -5   2  11        144.14        157.06         2.63 o                         
  -4   2  11       1048.66       1000.79         6.55 o                         
  -3   2  11        601.86        563.78         3.10 o                         
  -2   2  11          0.99          0.83         1.07 o                         
  -1   2  11         20.81         17.16         1.13 o                         
   0   2  11       2241.96       2260.64         9.17 o                         
   1   2  11         20.02         25.21         1.28 o                         
   2   2  11        264.57        245.87         3.84 o                         
   3   2  11         50.35         60.03         2.81 o                         
   4   2  11        143.38        143.51         6.09 o                         
   5   2  11        331.21        343.02         7.29 o                         
   6   2  11        241.69        322.99         8.63 o                         
   7   2  11        638.21        606.85        10.56 o                         
   8   2  11          3.30          1.37         5.02 o                         
   9   2  11         21.79         23.13         5.50 o                         
 -10   3  11          6.50          5.54         5.03 o                         
  -9   3  11         59.71         49.32         6.10 o                         
  -8   3  11         20.36         21.84         4.04 o                         
  -7   3  11         54.60         65.98         5.68 o                         
  -6   3  11         24.27         25.43         3.68 o                         
  -5   3  11          5.76          2.76         2.70 o                         
  -4   3  11        193.58        185.53         3.39 o                         
  -3   3  11        553.99        550.73         5.41 o                         
  -2   3  11          0.94          1.16         1.36 o                         
  -1   3  11         38.01         53.01         1.59 o                         
   0   3  11          9.39         15.14         1.84 o                         
   1   3  11         55.35         75.75         2.34 o                         
   2   3  11         91.24         98.40         3.39 o                         
   3   3  11        221.26        237.15         5.92 o                         
   4   3  11         56.06         64.07         5.03 o                         
   5   3  11       1101.00       1105.51        27.25 o                         
   6   3  11         36.70         51.68         5.80 o                         
   7   3  11         57.84         44.56         5.46 o                         
   8   3  11          0.34          3.85         6.54 o                         
   9   3  11          5.35         11.30         5.48 o                         
  -9   4  11          1.99          2.74         4.69 o                         
  -8   4  11          0.06         -4.38         4.38 o                         
  -7   4  11         72.63         80.60         5.73 o                         
  -6   4  11          4.72         10.10         3.73 o                         
  -5   4  11        202.60        181.65         5.80 o                         
  -4   4  11        279.53        263.87         5.32 o                         
  -3   4  11        130.12        125.21         2.68 o                         
  -2   4  11         52.81         52.58         2.56 o                         
  -1   4  11         14.75         21.00         2.50 o                         
   0   4  11         13.54         12.66         2.63 o                         
   1   4  11         45.70         47.16         3.59 o                         
   2   4  11         71.86         68.41         3.60 o                         
   3   4  11         25.64         16.08         8.86 o                         
   4   4  11         57.38         59.80         5.62 o                         
   5   4  11        235.81        220.92         7.73 o                         
   6   4  11        155.49        202.94        28.44 o                         
   7   4  11        146.42        145.27         7.85 o                         
   8   4  11          1.10          2.20         9.29 o                         
  -9   5  11         13.80         35.34         8.09 o                         
  -8   5  11          1.56         -1.68         4.89 o                         
  -7   5  11          3.33          1.85         5.10 o                         
  -6   5  11          3.38          6.02         6.77 o                         
  -5   5  11          0.16          1.09         4.36 o                         
  -4   5  11          0.12         -2.62         3.58 o                         
  -3   5  11          3.50          2.57         3.95 o                         
  -2   5  11        220.27        227.66         4.36 o                         
  -1   5  11         12.42         16.59         2.75 o                         
   0   5  11         70.07         55.47         5.95 o                         
   1   5  11        120.95        104.96         6.05 o                         
   2   5  11          1.47          8.50         4.67 o                         
   3   5  11         58.85         61.62         5.61 o                         
   4   5  11          4.22          0.57         5.56 o                         
   5   5  11          3.93          1.92         3.45 o                         
   6   5  11          0.00          2.77         5.57 o                         
   7   5  11         11.86         10.64         6.13 o                         
  -8   6  11          0.07         12.49         9.14 o                         
  -7   6  11         51.72         59.57         5.79 o                         
  -6   6  11          2.48         -2.07         7.09 o                         
  -5   6  11        110.74        114.33         7.39 o                         
  -4   6  11          0.25         -2.88         4.98 o                         
  -3   6  11         80.40         81.28         5.27 o                         
  -2   6  11         80.85         89.83         4.16 o                         
  -1   6  11          0.57          0.95         3.25 o                         
   0   6  11          3.41          1.36         3.60 o                         
   1   6  11         59.36         45.58         5.90 o                         
   2   6  11          2.68         -2.43         5.37 o                         
   3   6  11         48.23         35.66         9.48 o                         
   4   6  11          5.60          4.38         4.58 o                         
   5   6  11        188.50        172.01         6.48 o                         
   6   6  11         45.57         56.47         7.91 o                         
  -6   7  11          4.65         -4.31         9.06 o                         
  -5   7  11          2.23          6.50         5.26 o                         
  -4   7  11          0.09         -3.86         5.54 o                         
  -3   7  11          1.34         -0.81         5.94 o                         
  -2   7  11          2.45          0.99         6.30 o                         
  -1   7  11          6.46          1.34         4.10 o                         
   0   7  11          0.62          1.54         3.39 o                         
   1   7  11         13.01         23.40         4.31 o                         
   2   7  11          3.07         11.52         6.55 o                         
   3   7  11         29.43         29.32         6.45 o                         
   4   7  11          2.94          0.59         6.40 o                         
   5   7  11          1.16         -6.37        11.20 o                         
  -2   8  11          0.90         -4.28         7.17 o                         
  -1   8  11          6.95         -1.27         8.93 o                         
   0   8  11          0.03         16.49        11.82 o                         
   1   8  11          0.33          8.31         7.12 o                         
   2   8  11          1.36         11.53         9.07 o                         
 -10   0  12          0.79         12.56         5.95 o                         
  -8   0  12         59.92         61.80         5.88 o                         
  -6   0  12         10.11          8.94         2.77 o                         
  -4   0  12        205.91        215.50         3.21 o                         
  -2   0  12       2202.40       2152.60        13.68 o                         
   0   0  12          4.92         10.94         1.11 o                         
   2   0  12       4034.72       4459.74        20.95 o                         
   4   0  12        735.69        741.10         5.92 o                         
   6   0  12       4558.74       4639.43        33.55 o                         
   8   0  12         50.98         63.49         8.25 o                         
  10   0  12         40.38         42.00         9.20 o                         
 -11   1  12          1.12          8.60         9.91 o                         
 -10   1  12         70.71         93.37         6.06 o                         
  -9   1  12         19.00         27.76         4.38 o                         
  -8   1  12          4.60          9.95         2.98 o                         
  -7   1  12         68.19         56.60         3.33 o                         
  -6   1  12        514.18        507.80         4.61 o                         
  -5   1  12         72.15         57.24         1.97 o                         
  -4   1  12        132.54        118.48         2.52 o                         
  -3   1  12         13.34         11.56         1.20 o                         
  -2   1  12         75.27         81.80         1.57 o                         
  -1   1  12       2025.11       2118.82         6.31 o                         
   0   1  12        173.98        158.46         1.31 o                         
   1   1  12        244.83        246.04         1.96 o                         
   2   1  12      17246.41      17582.45        34.97 o                         
   3   1  12          9.25         10.94         1.14 o                         
   4   1  12         58.71         71.86         2.42 o                         
   5   1  12         73.09         69.01         3.10 o                         
   6   1  12        385.45        390.72        11.79 o                         
   7   1  12         14.69         14.29         5.03 o                         
   8   1  12        118.33        139.30         6.80 o                         
   9   1  12          0.04          1.70         8.12 o                         
 -11   2  12          0.36         13.72         6.82 o                         
 -10   2  12          7.41         15.77         4.65 o                         
  -9   2  12          8.41         13.74         3.30 o                         
  -8   2  12        101.32         86.42         3.88 o                         
  -7   2  12          0.17          1.03         3.00 o                         
  -6   2  12         50.51         46.07         2.99 o                         
  -5   2  12          5.42          3.74         1.70 o                         
  -4   2  12         66.82         62.08         1.84 o                         
  -3   2  12         74.51         70.15         2.22 o                         
  -2   2  12         61.38         61.09         1.39 o                         
  -1   2  12        439.91        455.76         3.26 o                         
   0   2  12        330.35        308.33         3.30 o                         
   1   2  12        143.65        152.26         2.18 o                         
   2   2  12        268.81        269.98         3.57 o                         
   3   2  12          0.87          2.55         2.41 o                         
   4   2  12        322.35        337.11         5.00 o                         
   5   2  12          0.49          7.15         2.83 o                         
   6   2  12       2937.35       2890.17        63.56 o                         
   7   2  12         55.64         63.00         6.24 o                         
   8   2  12          0.13         -2.68         4.81 o                         
   9   2  12          0.62          1.62         5.21 o                         
 -10   3  12         21.58         26.46         8.38 o                         
  -9   3  12          0.61         -2.31         4.24 o                         
  -8   3  12         23.96         21.32         4.26 o                         
  -7   3  12         51.50         50.49         4.21 o                         
  -6   3  12          0.22         -3.33         3.33 o                         
  -5   3  12        157.68        143.52         4.40 o                         
  -4   3  12        330.68        332.23         4.89 o                         
  -3   3  12        562.36        527.25         3.85 o                         
  -2   3  12        980.35        945.71         6.55 o                         
  -1   3  12         76.79         78.68         1.74 o                         
   0   3  12        112.93        142.94         2.01 o                         
   1   3  12          0.00          2.36         1.32 o                         
   2   3  12       1903.78       1949.38         7.18 o                         
   3   3  12         98.06         98.31         4.69 o                         
   4   3  12        257.35        288.67         5.14 o                         
   5   3  12        457.95        450.48        14.79 o                         
   6   3  12         53.62         76.76         6.16 o                         
   7   3  12          5.19          8.98         5.73 o                         
   8   3  12         14.43          7.44         5.79 o                         
   9   3  12          8.45         -4.46         5.73 o                         
  -9   4  12          4.42         -3.74         4.91 o                         
  -8   4  12         12.57          8.52         4.30 o                         
  -7   4  12         12.31          9.92         4.00 o                         
  -6   4  12         11.28         11.66         4.24 o                         
  -5   4  12         63.62         68.11         4.87 o                         
  -4   4  12         29.91         37.17         4.45 o                         
  -3   4  12        189.46        182.23         3.34 o                         
  -2   4  12        892.77        933.66         7.89 o                         
  -1   4  12         36.27         44.74         2.67 o                         
   0   4  12         75.64         86.57         2.88 o                         
   1   4  12         15.90         24.65         2.74 o                         
   2   4  12         24.25         27.68         3.26 o                         
   3   4  12          0.21          2.01         7.24 o                         
   4   4  12        275.25        247.85         7.44 o                         
   5   4  12        197.18        194.65         7.57 o                         
   6   4  12       1379.05       1409.28        33.07 o                         
   7   4  12         23.64         26.34         7.91 o                         
   8   4  12         41.11         54.31         8.49 o                         
  -9   5  12          0.30         13.13         9.81 o                         
  -8   5  12          2.25          5.97         5.44 o                         
  -7   5  12          1.26          1.42         5.02 o                         
  -6   5  12         40.92         41.76         5.36 o                         
  -5   5  12          0.00          0.92         4.63 o                         
  -4   5  12         29.17         36.10         3.95 o                         
  -3   5  12        139.04        128.15         4.38 o                         
  -2   5  12        301.38        299.03         5.39 o                         
  -1   5  12         79.38         90.18         3.69 o                         
   0   5  12         90.58         92.96         4.47 o                         
   1   5  12         13.67         21.44         3.76 o                         
   2   5  12        250.52        246.33        13.24 o                         
   3   5  12         40.69         44.90         7.16 o                         
   4   5  12         56.23         62.24        12.02 o                         
   5   5  12          1.03          2.01         4.65 o                         
   6   5  12         59.00         58.64         8.24 o                         
   7   5  12          6.77          7.40         5.74 o                         
  -7   6  12          3.46         -7.23         7.23 o                         
  -6   6  12          0.16          5.36         4.70 o                         
  -5   6  12          9.52          8.52         4.69 o                         
  -4   6  12         25.13         30.45         4.96 o                         
  -3   6  12         35.88         44.15         8.15 o                         
  -2   6  12        487.90        505.44         7.12 o                         
  -1   6  12         66.04         73.09         4.72 o                         
   0   6  12          2.29          2.51         3.23 o                         
   1   6  12          1.12         10.19         6.19 o                         
   2   6  12          3.85          3.88         8.05 o                         
   3   6  12          3.05         -3.29         5.11 o                         
   4   6  12          0.76          3.15         5.47 o                         
   5   6  12          6.06         15.42         8.30 o                         
   6   6  12        303.52        282.89        10.56 o                         
  -6   7  12         23.34         26.26        11.47 o                         
  -5   7  12         23.18         45.11         7.44 o                         
  -4   7  12          9.81         13.50         5.50 o                         
  -3   7  12          0.00         -0.95        16.56 o                         
  -2   7  12          5.64          7.76         5.94 o                         
  -1   7  12          0.02          2.21         4.26 o                         
   0   7  12          0.58         -1.55         3.95 o                         
   1   7  12          0.03          2.55         4.12 o                         
   2   7  12         39.24         40.73         5.06 o                         
   3   7  12         14.81         24.04         7.16 o                         
   4   7  12          3.26         -6.49         6.49 o                         
   5   7  12          1.70         -8.09         8.09 o                         
  -2   8  12         29.98         23.38         8.46 o                         
  -1   8  12         10.42         20.09         8.73 o                         
   0   8  12          0.15          8.82         6.44 o                         
   1   8  12          0.16         13.86        25.39 o                         
 -11   0  13        105.94        131.59        10.69 o                         
  -9   0  13          8.19         18.70         7.57 o                         
  -7   0  13        114.56        119.28         4.90 o                         
  -5   0  13       1114.05       1048.13         8.36 o                         
  -3   0  13       1526.73       1587.83        11.08 o                         
  -1   0  13        664.78        644.40         4.09 o                         
   1   0  13        353.90        314.52         3.07 o                         
   3   0  13       2306.32       2432.14        10.07 o                         
   5   0  13         18.01         17.55         3.30 o                         
   7   0  13        338.17        359.92        12.15 o                         
   9   0  13          3.61         -6.70         6.70 o                         
 -11   1  13          1.66          6.61         6.01 o                         
 -10   1  13          0.24         13.67         3.94 o                         
  -9   1  13        161.02        159.62         5.50 o                         
  -8   1  13          0.60          2.00         2.85 o                         
  -7   1  13         62.86         50.60         3.28 o                         
  -6   1  13         11.53          9.03         2.65 o                         
  -5   1  13        168.27        159.47         2.51 o                         
  -4   1  13        290.72        282.32         2.25 o                         
  -3   1  13        758.78        727.61         3.01 o                         
  -2   1  13         18.78         23.09         1.62 o                         
  -1   1  13       5142.65       5054.74        12.42 o                         
   0   1  13        154.74        155.77         1.39 o                         
   1   1  13         43.96         53.76         1.44 o                         
   2   1  13        601.98        731.51        22.18 o                         
   3   1  13       1178.42       1316.18         9.70 o                         
   4   1  13         65.27         68.26         2.51 o                         
   5   1  13         77.85         64.18         3.06 o                         
   6   1  13         38.17         25.13         5.31 o                         
   7   1  13        410.53        392.31         8.79 o                         
   8   1  13         37.72         31.17         5.44 o                         
   9   1  13        136.40        131.21         7.13 o                         
 -10   2  13          4.88          3.04         4.32 o                         
  -9   2  13         23.13         18.56         3.40 o                         
  -8   2  13         55.73         59.02         4.73 o                         
  -7   2  13        206.94        220.46         4.68 o                         
  -6   2  13          0.72          2.85         2.74 o                         
  -5   2  13        150.83        156.86         3.13 o                         
  -4   2  13        176.74        175.13         2.51 o                         
  -3   2  13       2294.49       2311.50         9.81 o                         
  -2   2  13        201.48        190.37         2.66 o                         
  -1   2  13       3586.32       3709.60         9.74 o                         
   0   2  13        790.69        813.85         4.15 o                         
   1   2  13        290.60        262.94         2.18 o                         
   2   2  13         20.02         20.02         1.66 o                         
   3   2  13        101.19        109.60         2.76 o                         
   4   2  13        164.57        171.67         4.03 o                         
   5   2  13        589.65        604.98         7.00 o                         
   6   2  13         57.85         83.85         6.38 o                         
   7   2  13        396.40        400.95         9.15 o                         
   8   2  13         14.31         10.14         5.27 o                         
   9   2  13         14.36         17.61         6.65 o                         
 -10   3  13         29.14         12.66         5.21 o                         
  -9   3  13          0.62          7.99         3.92 o                         
  -8   3  13          6.85          7.57         4.20 o                         
  -7   3  13        218.50        219.12         5.73 o                         
  -6   3  13         53.85         48.24         3.96 o                         
  -5   3  13         76.50         75.56         4.68 o                         
  -4   3  13         55.97         55.67         3.20 o                         
  -3   3  13        410.95        383.68         3.80 o                         
  -2   3  13        108.83        105.88         1.98 o                         
  -1   3  13       1091.09       1062.32         4.65 o                         
   0   3  13          6.95         13.66         1.39 o                         
   1   3  13        260.67        267.24         2.75 o                         
   2   3  13         86.63         92.51         4.35 o                         
   3   3  13        146.76        160.87         7.67 o                         
   4   3  13        629.84        618.98         7.18 o                         
   5   3  13          9.89          5.96         8.21 o                         
   6   3  13        206.13        190.35         7.24 o                         
   7   3  13         63.88         50.01         6.11 o                         
   8   3  13         10.05         10.97         5.55 o                         
   9   3  13         35.97         39.86        10.46 o                         
 -10   4  13          1.46        -11.16        14.28 o                         
  -9   4  13          4.05         -0.55         4.37 o                         
  -8   4  13          0.12         -0.33         3.87 o                         
  -7   4  13        105.86         99.36         4.92 o                         
  -6   4  13          4.38         -0.83         4.44 o                         
  -5   4  13          0.66          1.98         4.80 o                         
  -4   4  13        401.85        379.65         5.69 o                         
  -3   4  13         18.31         20.89         2.41 o                         
  -2   4  13        241.05        243.28         3.70 o                         
  -1   4  13        536.55        566.13         9.44 o                         
   0   4  13          5.51          9.07         2.23 o                         
   1   4  13          1.81          1.17         2.58 o                         
   2   4  13         37.14         33.25         2.94 o                         
   3   4  13         48.81         43.35         5.08 o                         
   4   4  13         89.51         90.57         6.11 o                         
   5   4  13         72.06         91.90         6.23 o                         
   6   4  13         24.05         36.70         6.39 o                         
   7   4  13        240.90        222.49        10.14 o                         
   8   4  13         13.62         20.79         7.64 o                         
  -9   5  13          0.01         14.01        10.88 o                         
  -8   5  13         12.09         19.40         5.29 o                         
  -7   5  13          8.44         11.52         5.36 o                         
  -6   5  13        126.18        135.19         7.22 o                         
  -5   5  13          1.57          1.25         4.44 o                         
  -4   5  13          3.98          7.73         3.89 o                         
  -3   5  13         26.98         20.97         2.74 o                         
  -2   5  13        172.48        177.69         4.69 o                         
  -1   5  13          0.80          0.50         2.62 o                         
   0   5  13         42.34         46.95         2.92 o                         
   1   5  13         32.60         29.33         3.96 o                         
   2   5  13          2.55          4.45         3.53 o                         
   3   5  13        474.55        447.49         9.47 o                         
   4   5  13          9.96         10.32         5.41 o                         
   5   5  13         89.14         85.52         6.91 o                         
   6   5  13          2.72          0.84         5.53 o                         
   7   5  13          1.58          2.36         5.78 o                         
  -7   6  13         13.27          9.58         6.71 o                         
  -6   6  13         15.89         15.42         5.69 o                         
  -5   6  13         10.13         13.02         5.84 o                         
  -4   6  13          9.79          8.27         6.05 o                         
  -3   6  13         11.65         11.37         4.66 o                         
  -2   6  13         54.38         51.10         4.07 o                         
  -1   6  13         55.32         63.39         8.67 o                         
   0   6  13          0.54          3.09         3.70 o                         
   1   6  13          0.15          4.62         3.95 o                         
   2   6  13          1.51          9.72         4.26 o                         
   3   6  13          7.37          6.93         5.27 o                         
   4   6  13         29.91         28.94         6.44 o                         
   5   6  13        114.59        107.32         8.07 o                         
   6   6  13          0.00          3.85         6.91 o                         
  -5   7  13         32.56         33.64         5.40 o                         
  -4   7  13         11.01          7.55         5.25 o                         
  -3   7  13          6.07          8.59         5.77 o                         
  -2   7  13         19.34         27.42        10.62 o                         
  -1   7  13          5.50          4.12         4.33 o                         
   0   7  13          0.79          1.64         5.59 o                         
   1   7  13         36.16         49.77        11.16 o                         
   2   7  13          0.36          7.90         6.09 o                         
   3   7  13         69.34         79.03         5.77 o                         
   4   7  13          2.34          8.51         6.11 o                         
   5   7  13          3.03         13.47         8.68 o                         
  -1   8  13         12.02         -2.75         7.77 o                         
   0   8  13          1.14          5.29         6.53 o                         
   1   8  13          8.00         22.06         6.95 o                         
 -10   0  14         17.07         29.15         6.32 o                         
  -8   0  14         17.41         20.66         5.02 o                         
  -6   0  14       1372.97       1397.41         8.83 o                         
  -4   0  14         12.62         19.60         1.91 o                         
  -2   0  14        968.33       1002.51         8.44 o                         
   0   0  14          7.27         13.23         1.19 o                         
   2   0  14       1030.42       1145.05         6.72 o                         
   4   0  14          0.39         -0.61         1.93 o                         
   6   0  14       1508.54       1497.22        19.86 o                         
   8   0  14         18.09         18.80         6.87 o                         
 -11   1  14          1.58         15.62         5.94 o                         
 -10   1  14         61.74         74.40         5.28 o                         
  -9   1  14         10.09         11.70         4.10 o                         
  -8   1  14         18.90         18.43         3.53 o                         
  -7   1  14         19.21         27.65         3.13 o                         
  -6   1  14        544.83        515.58         5.44 o                         
  -5   1  14         13.47         12.77         1.97 o                         
  -4   1  14         72.85         75.78         1.72 o                         
  -3   1  14         68.05         61.39         1.49 o                         
  -2   1  14       1753.83       1808.89         5.13 o                         
  -1   1  14        858.42        933.49         6.52 o                         
   0   1  14         21.96         23.95         0.98 o                         
   1   1  14        460.76        501.97         3.72 o                         
   2   1  14       3105.53       3231.96         7.95 o                         
   3   1  14         73.97         88.54         2.94 o                         
   4   1  14         25.58         27.91         2.28 o                         
   5   1  14         27.39         23.82         2.75 o                         
   6   1  14         55.48         47.04         5.27 o                         
   7   1  14          0.19          1.57         4.74 o                         
   8   1  14          0.87          0.80         4.60 o                         
   9   1  14          0.04          0.76         5.10 o                         
 -10   2  14          8.48         10.26         4.18 o                         
  -9   2  14         12.87         11.59         4.75 o                         
  -8   2  14         50.08         60.75         4.05 o                         
  -7   2  14         10.87         11.23         3.18 o                         
  -6   2  14        418.62        401.76         6.69 o                         
  -5   2  14         67.53         73.61         2.65 o                         
  -4   2  14        243.24        221.92         3.09 o                         
  -3   2  14          1.71         12.32         3.42 o                         
  -2   2  14       1066.27       1074.18         3.74 o                         
  -1   2  14        276.68        287.08         2.95 o                         
   0   2  14         45.82         61.42         1.40 o                         
   1   2  14          0.87          1.87         1.14 o                         
   2   2  14        130.83        112.79         3.26 o                         
   3   2  14         15.44         15.09         2.12 o                         
   4   2  14        363.73        384.91         5.43 o                         
   5   2  14        183.19        172.86         4.51 o                         
   6   2  14        767.40        762.53        11.98 o                         
   7   2  14         49.41         47.45         5.66 o                         
   8   2  14         10.45         12.71         5.46 o                         
   9   2  14         26.52         24.71         6.09 o                         
 -10   3  14          5.24         -2.44        21.40 o                         
  -9   3  14          4.36          2.22         5.10 o                         
  -8   3  14          1.43          2.94         4.73 o                         
  -7   3  14          0.12         15.22         4.64 o                         
  -6   3  14        171.68        180.02         5.11 o                         
  -5   3  14        385.13        365.60        10.79 o                         
  -4   3  14          5.70          4.57         2.78 o                         
  -3   3  14         36.91         30.20         2.07 o                         
  -2   3  14        547.89        583.30         4.92 o                         
  -1   3  14         47.19         45.45         2.19 o                         
   0   3  14        208.49        214.87         2.28 o                         
   1   3  14         11.51          9.95         1.37 o                         
   2   3  14       3035.51       3014.28        11.04 o                         
   3   3  14        183.57        172.61         3.86 o                         
   4   3  14        389.22        406.34         6.57 o                         
   5   3  14          9.63          9.27         3.25 o                         
   6   3  14         45.12         51.26         4.32 o                         
   7   3  14         20.47         16.22         5.03 o                         
   8   3  14          7.58          1.23         5.09 o                         
   9   3  14          0.01          2.09         9.45 o                         
  -9   4  14          4.83          5.77         5.75 o                         
  -8   4  14          9.41          3.49         4.21 o                         
  -7   4  14         16.52         11.00         4.82 o                         
  -6   4  14        134.96        113.12         6.04 o                         
  -5   4  14          4.40          0.62         4.32 o                         
  -4   4  14         56.33         60.40         3.88 o                         
  -3   4  14        236.91        259.67         6.26 o                         
  -2   4  14        483.81        511.20         5.47 o                         
  -1   4  14          6.71          8.00         2.45 o                         
   0   4  14          0.15          0.20         2.20 o                         
   1   4  14         32.79         32.92         2.42 o                         
   2   4  14        245.00        263.71         5.01 o                         
   3   4  14          1.56          5.44         3.53 o                         
   4   4  14        493.27        509.49         8.25 o                         
   5   4  14        257.85        262.89        16.38 o                         
   6   4  14        249.56        248.89         6.21 o                         
   7   4  14          0.03          7.33         6.22 o                         
   8   4  14         13.53         32.91        12.32 o                         
  -8   5  14         19.06         21.76         5.36 o                         
  -7   5  14          2.80          9.47         7.97 o                         
  -6   5  14         96.35        104.23         6.04 o                         
  -5   5  14         41.19         31.35         5.05 o                         
  -4   5  14        206.80        189.33         5.63 o                         
  -3   5  14         91.00         92.68         3.25 o                         
  -2   5  14          2.04         -0.40         3.08 o                         
  -1   5  14         59.00         53.71         3.45 o                         
   0   5  14         61.27         61.90         3.21 o                         
   1   5  14         10.99          6.88         3.45 o                         
   2   5  14        196.17        194.35        10.44 o                         
   3   5  14         83.12         90.01         4.75 o                         
   4   5  14        113.16        116.81         7.24 o                         
   5   5  14         15.37          6.86         5.29 o                         
   6   5  14          9.39         16.03         6.03 o                         
   7   5  14          2.76         -6.14         6.14 o                         
  -7   6  14          1.63          7.88         6.10 o                         
  -6   6  14         13.79         10.63         5.24 o                         
  -5   6  14          1.41          1.14         6.38 o                         
  -4   6  14         12.64          9.32         4.46 o                         
  -3   6  14         88.55         81.86         5.39 o                         
  -2   6  14        232.15        242.96         5.55 o                         
  -1   6  14          7.86          6.29         3.91 o                         
   0   6  14          4.81          4.37         3.77 o                         
   1   6  14          0.24          0.25         4.62 o                         
   2   6  14         62.57         70.47         4.79 o                         
   3   6  14         18.92         20.67         3.93 o                         
   4   6  14          0.17          7.75         4.33 o                         
   5   6  14         54.62         44.62         6.83 o                         
   6   6  14         94.44         93.73         7.50 o                         
  -5   7  14          7.45         16.81         5.75 o                         
  -4   7  14         19.65         27.46         5.79 o                         
  -3   7  14          0.84         -1.29         6.21 o                         
  -2   7  14          0.94          5.23         6.03 o                         
  -1   7  14          1.90          4.15         6.66 o                         
   0   7  14          3.16          9.12         4.78 o                         
   1   7  14          2.61          2.92         5.52 o                         
   2   7  14         81.65         97.50         8.76 o                         
   3   7  14          1.86          9.05         5.59 o                         
   4   7  14         25.72         14.10         6.12 o                         
   5   7  14          0.09         12.74         8.40 o                         
  -1   8  14          0.02          8.08         7.03 o                         
   0   8  14         14.33         25.13         7.32 o                         
 -11   0  15          4.35         10.26         9.64 o                         
  -9   0  15         91.71        101.38         7.13 o                         
  -7   0  15        735.64        731.25         9.20 o                         
  -5   0  15        185.97        190.42         5.56 o                         
  -3   0  15         72.11        104.96         2.11 o                         
  -1   0  15       2727.56       2571.02        12.78 o                         
   1   0  15       2807.87       2611.00        10.94 o                         
   3   0  15          7.82         17.58         1.78 o                         
   5   0  15        599.02        553.20        11.89 o                         
   7   0  15         82.24         81.92         8.43 o                         
   9   0  15          2.08          2.46         8.33 o                         
 -11   1  15          8.85         42.10        14.52 o                         
 -10   1  15          3.68         20.67         4.60 o                         
  -9   1  15         64.20         62.56         4.79 o                         
  -8   1  15          0.04         -2.13         3.87 o                         
  -7   1  15       1426.10       1368.23        20.72 o                         
  -6   1  15          8.29         20.39         3.03 o                         
  -5   1  15        229.46        226.65         3.97 o                         
  -4   1  15         23.60         20.54         1.66 o                         
  -3   1  15        554.59        532.47         3.54 o                         
  -2   1  15        338.71        416.10         8.41 o                         
  -1   1  15          4.68         20.55         1.57 o                         
   0   1  15          6.99          7.68         0.88 o                         
   1   1  15        663.07        759.07         3.71 o                         
   2   1  15        369.10        407.60        12.69 o                         
   3   1  15        464.32        524.80         5.95 o                         
   4   1  15        165.70        144.86         3.67 o                         
   5   1  15          8.95         10.69         2.82 o                         
   6   1  15          2.65         -3.10         4.62 o                         
   7   1  15          2.02          1.92         4.43 o                         
   8   1  15         54.15         65.95         6.16 o                         
   9   1  15         84.99         92.83         7.25 o                         
 -10   2  15          0.04         -2.11         4.63 o                         
  -9   2  15          6.94          2.03         4.09 o                         
  -8   2  15         49.84         43.05         4.28 o                         
  -7   2  15        329.32        330.39         5.44 o                         
  -6   2  15         45.13         54.57         3.34 o                         
  -5   2  15         25.21         21.53         2.94 o                         
  -4   2  15        129.89        119.31         2.66 o                         
  -3   2  15       1560.01       1681.51         6.85 o                         
  -2   2  15          0.06         13.00         2.30 o                         
  -1   2  15         21.10         30.15         1.37 o                         
   0   2  15         52.32         43.61         1.48 o                         
   1   2  15        179.26        176.68         2.13 o                         
   2   2  15         41.09         35.27         2.03 o                         
   3   2  15        225.79        248.68         3.74 o                         
   4   2  15        150.63        129.52         4.15 o                         
   5   2  15        114.21        120.22         6.26 o                         
   6   2  15        100.49         89.62         5.50 o                         
   7   2  15          2.73          7.44         5.66 o                         
   8   2  15          0.29         -4.39         5.22 o                         
   9   2  15          5.99         -3.37         5.20 o                         
 -10   3  15          0.29         12.91         7.03 o                         
  -9   3  15         23.12         27.51         6.57 o                         
  -8   3  15          7.62          6.71         3.81 o                         
  -7   3  15        474.86        488.15         7.56 o                         
  -6   3  15        138.97        137.92         5.62 o                         
  -5   3  15         75.24        101.24         5.01 o                         
  -4   3  15          5.37          6.21         2.79 o                         
  -3   3  15          0.18         -0.83         1.92 o                         
  -2   3  15          7.25         11.32         1.83 o                         
  -1   3  15        107.74        108.61         1.81 o                         
   0   3  15        300.74        307.08         2.84 o                         
   1   3  15        222.88        233.50         2.33 o                         
   2   3  15        615.45        597.39         5.88 o                         
   3   3  15         33.93         36.71         2.53 o                         
   4   3  15        516.39        522.88         8.10 o                         
   5   3  15          7.52         11.64         3.35 o                         
   6   3  15         50.96         53.46         3.90 o                         
   7   3  15         33.10         27.10         5.45 o                         
   8   3  15          0.08         -1.20         7.86 o                         
  -9   4  15         12.97         -4.41         6.29 o                         
  -8   4  15          2.51         -1.82         5.84 o                         
  -7   4  15          5.83          3.01         4.55 o                         
  -6   4  15         37.35         25.06         5.64 o                         
  -5   4  15        107.40        111.10         6.00 o                         
  -4   4  15        757.66        692.62         7.42 o                         
  -3   4  15       1594.54       1583.83         9.40 o                         
  -2   4  15         66.57         71.09         3.32 o                         
  -1   4  15        300.94        323.92         5.06 o                         
   0   4  15          6.02         14.54         3.30 o                         
   1   4  15          6.64         10.23         2.23 o                         
   2   4  15          0.70          3.86         2.66 o                         
   3   4  15         42.22         50.44         6.06 o                         
   4   4  15         38.96         52.01         4.58 o                         
   5   4  15          6.99         10.47         3.78 o                         
   6   4  15         93.80         88.80         6.16 o                         
   7   4  15          3.20          7.93         4.09 o                         
   8   4  15          0.01          4.20         6.09 o                         
  -8   5  15          0.04          2.44         7.92 o                         
  -7   5  15        293.26        311.93        10.14 o                         
  -6   5  15          7.53         14.45         5.39 o                         
  -5   5  15        150.75        155.67         7.47 o                         
  -4   5  15         28.18         28.16         4.99 o                         
  -3   5  15        238.62        242.32         4.25 o                         
  -2   5  15          0.84         -1.20         3.14 o                         
  -1   5  15          3.21          4.25         3.07 o                         
   0   5  15         19.92         19.57         3.01 o                         
   1   5  15         86.20         73.82         3.75 o                         
   2   5  15         14.57         25.61         4.18 o                         
   3   5  15          2.56         13.41         5.72 o                         
   4   5  15        110.61        105.97         7.09 o                         
   5   5  15         18.47         21.54         4.05 o                         
   6   5  15         26.32         29.56         4.77 o                         
   7   5  15         51.29         69.38        13.33 o                         
  -7   6  15          0.02         12.03         5.28 o                         
  -6   6  15          0.56          2.95         5.49 o                         
  -5   6  15         36.54         35.19         5.63 o                         
  -4   6  15          4.96          1.87         4.51 o                         
  -3   6  15        147.61        136.30         6.18 o                         
  -2   6  15         28.32         29.03         3.77 o                         
  -1   6  15         78.03         74.98         9.29 o                         
   0   6  15          5.21          7.34         4.08 o                         
   1   6  15         20.76         25.85         5.54 o                         
   2   6  15          7.87         13.95         5.30 o                         
   3   6  15          0.28          9.86         4.40 o                         
   4   6  15         25.48         32.45         7.32 o                         
   5   6  15         38.78         59.63        14.62 o                         
   6   6  15         47.05         72.61        27.44 o                         
  -5   7  15         20.35         37.19        19.36 o                         
  -4   7  15          0.64         -5.14         9.79 o                         
  -3   7  15          2.56         -2.10         5.71 o                         
  -2   7  15          2.38          1.70         6.37 o                         
  -1   7  15          0.39          7.12         5.27 o                         
   0   7  15         11.05          2.84         6.13 o                         
   1   7  15         30.90         29.02        10.11 o                         
   2   7  15          1.17          4.97         5.33 o                         
   3   7  15         50.84         62.17        17.76 o                         
   5   7  15          4.95         16.62         9.60 o                         
  -1   8  15          9.13         -2.78         8.40 o                         
   0   8  15          0.31          7.13         5.07 o                         
 -10   0  16         12.68         15.45         6.64 o                         
  -8   0  16          3.62          6.37         5.37 o                         
  -6   0  16        629.20        575.05         9.71 o                         
  -4   0  16          8.77         15.28         4.90 o                         
  -2   0  16       7972.79       8410.33        27.11 o                         
   0   0  16        547.23        523.48         4.58 o                         
   2   0  16         93.25         70.12         2.05 o                         
   4   0  16          0.17         -1.71         2.03 o                         
   6   0  16         26.94         27.54         6.10 o                         
   8   0  16          1.47         12.10         7.61 o                         
 -11   1  16          2.37         18.06         8.91 o                         
 -10   1  16        164.31        183.63         7.55 o                         
  -9   1  16         15.01         13.37         3.76 o                         
  -8   1  16         24.56         22.85         3.86 o                         
  -7   1  16          0.01         15.13         4.54 o                         
  -6   1  16       1983.39       1902.96        16.09 o                         
  -5   1  16         62.41         54.02         2.32 o                         
  -4   1  16        321.07        324.33         3.62 o                         
  -3   1  16         28.83         20.26         1.54 o                         
  -2   1  16       8198.88       8415.89        26.50 o                         
  -1   1  16        605.16        597.52         4.39 o                         
   0   1  16          1.11          6.29         0.96 o                         
   1   1  16        496.56        562.63         3.44 o                         
   2   1  16       3345.77       3635.12         9.75 o                         
   3   1  16         64.23         86.71         3.59 o                         
   4   1  16         80.90         81.44         3.24 o                         
   5   1  16         22.01         12.88         2.87 o                         
   6   1  16          2.53          2.24         4.28 o                         
   7   1  16         28.01         14.95         4.79 o                         
   8   1  16         50.74         57.06         5.63 o                         
   9   1  16          1.62          4.86         5.40 o                         
 -10   2  16          1.59         -6.72         6.72 o                         
  -9   2  16         12.97         21.71         3.76 o                         
  -8   2  16         99.82        105.54         5.17 o                         
  -7   2  16          2.53          5.68         3.73 o                         
  -6   2  16        616.09        631.89         6.39 o                         
  -5   2  16        228.30        200.03         4.22 o                         
  -4   2  16        496.04        469.04         5.37 o                         
  -3   2  16        114.58        121.78         2.46 o                         
  -2   2  16       3930.89       4133.58        15.94 o                         
  -1   2  16        125.66        133.07         2.14 o                         
   0   2  16         20.56         18.19         1.29 o                         
   1   2  16        376.59        372.73         3.42 o                         
   2   2  16         92.69         99.55         2.59 o                         
   3   2  16          5.24          4.46         2.15 o                         
   4   2  16          4.75          5.34         2.68 o                         
   5   2  16        309.57        284.14         5.42 o                         
   6   2  16         55.95         47.85         7.27 o                         
   7   2  16         65.73         68.65         6.97 o                         
   8   2  16          0.93         -4.01         5.11 o                         
   9   2  16          3.12          6.62         5.87 o                         
 -10   3  16         76.71         79.85        15.43 o                         
  -9   3  16          8.29         11.22         6.04 o                         
  -8   3  16          0.00         -5.89         5.89 o                         
  -7   3  16         31.49         48.59         4.56 o                         
  -6   3  16       1247.85       1271.15        11.99 o                         
  -5   3  16        558.48        539.65         6.52 o                         
  -4   3  16          4.57          3.36         2.86 o                         
  -3   3  16          6.81          5.68         1.88 o                         
  -2   3  16       1721.58       1771.81         6.56 o                         
  -1   3  16        656.21        652.61         4.02 o                         
   0   3  16        209.19        221.90         2.42 o                         
   1   3  16          7.95          9.50         1.45 o                         
   2   3  16        958.91        986.32         6.28 o                         
   3   3  16          1.16          2.39         2.23 o                         
   4   3  16         99.74         95.60         4.14 o                         
   5   3  16          4.80          8.82         3.55 o                         
   6   3  16         15.66         21.12         3.69 o                         
   7   3  16          5.03          0.58         4.58 o                         
   8   3  16          0.28          6.38         7.39 o                         
  -9   4  16          0.03          4.60         6.71 o                         
  -8   4  16          2.58          8.56         4.87 o                         
  -7   4  16          9.00         11.24         4.65 o                         
  -6   4  16         13.18         12.80         4.82 o                         
  -5   4  16        156.20        149.20         5.92 o                         
  -4   4  16          0.12          7.38         2.71 o                         
  -3   4  16         45.26         58.57         3.82 o                         
  -2   4  16        706.25        727.06         5.79 o                         
  -1   4  16         68.02         70.66         3.32 o                         
   0   4  16         18.79         18.99         2.67 o                         
   1   4  16         13.74         10.31         2.34 o                         
   2   4  16        194.67        226.54         7.20 o                         
   3   4  16        548.93        566.71        10.69 o                         
   4   4  16          0.00          3.62         3.66 o                         
   5   4  16          3.49         10.90         3.75 o                         
   6   4  16        129.63        136.81         5.31 o                         
   7   4  16          1.54         18.11         5.16 o                         
   8   4  16          0.08         -5.68         6.87 o                         
  -8   5  16          8.14         -1.86         5.47 o                         
  -7   5  16          5.41         33.95         6.72 o                         
  -6   5  16        596.88        635.42        21.01 o                         
  -5   5  16          0.29          6.63         4.98 o                         
  -4   5  16         11.52         13.63         4.71 o                         
  -3   5  16          0.13          3.79         2.60 o                         
  -2   5  16          2.69          1.82         3.11 o                         
  -1   5  16          8.69          4.75         3.04 o                         
   0   5  16          2.13          3.93         3.37 o                         
   1   5  16         20.99         25.36         9.42 o                         
   2   5  16        538.67        524.64         8.37 o                         
   3   5  16        226.42        268.40        19.84 o                         
   4   5  16         49.91         65.78         5.10 o                         
   5   5  16         50.29         57.93         4.70 o                         
   6   5  16          8.03         10.05         4.00 o                         
   7   5  16          0.16         -4.26         6.89 o                         
  -7   6  16          3.48         10.35         5.86 o                         
  -6   6  16         35.48         38.15         5.73 o                         
  -5   6  16         27.51         37.41         5.47 o                         
  -4   6  16         25.10         26.89         4.96 o                         
  -3   6  16         24.50         24.33         5.03 o                         
  -2   6  16        143.18        131.81         4.82 o                         
  -1   6  16          0.02         -5.23         5.23 o                         
   0   6  16          3.51          5.40         3.63 o                         
   1   6  16          3.36          0.04         4.63 o                         
   2   6  16        160.49        170.15         7.80 o                         
   3   6  16          1.88         16.01         5.60 o                         
   4   6  16         11.95         18.67         5.45 o                         
   5   6  16         31.50         33.75         5.49 o                         
   6   6  16         63.75         63.41         6.04 o                         
  -5   7  16         12.15         43.09         7.72 o                         
  -4   7  16         20.60         27.79         5.53 o                         
  -3   7  16          0.02          3.09         5.67 o                         
  -2   7  16          2.21          3.02         5.69 o                         
  -1   7  16         18.28         12.52         4.19 o                         
   0   7  16          5.22          4.20         4.19 o                         
   1   7  16         13.64         13.38        17.84 o                         
   2   7  16         45.58         49.12        13.87 o                         
   3   7  16         13.47         16.26         5.84 o                         
  -1   8  16          0.40         -9.67         9.67 o                         
   0   8  16          7.24         12.73         8.07 o                         
  -9   0  17          1.94         -1.88         5.33 o                         
  -7   0  17         93.55         79.91         5.11 o                         
  -5   0  17        101.36        110.90         4.13 o                         
  -3   0  17       1593.55       1762.24        17.99 o                         
  -1   0  17        243.80        267.67         2.99 o                         
   1   0  17        956.06        980.74         4.71 o                         
   3   0  17        361.95        377.18         4.58 o                         
   5   0  17        177.41        182.48         8.16 o                         
   7   0  17        132.05        157.22         9.05 o                         
   9   0  17         18.58         36.99         7.79 o                         
 -10   1  17          6.93         10.26         4.69 o                         
  -9   1  17         30.78         27.10         4.77 o                         
  -8   1  17          0.09          0.06         3.70 o                         
  -7   1  17        962.85        942.75        13.08 o                         
  -6   1  17         35.61         57.11         4.32 o                         
  -5   1  17        350.99        333.12         4.98 o                         
  -4   1  17        194.94        196.62         3.11 o                         
  -3   1  17        106.12        103.68         2.10 o                         
  -2   1  17        160.35        217.43         9.66 o                         
  -1   1  17        281.83        336.05         3.67 o                         
   0   1  17         35.95         36.78         1.13 o                         
   1   1  17        393.60        392.35         3.13 o                         
   2   1  17         43.43         55.87         4.89 o                         
   3   1  17        683.44        630.23         5.66 o                         
   4   1  17         11.43         14.41         2.65 o                         
   5   1  17        137.09        141.56         4.20 o                         
   6   1  17          4.33         -1.44         4.29 o                         
   7   1  17         76.81         76.27         5.69 o                         
   8   1  17          9.48          3.21         4.38 o                         
   9   1  17         37.32         38.35         4.88 o                         
 -10   2  17          4.21         13.95         5.87 o                         
  -9   2  17         17.63         22.50        11.37 o                         
  -8   2  17          7.63          7.28         4.00 o                         
  -7   2  17         68.82         67.12         5.03 o                         
  -6   2  17         41.57         51.55         5.34 o                         
  -5   2  17          1.54          2.16         2.75 o                         
  -4   2  17         48.16         50.80         2.50 o                         
  -3   2  17         10.15         18.83         1.81 o                         
  -2   2  17        763.18        790.47         8.02 o                         
  -1   2  17        590.37        631.36         3.73 o                         
   0   2  17        116.98        112.94         2.88 o                         
   1   2  17         32.28         18.99         1.84 o                         
   2   2  17         25.82         21.02         2.10 o                         
   3   2  17         22.69         29.57         2.03 o                         
   4   2  17          3.05          2.84         2.94 o                         
   5   2  17         33.78         43.97         3.69 o                         
   6   2  17          0.66          3.53         4.41 o                         
   7   2  17        227.13        228.17         7.89 o                         
   8   2  17          0.97         -3.37         5.41 o                         
   9   2  17         20.04         20.24         7.10 o                         
 -10   3  17          0.01         28.55         9.62 o                         
  -9   3  17          1.34          7.94         5.26 o                         
  -8   3  17          0.00          3.35         5.81 o                         
  -7   3  17        512.39        525.07         8.69 o                         
  -6   3  17        149.85        172.40         6.32 o                         
  -5   3  17        558.22        544.88         9.58 o                         
  -4   3  17          6.33         10.37         3.05 o                         
  -3   3  17         54.44         49.80         2.17 o                         
  -2   3  17        252.03        245.81         3.23 o                         
  -1   3  17        437.06        464.56         5.36 o                         
   0   3  17         14.36         12.69         1.62 o                         
   1   3  17        106.80        109.10         1.98 o                         
   2   3  17          0.10          4.05         2.10 o                         
   3   3  17        360.51        362.43         4.51 o                         
   4   3  17        269.72        277.31         5.70 o                         
   5   3  17        539.45        522.07         7.78 o                         
   6   3  17          2.45          4.30         3.59 o                         
   7   3  17         20.13         17.74         5.08 o                         
   8   3  17         13.12          5.19         5.90 o                         
  -9   4  17          1.89          6.75         8.36 o                         
  -8   4  17          6.38         -1.36        15.85 o                         
  -7   4  17          3.39         12.36         5.20 o                         
  -6   4  17         27.09         30.10         5.13 o                         
  -5   4  17         15.50         30.11         5.24 o                         
  -4   4  17        211.96        209.39         6.19 o                         
  -3   4  17         33.19         36.53         2.82 o                         
  -2   4  17         46.37         51.99         2.74 o                         
  -1   4  17          5.48          1.78         2.77 o                         
   0   4  17          0.06         -0.01         2.62 o                         
   1   4  17         24.52         19.61         3.53 o                         
   2   4  17        106.90        108.68         3.83 o                         
   3   4  17         38.92         49.30         4.41 o                         
   4   4  17        162.32        155.88         4.38 o                         
   5   4  17         97.04         98.75         9.47 o                         
   6   4  17         11.50         17.27         4.02 o                         
   7   4  17          4.81          9.37         3.97 o                         
   8   4  17          4.02          2.97         8.17 o                         
  -8   5  17          9.42         24.33        19.46 o                         
  -7   5  17        139.65        171.05         6.70 o                         
  -6   5  17         77.99         88.54         6.19 o                         
  -5   5  17        171.69        191.31        10.66 o                         
  -4   5  17        126.86        110.55         5.75 o                         
  -3   5  17         26.14         27.00         2.92 o                         
  -2   5  17          2.95          3.09         2.74 o                         
  -1   5  17          1.38         -2.81         3.16 o                         
   0   5  17          0.01          1.75         2.97 o                         
   1   5  17         21.36         18.34         5.03 o                         
   2   5  17          9.73         11.62         6.84 o                         
   3   5  17        178.15        176.11         6.16 o                         
   4   5  17         44.98         47.40         4.33 o                         
   5   5  17         43.55         55.61         4.97 o                         
   6   5  17          0.10         10.27         5.94 o                         
   7   5  17          6.13          7.85         5.54 o                         
  -7   6  17          0.13          4.52         7.58 o                         
  -6   6  17          7.15         20.36         6.06 o                         
  -5   6  17         15.37         17.30         4.95 o                         
  -4   6  17         30.08         27.85        11.22 o                         
  -3   6  17         41.61         41.63         5.05 o                         
  -2   6  17          0.25         -0.78         3.57 o                         
  -1   6  17         18.04         13.13         4.22 o                         
   0   6  17          1.90         -1.26         3.74 o                         
   1   6  17         11.84          4.49         5.42 o                         
   2   6  17          2.49          7.94         5.64 o                         
   3   6  17          0.88          2.92         5.12 o                         
   4   6  17          0.00          5.19         6.23 o                         
   5   6  17          2.33         21.66         6.66 o                         
   6   6  17          0.70          5.99         7.79 o                         
  -5   7  17         98.43         91.91         8.63 o                         
  -4   7  17          0.00         -5.05         5.05 o                         
  -3   7  17          7.55          9.08         6.34 o                         
  -2   7  17          0.12         -5.75         6.57 o                         
  -1   7  17         35.16         50.88        11.00 o                         
   0   7  17          2.26          2.25         6.66 o                         
   1   7  17          6.29          0.17         5.73 o                         
   2   7  17          0.05          6.35         4.83 o                         
   3   7  17         11.77         32.21        18.91 o                         
  -1   8  17          3.43          2.50         7.18 o                         
 -10   0  18         16.23         23.14         6.62 o                         
  -8   0  18        148.46        128.30         7.04 o                         
  -6   0  18        850.14        846.78        13.16 o                         
  -4   0  18       1741.61       1705.85        13.60 o                         
  -2   0  18          1.88          0.68         2.13 o                         
   0   0  18         14.62         18.21         1.40 o                         
   2   0  18        344.81        344.23         3.98 o                         
   4   0  18          0.15          1.99         2.51 o                         
   6   0  18        511.42        496.97        12.66 o                         
   8   0  18         70.55         69.98         7.74 o                         
 -10   1  18         49.66         66.11         5.48 o                         
  -9   1  18         35.27         34.68         6.42 o                         
  -8   1  18          0.05         -3.40         3.43 o                         
  -7   1  18          2.20          8.75         3.70 o                         
  -6   1  18       1952.95       1880.83        29.91 o                         
  -5   1  18         17.87         11.96         2.80 o                         
  -4   1  18          9.92         10.02         2.44 o                         
  -3   1  18        229.26        246.25         2.87 o                         
  -2   1  18        564.74        600.06         3.38 o                         
  -1   1  18         47.44         46.36         1.74 o                         
   0   1  18         31.87         34.93         1.30 o                         
   1   1  18        117.27        140.71         2.43 o                         
   2   1  18        180.63        160.61         2.82 o                         
   3   1  18        117.44        116.24         3.61 o                         
   4   1  18        737.35        733.53         7.20 o                         
   5   1  18         11.76         12.88         4.20 o                         
   6   1  18         77.08         60.86         5.53 o                         
   7   1  18         23.62         14.62         4.73 o                         
   8   1  18          2.94         13.12         6.86 o                         
   9   1  18          0.90          5.00         4.97 o                         
 -10   2  18         50.31         49.76         6.27 o                         
  -9   2  18          1.03         -2.84         5.58 o                         
  -8   2  18         62.48         67.17         9.52 o                         
  -7   2  18          0.16          1.37         3.81 o                         
  -6   2  18        409.97        405.22         7.43 o                         
  -5   2  18         51.13         49.49         3.24 o                         
  -4   2  18         10.93         12.92         2.20 o                         
  -3   2  18        321.57        310.50         3.32 o                         
  -2   2  18        576.85        648.35         4.85 o                         
  -1   2  18        393.08        405.30         3.18 o                         
   0   2  18       1039.07       1049.37         7.46 o                         
   1   2  18        299.92        326.94         3.36 o                         
   2   2  18        313.03        307.98         3.85 o                         
   3   2  18          5.57          4.76         2.19 o                         
   4   2  18        423.80        424.28         6.14 o                         
   5   2  18        187.74        182.02         4.79 o                         
   6   2  18        115.23        105.55         9.58 o                         
   7   2  18          0.68         17.44         6.27 o                         
   8   2  18         43.05         56.27         6.31 o                         
   9   2  18          5.21          5.21         6.36 o                         
  -9   3  18         41.11         31.03         5.72 o                         
  -8   3  18          4.36         -5.89         6.36 o                         
  -7   3  18          4.43         26.78         6.58 o                         
  -6   3  18        972.63        952.39        10.75 o                         
  -5   3  18        864.08        821.95        11.80 o                         
  -4   3  18        608.05        604.79         7.72 o                         
  -3   3  18          9.07          8.27         2.04 o                         
  -2   3  18         21.78         15.94         2.01 o                         
  -1   3  18          0.06          4.79         1.97 o                         
   0   3  18         45.69         46.26         1.91 o                         
   1   3  18         51.79         54.40         3.75 o                         
   2   3  18         41.34         42.58         2.48 o                         
   3   3  18        509.75        522.11         5.31 o                         
   4   3  18        133.21        152.20         4.19 o                         
   5   3  18          0.74          6.46         3.48 o                         
   6   3  18          5.14          2.14         4.06 o                         
   7   3  18          4.37          6.43         7.78 o                         
   8   3  18          1.08          6.81         5.71 o                         
  -9   4  18         29.24         34.93         9.88 o                         
  -8   4  18         51.57         48.40         7.09 o                         
  -7   4  18          8.87         14.75         4.76 o                         
  -6   4  18        445.23        439.07         8.47 o                         
  -5   4  18         64.82         65.58         6.58 o                         
  -4   4  18         14.18         20.49         3.35 o                         
  -3   4  18          9.52          8.80         2.57 o                         
  -2   4  18         82.50         88.22         3.39 o                         
  -1   4  18          4.01          7.52         2.60 o                         
   0   4  18         11.17         10.42         2.82 o                         
   1   4  18        133.46        125.96         4.77 o                         
   2   4  18        211.08        201.91         5.56 o                         
   3   4  18        507.47        488.41         6.68 o                         
   4   4  18         22.79         26.89         3.21 o                         
   5   4  18        104.04        105.30         3.76 o                         
   6   4  18          0.07          0.19         4.22 o                         
   7   4  18         21.88         36.43         5.30 o                         
   8   4  18         19.68         -8.11         8.11 o                         
  -8   5  18          3.49          2.80         9.30 o                         
  -7   5  18         18.85         44.54         5.77 o                         
  -6   5  18        174.11        179.96         6.93 o                         
  -5   5  18        113.71        110.81         6.38 o                         
  -4   5  18         81.61         62.16         5.16 o                         
  -3   5  18         17.22         15.96         2.90 o                         
  -2   5  18         81.97         73.58         3.40 o                         
  -1   5  18          0.07         -0.04         3.03 o                         
   0   5  18          1.75          1.90         2.85 o                         
   1   5  18          0.00          7.40         4.49 o                         
   2   5  18         10.95         18.35         5.69 o                         
   3   5  18          0.89          0.47         5.16 o                         
   4   5  18         76.64         76.24         4.96 o                         
   5   5  18          1.77         10.39         4.57 o                         
   6   5  18         19.76         25.90         4.74 o                         
   7   5  18          0.77          7.70        11.91 o                         
  -7   6  18         15.73         50.61         9.65 o                         
  -6   6  18         54.47         60.22         6.33 o                         
  -5   6  18          1.84          4.27         5.43 o                         
  -4   6  18          9.84         12.12         6.35 o                         
  -3   6  18         44.03         45.95         5.28 o                         
  -2   6  18         12.87         13.64         3.06 o                         
  -1   6  18          1.28         -1.35         3.97 o                         
   0   6  18          1.65         -0.18         4.50 o                         
   1   6  18          5.95          4.56         4.95 o                         
   2   6  18          6.78         15.80         5.21 o                         
   3   6  18          0.83          2.96         5.59 o                         
   4   6  18         12.62         10.79         5.93 o                         
   5   6  18          0.40          7.57        10.21 o                         
   6   6  18          0.14         -8.99         8.99 o                         
  -5   7  18          3.62         15.83         6.73 o                         
  -4   7  18          8.93          6.11         6.99 o                         
  -3   7  18          0.69         15.51        14.25 o                         
  -2   7  18          2.46          9.18         6.40 o                         
  -1   7  18          5.91        -12.34        12.34 o                         
   0   7  18         10.43         10.04        10.44 o                         
   1   7  18          7.02          6.23         8.66 o                         
   2   7  18         22.23         21.52         6.05 o                         
   3   7  18          0.57         -1.41         9.30 o                         
  -1   8  18          1.00          9.31         9.28 o                         
  -9   0  19          0.11         -5.33         5.47 o                         
  -7   0  19        224.72        234.45         6.31 o                         
  -5   0  19         66.54         62.84         6.85 o                         
  -3   0  19        166.72        172.83         4.52 o                         
  -1   0  19         47.94         36.31         1.95 o                         
   1   0  19         39.72         46.79         2.99 o                         
   3   0  19         55.75         47.75         2.95 o                         
   5   0  19         40.31         41.02         5.82 o                         
   7   0  19        595.01        629.71        15.40 o                         
   9   0  19         56.97         53.03         8.51 o                         
 -10   1  19          2.87         -2.29         4.90 o                         
  -9   1  19         81.73         86.05         5.16 o                         
  -8   1  19          2.99          4.31         3.70 o                         
  -7   1  19        666.19        644.44        12.06 o                         
  -6   1  19         26.54         39.93         4.67 o                         
  -5   1  19        316.44        335.46        10.20 o                         
  -4   1  19         13.14         20.71         2.62 o                         
  -3   1  19        191.40        209.50         3.30 o                         
  -2   1  19         39.14         38.70         1.72 o                         
  -1   1  19         10.67         18.75         1.56 o                         
   0   1  19        146.00        155.71         2.84 o                         
   1   1  19        168.21        145.98         1.96 o                         
   2   1  19          0.00          2.60         1.36 o                         
   3   1  19        362.25        391.89         4.33 o                         
   4   1  19        223.20        208.49         4.50 o                         
   5   1  19        315.69        307.04         7.07 o                         
   6   1  19         22.64         28.91        10.75 o                         
   7   1  19         20.97         15.89         7.94 o                         
   8   1  19          4.28          6.86         5.41 o                         
   9   1  19         22.52         23.08         5.36 o                         
 -10   2  19         17.56         27.07        15.66 o                         
  -9   2  19          1.39          0.28         5.10 o                         
  -8   2  19          0.04         -5.23         5.23 o                         
  -7   2  19         83.10         77.22         6.91 o                         
  -6   2  19        104.21        107.26         8.90 o                         
  -5   2  19         29.66         31.03         7.28 o                         
  -4   2  19         14.37         11.66         2.13 o                         
  -3   2  19         50.36         59.97         2.60 o                         
  -2   2  19        281.37        308.82         4.61 o                         
  -1   2  19         15.89         16.22         1.78 o                         
   0   2  19          0.32          5.54         1.86 o                         
   1   2  19         85.72         80.49         2.51 o                         
   2   2  19          9.81          7.77         2.01 o                         
   3   2  19        278.45        262.39         3.89 o                         
   4   2  19        189.41        182.35         4.77 o                         
   5   2  19        129.98        126.79         4.51 o                         
   6   2  19        129.73        117.46         5.91 o                         
   7   2  19        105.87        119.69         6.95 o                         
   8   2  19          1.89          5.44         6.40 o                         
  -9   3  19         86.05        103.69         7.90 o                         
  -8   3  19         22.52         22.96         8.21 o                         
  -7   3  19        478.96        494.44        11.52 o                         
  -6   3  19         74.07         87.76         7.35 o                         
  -5   3  19          4.21          7.55         2.99 o                         
  -4   3  19         33.90         32.73         3.40 o                         
  -3   3  19          5.16          2.54         2.52 o                         
  -2   3  19         55.70         45.16         2.23 o                         
  -1   3  19        211.89        214.67         3.18 o                         
   0   3  19          0.22         -0.68         1.74 o                         
   1   3  19         65.09         54.85         2.83 o                         
   2   3  19        200.66        210.89         4.11 o                         
   3   3  19        162.19        165.78         3.70 o                         
   4   3  19        423.05        435.86         5.28 o                         
   5   3  19         24.95         27.11         3.71 o                         
   6   3  19         13.67         11.96         3.65 o                         
   7   3  19          6.73         15.93         5.14 o                         
   8   3  19         43.81         72.02         6.52 o                         
  -9   4  19          3.70          6.08         8.39 o                         
  -8   4  19          1.58          3.78        13.29 o                         
  -7   4  19        108.07        125.36         8.13 o                         
  -6   4  19        204.73        201.94         6.64 o                         
  -5   4  19         44.37         47.35         4.98 o                         
  -4   4  19          3.26         -1.38         3.25 o                         
  -3   4  19          0.51          0.24         2.62 o                         
  -2   4  19         34.80         34.61         2.86 o                         
  -1   4  19          2.64          0.99         2.29 o                         
   0   4  19         26.67         20.65         3.07 o                         
   1   4  19          0.21         -1.61         3.52 o                         
   2   4  19         98.30         92.61         5.26 o                         
   3   4  19        105.94         98.77         4.09 o                         
   4   4  19          3.21          5.39         2.80 o                         
   5   4  19          9.97          7.71         3.33 o                         
   6   4  19          3.01          8.34         7.48 o                         
   7   4  19         16.04          9.39         4.89 o                         
  -7   5  19        232.33        224.97         7.30 o                         
  -6   5  19         31.27         48.05         5.57 o                         
  -5   5  19         72.93         77.91         5.82 o                         
  -4   5  19         32.22         34.73        10.20 o                         
  -3   5  19         39.19         40.70         3.23 o                         
  -2   5  19          0.65          1.06         2.83 o                         
  -1   5  19        109.87         91.14         4.13 o                         
   0   5  19          0.43         -0.48         3.02 o                         
   1   5  19          8.82          8.26         5.38 o                         
   2   5  19         40.29         56.72         6.08 o                         
   3   5  19         11.44         18.95         5.84 o                         
   4   5  19          5.95         11.42         5.81 o                         
   5   5  19         19.65         23.20         4.45 o                         
   6   5  19          0.36          1.24         4.10 o                         
   7   5  19          3.09          4.77         5.19 o                         
  -7   6  19         41.08         41.67        11.77 o                         
  -6   6  19          0.08          4.59         5.25 o                         
  -5   6  19         12.71         12.74         4.98 o                         
  -4   6  19         11.48          8.18         6.55 o                         
  -3   6  19         22.02         21.51         4.70 o                         
  -2   6  19          7.70         -1.63         3.21 o                         
  -1   6  19          8.69          7.34         3.70 o                         
   0   6  19          3.35         -0.55         4.95 o                         
   1   6  19          0.26         -4.14         5.41 o                         
   2   6  19        123.23        101.07        11.60 o                         
   3   6  19          0.02          8.58         5.03 o                         
   4   6  19          5.02          1.15         4.99 o                         
   5   6  19          0.19          8.95         6.27 o                         
  -4   7  19          0.80         22.39        11.74 o                         
  -3   7  19          0.64         -8.20        14.79 o                         
  -2   7  19         13.11         15.23         6.27 o                         
  -1   7  19          2.91         11.89         6.29 o                         
   0   7  19          0.27         -4.34         7.38 o                         
   1   7  19          7.74          0.41         5.64 o                         
   2   7  19         11.71         -0.68        16.95 o                         
 -10   0  20          0.53         -9.93         9.93 o                         
  -8   0  20         38.07         52.73         6.59 o                         
  -6   0  20       1039.73       1018.19        20.40 o                         
  -4   0  20         13.75          9.86         3.37 o                         
  -2   0  20        316.75        324.65         5.27 o                         
   0   0  20        352.53        363.29         3.45 o                         
   2   0  20         90.02        111.70         3.83 o                         
   4   0  20         17.73         16.78         4.80 o                         
   6   0  20          0.80          3.28         5.03 o                         
   8   0  20        112.82        103.58         9.78 o                         
 -10   1  20         48.63         64.49         6.18 o                         
  -9   1  20          0.49         18.77         5.62 o                         
  -8   1  20        213.49        224.73         8.23 o                         
  -7   1  20         11.73         16.65         4.03 o                         
  -6   1  20        473.51        446.38         7.75 o                         
  -5   1  20          2.05          4.63         3.45 o                         
  -4   1  20         47.94         44.89         2.81 o                         
  -3   1  20        392.28        423.98         4.33 o                         
  -2   1  20          3.36          0.08         2.01 o                         
  -1   1  20        290.28        258.29         4.36 o                         
   0   1  20        588.88        576.75         5.57 o                         
   1   1  20          5.21          3.88         1.38 o                         
   2   1  20        160.53        146.61         2.21 o                         
   3   1  20        907.09        917.58         6.08 o                         
   4   1  20        348.99        352.78         5.57 o                         
   5   1  20          1.46         -1.65         3.86 o                         
   6   1  20         66.80         56.32         5.16 o                         
   7   1  20          0.20          1.39         4.58 o                         
   8   1  20         82.38         80.29        10.35 o                         
   9   1  20         10.96         15.89         8.70 o                         
 -10   2  20         18.09         22.58         8.26 o                         
  -9   2  20         16.48         20.38         7.84 o                         
  -8   2  20          2.22         -9.22        11.18 o                         
  -7   2  20         16.46         10.43         5.53 o                         
  -6   2  20       1012.74       1016.90        14.08 o                         
  -5   2  20        103.31        102.15         6.49 o                         
  -4   2  20         25.24         17.80         2.77 o                         
  -3   2  20         62.26         68.80         3.54 o                         
  -2   2  20         82.03         70.29         2.64 o                         
  -1   2  20          6.33          6.39         1.85 o                         
   0   2  20         46.41         51.04         2.18 o                         
   1   2  20         63.80         76.64         2.73 o                         
   2   2  20          7.76          6.80         2.79 o                         
   3   2  20         82.22         84.53         2.99 o                         
   4   2  20        491.43        482.57         5.43 o                         
   5   2  20         53.87         37.84         3.71 o                         
   6   2  20         51.46         57.63         5.34 o                         
   7   2  20         23.18         27.11         5.71 o                         
   8   2  20         39.20         38.32        10.18 o                         
  -9   3  20         10.95          2.40         6.40 o                         
  -8   3  20         40.51         48.48         7.01 o                         
  -7   3  20         40.07         35.48         7.34 o                         
  -6   3  20        267.04        277.86         9.28 o                         
  -5   3  20         51.67         45.81         4.47 o                         
  -4   3  20        235.92        236.33         4.84 o                         
  -3   3  20         21.29         26.08         2.42 o                         
  -2   3  20         13.37         14.20         2.05 o                         
  -1   3  20        100.02        106.69         3.67 o                         
   0   3  20         14.03         20.42         2.23 o                         
   1   3  20         90.25         98.77         3.26 o                         
   2   3  20         82.10         73.45         3.19 o                         
   3   3  20          3.67          7.95         2.76 o                         
   4   3  20        204.47        203.96         4.47 o                         
   5   3  20         31.88         22.60         3.13 o                         
   6   3  20          0.04          1.57         4.42 o                         
   7   3  20         38.17         32.37         5.92 o                         
   8   3  20          1.99         28.90        16.42 o                         
  -8   4  20          0.01         -6.28         6.48 o                         
  -7   4  20          3.48          5.84         6.54 o                         
  -6   4  20        260.37        256.51        18.00 o                         
  -5   4  20        129.93        138.31         5.77 o                         
  -4   4  20         77.74         74.82         4.87 o                         
  -3   4  20          7.27          3.23         2.69 o                         
  -2   4  20         17.58         20.85         2.80 o                         
  -1   4  20          6.89          9.55         2.79 o                         
   0   4  20         38.13         36.00         3.80 o                         
   1   4  20          2.36          3.59         3.08 o                         
   2   4  20        179.34        160.10         5.23 o                         
   3   4  20         20.55         18.18         3.96 o                         
   4   4  20          0.26         -3.05         3.05 o                         
   5   4  20          0.16         -0.80         2.91 o                         
   6   4  20          0.19         -2.82         4.51 o                         
   7   4  20         14.58         14.83         5.82 o                         
  -7   5  20         13.79         42.64        15.43 o                         
  -6   5  20        235.98        230.65         7.46 o                         
  -5   5  20         14.25         14.85         4.75 o                         
  -4   5  20          0.76         -2.10         4.57 o                         
  -3   5  20          2.62          0.69         2.93 o                         
  -2   5  20         17.98         15.32         2.96 o                         
  -1   5  20          1.73          3.66         3.25 o                         
   0   5  20          4.29          6.40         4.24 o                         
   1   5  20        136.36        125.06         6.85 o                         
   2   5  20          5.75          1.94         5.02 o                         
   3   5  20         12.77         29.92        12.00 o                         
   4   5  20          1.74          5.58         7.79 o                         
   5   5  20          3.79         31.23        26.09 o                         
   6   5  20          4.47          6.97         6.98 o                         
   7   5  20          9.99         15.33         4.84 o                         
  -6   6  20         87.37         88.65         6.86 o                         
  -5   6  20          0.83         -2.22         5.15 o                         
  -4   6  20          0.80         -8.79        10.62 o                         
  -3   6  20         27.78         33.94         6.62 o                         
  -2   6  20          3.86          5.81         3.13 o                         
  -1   6  20          0.20          3.34         5.62 o                         
   0   6  20          5.04          9.45         4.95 o                         
   1   6  20          0.19         -0.68         5.23 o                         
   2   6  20          6.73         17.52         5.70 o                         
   3   6  20         10.92          2.18         5.87 o                         
   4   6  20          1.19          9.51         8.23 o                         
   5   6  20         32.26         49.46         7.69 o                         
  -4   7  20          2.52         -6.89        16.15 o                         
  -3   7  20          3.36         -6.58         6.58 o                         
  -2   7  20         19.35         19.88         6.39 o                         
  -1   7  20         15.38         18.57         6.87 o                         
   0   7  20          1.85          3.73         5.27 o                         
   1   7  20         24.50         20.08         5.76 o                         
   2   7  20          7.12          8.82         6.09 o                         
  -9   0  21         46.82         41.60         6.39 o                         
  -7   0  21         11.64         10.16         4.30 o                         
  -5   0  21         10.50         17.74         4.48 o                         
  -3   0  21       1255.25       1196.19        13.18 o                         
  -1   0  21         29.73         31.90         2.50 o                         
   1   0  21        626.98        704.48         6.23 o                         
   3   0  21         27.17         36.51         2.85 o                         
   5   0  21        199.14        172.68         7.84 o                         
   7   0  21         39.41         28.76         7.54 o                         
 -10   1  21          6.03         -1.06         6.31 o                         
  -9   1  21         28.38         30.42         4.49 o                         
  -8   1  21          0.12         -2.79         3.69 o                         
  -7   1  21        610.35        593.58         9.14 o                         
  -6   1  21        103.63         99.86         7.07 o                         
  -5   1  21         73.38         70.79         4.23 o                         
  -4   1  21          9.95          5.28         2.57 o                         
  -3   1  21       1296.62       1375.01         9.93 o                         
  -2   1  21          5.69          5.99         2.16 o                         
  -1   1  21         38.87         41.10         2.53 o                         
   0   1  21        310.18        313.83         3.26 o                         
   1   1  21        122.54        126.48         2.65 o                         
   2   1  21         71.15         69.20         1.91 o                         
   3   1  21        560.27        588.40         4.82 o                         
   4   1  21         27.20         24.60         2.81 o                         
   5   1  21          9.83         13.28         4.12 o                         
   6   1  21          0.93         -2.06         4.41 o                         
   7   1  21          0.04         -3.29         6.47 o                         
   8   1  21         28.22         52.80         6.19 o                         
 -10   2  21         19.04         -0.72        11.14 o                         
  -9   2  21         89.78         95.55        12.07 o                         
  -8   2  21          0.13         -5.78         6.00 o                         
  -7   2  21         29.17         24.67         5.28 o                         
  -6   2  21         21.30         41.85        10.60 o                         
  -5   2  21        214.32        221.58         7.95 o                         
  -4   2  21         13.99         14.25         3.63 o                         
  -3   2  21        812.42        872.55         8.15 o                         
  -2   2  21        204.11        187.48         3.32 o                         
  -1   2  21         85.58         82.12         2.37 o                         
   0   2  21          0.27          1.28         1.87 o                         
   1   2  21       1053.63       1064.50         6.32 o                         
   2   2  21          0.04         -1.23         2.59 o                         
   3   2  21        223.66        233.21         4.04 o                         
   4   2  21         53.58         58.02         3.08 o                         
   5   2  21         95.71         92.88         4.33 o                         
   6   2  21          0.26          0.61         4.50 o                         
   7   2  21        105.13        111.25         6.52 o                         
   8   2  21          5.57         14.42        11.06 o                         
  -9   3  21         16.49         28.21         6.52 o                         
  -8   3  21         40.03         33.06         7.15 o                         
  -7   3  21        103.95        101.11         7.16 o                         
  -6   3  21          6.81         11.17         6.08 o                         
  -5   3  21         86.52         96.93         6.59 o                         
  -4   3  21         10.52         11.13         3.83 o                         
  -3   3  21        153.90        153.80         3.34 o                         
  -2   3  21         56.10         49.38         2.34 o                         
  -1   3  21         37.01         45.30         2.39 o                         
   0   3  21        473.43        459.77         4.32 o                         
   1   3  21         30.90         37.29         2.89 o                         
   2   3  21          2.77          3.39         2.66 o                         
   3   3  21        625.01        651.96         7.01 o                         
   4   3  21        200.77        190.23         5.87 o                         
   5   3  21         45.66         40.75         3.22 o                         
   6   3  21          9.13          3.20         4.04 o                         
   7   3  21          5.85         10.56         5.29 o                         
   8   3  21          3.06          6.52         6.05 o                         
  -8   4  21          0.01          1.21        11.04 o                         
  -7   4  21         16.04         32.95         6.77 o                         
  -6   4  21        105.71         86.77         7.66 o                         
  -5   4  21        220.79        218.23         6.75 o                         
  -4   4  21         63.98         56.31         5.37 o                         
  -3   4  21          0.06         -0.02         2.61 o                         
  -2   4  21          0.60         -1.92         2.73 o                         
  -1   4  21        253.10        256.03         4.77 o                         
   0   4  21          0.26         -1.80         3.05 o                         
   1   4  21        392.55        403.54         6.03 o                         
   2   4  21         61.52         66.00         4.68 o                         
   3   4  21        105.58         97.76         4.79 o                         
   4   4  21          3.77          1.50         3.75 o                         
   5   4  21          0.01         -3.03         3.03 o                         
   6   4  21         25.19         24.63         6.12 o                         
   7   4  21          7.04          3.00         8.07 o                         
  -7   5  21          8.55          4.50         8.53 o                         
  -6   5  21          6.60         16.36         5.77 o                         
  -5   5  21          7.16          1.31         4.70 o                         
  -4   5  21          7.26          7.79         4.14 o                         
  -3   5  21          6.78          8.03         3.04 o                         
  -2   5  21         22.03         23.63         3.64 o                         
  -1   5  21         31.92         27.59         4.64 o                         
   0   5  21         16.93         14.74         4.31 o                         
   1   5  21        254.03        251.68        15.24 o                         
   2   5  21         39.34         29.57         6.07 o                         
   3   5  21          0.68          2.02         6.01 o                         
   4   5  21         13.97         15.10         6.57 o                         
   5   5  21         11.17         16.24        11.24 o                         
   6   5  21          0.12          1.48         5.48 o                         
  -6   6  21          0.16          4.36         6.16 o                         
  -5   6  21          0.25         -0.80         6.40 o                         
  -4   6  21          6.32          5.16         8.94 o                         
  -3   6  21          0.17         -2.21         4.79 o                         
  -2   6  21          4.56          4.90         3.04 o                         
  -1   6  21         34.55         47.12         4.57 o                         
   0   6  21         22.73         23.75         5.81 o                         
   1   6  21         50.68         43.19         6.20 o                         
   2   6  21         78.64         61.50         8.65 o                         
   3   6  21          0.66          4.22         4.90 o                         
   4   6  21          0.18          2.69         9.95 o                         
  -4   7  21          0.03        -11.72        11.72 o                         
  -3   7  21          0.01        -10.06        10.06 o                         
  -2   7  21         17.67         38.00         7.58 o                         
  -1   7  21          1.75         -5.59        11.66 o                         
   0   7  21          7.71         -4.35        15.64 o                         
   1   7  21          1.15         -2.79         5.95 o                         
   2   7  21          1.52         10.05        10.73 o                         
 -10   0  22         24.41         10.61         6.78 o                         
  -8   0  22         31.69         33.92         6.04 o                         
  -6   0  22         54.50         55.53         5.55 o                         
  -4   0  22        605.02        661.08        11.77 o                         
  -2   0  22          1.74          1.80         2.78 o                         
   0   0  22        104.80        100.19         3.24 o                         
   2   0  22          2.54          8.00         2.56 o                         
   4   0  22        124.09        128.35         6.08 o                         
   6   0  22        242.33        209.70         9.55 o                         
   8   0  22         34.74         19.48         8.58 o                         
 -10   1  22         18.84          1.97         6.75 o                         
  -9   1  22          4.68          6.29         4.01 o                         
  -8   1  22         80.63         88.38         5.29 o                         
  -7   1  22          0.02          9.65         5.43 o                         
  -6   1  22          5.67          7.44         4.97 o                         
  -5   1  22         84.48         78.57         4.92 o                         
  -4   1  22          5.81          4.34         2.69 o                         
  -3   1  22        127.51        144.54         3.70 o                         
  -2   1  22        426.12        435.98         5.11 o                         
  -1   1  22          0.35          1.35         2.24 o                         
   0   1  22        250.34        233.01         3.51 o                         
   1   1  22         80.57         92.00         2.59 o                         
   2   1  22        442.71        435.13         4.32 o                         
   3   1  22        138.09        136.70         4.67 o                         
   4   1  22         81.26         96.48         2.83 o                         
   5   1  22        128.55        101.93        10.75 o                         
   6   1  22          0.82          2.39         4.50 o                         
   7   1  22          8.65          7.79         4.60 o                         
   8   1  22        130.19        143.63         7.32 o                         
 -10   2  22          1.07          4.82        10.14 o                         
  -9   2  22          7.75         17.40         5.79 o                         
  -8   2  22          2.67         -0.73         6.04 o                         
  -7   2  22        146.90        140.35         7.31 o                         
  -6   2  22         11.20         17.17         6.16 o                         
  -5   2  22        245.26        249.70         8.31 o                         
  -4   2  22        359.23        352.55         5.72 o                         
  -3   2  22         95.00         93.42         3.42 o                         
  -2   2  22         14.48         17.94         2.76 o                         
  -1   2  22         28.46         32.14         2.21 o                         
   0   2  22         86.78         87.56         2.56 o                         
   1   2  22         16.58         29.25         2.60 o                         
   2   2  22          5.45          4.40         2.47 o                         
   3   2  22       1298.45       1267.94        10.77 o                         
   4   2  22         13.53          5.14         2.52 o                         
   5   2  22          0.48          0.61         2.87 o                         
   6   2  22          2.83          1.75         4.07 o                         
   7   2  22          3.96          2.14         5.21 o                         
   8   2  22         46.88         40.83         7.12 o                         
  -9   3  22          9.80         30.75        17.78 o                         
  -8   3  22         25.10         22.94         6.45 o                         
  -7   3  22         39.47         43.24        13.35 o                         
  -6   3  22        182.17        192.47         8.48 o                         
  -5   3  22          9.04          8.91         5.56 o                         
  -4   3  22          0.87          0.49         3.89 o                         
  -3   3  22          4.47          4.57         2.64 o                         
  -2   3  22         22.89         22.63         2.27 o                         
  -1   3  22        222.82        206.19         3.38 o                         
   0   3  22          1.75          5.14         2.16 o                         
   1   3  22          0.93          1.90         2.53 o                         
   2   3  22        113.82        111.16         3.93 o                         
   3   3  22          0.05          5.40         3.26 o                         
   4   3  22         22.22         15.50         3.32 o                         
   5   3  22          1.54          1.91         2.83 o                         
   6   3  22         49.57         50.96         4.95 o                         
   7   3  22         21.92         30.22         5.12 o                         
   8   3  22        195.27        248.49        12.88 o                         
  -8   4  22          9.28          6.72         6.49 o                         
  -7   4  22         49.38         53.91         7.20 o                         
  -6   4  22          9.67         12.16         5.92 o                         
  -5   4  22         35.48         41.37         5.45 o                         
  -4   4  22          0.75          2.00         4.13 o                         
  -3   4  22         44.97         45.59         3.19 o                         
  -2   4  22         30.86         28.24         2.95 o                         
  -1   4  22         41.36         48.61         2.96 o                         
   0   4  22          0.51         -3.12         3.12 o                         
   1   4  22         33.18         35.17         3.55 o                         
   2   4  22        116.90        129.50         5.29 o                         
   3   4  22         43.08         45.82         4.32 o                         
   4   4  22         80.21         90.68         4.79 o                         
   5   4  22         41.74         39.61         4.26 o                         
   6   4  22          4.65          3.67         5.12 o                         
   7   4  22         12.76         20.76         6.03 o                         
  -7   5  22          3.01         20.31         7.21 o                         
  -6   5  22         17.75         22.31        10.02 o                         
  -5   5  22          7.76         -0.34         6.26 o                         
  -4   5  22          0.57          0.46         5.58 o                         
  -3   5  22          3.58          6.65         3.14 o                         
  -2   5  22          5.81          5.29         3.45 o                         
  -1   5  22         32.44         30.95         3.17 o                         
   0   5  22         45.86         50.38         4.75 o                         
   1   5  22         24.14         13.02         4.69 o                         
   2   5  22         17.74         11.51         4.89 o                         
   3   5  22          5.53          5.38         5.24 o                         
   4   5  22          2.74          7.68         6.59 o                         
   5   5  22          1.41         11.08        16.48 o                         
   6   5  22         22.03         20.04         5.41 o                         
  -5   6  22          0.10          3.96         6.66 o                         
  -4   6  22         19.34         22.41         9.30 o                         
  -3   6  22         11.02         16.81         6.50 o                         
  -2   6  22          4.37          7.24         3.72 o                         
  -1   6  22          0.21         -1.09         4.94 o                         
   0   6  22         17.33         23.18         7.91 o                         
   1   6  22          6.35          7.12         5.60 o                         
   2   6  22         75.70         75.58         7.84 o                         
   3   6  22         14.86          3.68        20.96 o                         
   4   6  22         76.51         84.25         7.98 o                         
  -4   7  22          7.46          3.09        13.98 o                         
  -3   7  22          0.17         -9.05         9.05 o                         
  -2   7  22         36.14         44.07         8.25 o                         
  -1   7  22          2.09         16.04         5.89 o                         
   0   7  22         30.88         15.77         6.94 o                         
   1   7  22          0.79          4.73         8.94 o                         
  -9   0  23         51.29         29.09        11.46 o                         
  -7   0  23        126.84        121.85        10.44 o                         
  -5   0  23        128.71        113.20         5.82 o                         
  -3   0  23        123.95        121.03         5.09 o                         
  -1   0  23        594.27        539.97        10.02 o                         
   1   0  23       1600.30       1570.84        27.15 o                         
   3   0  23         36.61         40.24         3.06 o                         
   5   0  23        114.51         77.43         7.36 o                         
   7   0  23         31.87         32.98         7.20 o                         
 -10   1  23          1.37        -10.33        10.33 o                         
  -9   1  23          2.71          4.92         8.89 o                         
  -8   1  23         39.10         42.66         4.99 o                         
  -7   1  23          0.36         -4.28         5.57 o                         
  -6   1  23        263.71        248.85        10.13 o                         
  -5   1  23        115.93        104.95         7.51 o                         
  -4   1  23          0.01          1.07         2.75 o                         
  -3   1  23        166.11        187.54         3.96 o                         
  -2   1  23         98.09         93.38         2.92 o                         
  -1   1  23         82.66         79.25         2.98 o                         
   0   1  23          0.94          4.15         2.23 o                         
   1   1  23        359.54        335.69         4.67 o                         
   2   1  23        383.10        417.27         5.87 o                         
   3   1  23        158.57        146.76         3.92 o                         
   4   1  23         40.90         37.21         2.72 o                         
   5   1  23        103.73         89.53         5.55 o                         
   6   1  23         19.46         23.54         4.61 o                         
   7   1  23          1.01          6.72         4.47 o                         
   8   1  23          1.08         17.56         5.60 o                         
 -10   2  23          1.25        -10.92        10.92 o                         
  -9   2  23          9.53         22.26         6.19 o                         
  -8   2  23          4.13         -3.86        13.16 o                         
  -7   2  23        256.28        267.96         9.29 o                         
  -6   2  23         38.21         41.83         5.77 o                         
  -5   2  23        513.57        525.00        10.77 o                         
  -4   2  23        133.87        137.50         6.48 o                         
  -3   2  23         56.55         53.41         3.16 o                         
  -2   2  23         14.02         14.39         2.62 o                         
  -1   2  23        417.77        417.49         5.08 o                         
   0   2  23          0.27          1.11         1.97 o                         
   1   2  23        109.37        114.01         3.28 o                         
   2   2  23        403.08        398.02         4.97 o                         
   3   2  23          0.13          0.38         3.20 o                         
   4   2  23         15.40         13.07         2.71 o                         
   5   2  23         40.80         37.39         2.62 o                         
   6   2  23          0.00          3.21         4.34 o                         
   7   2  23          3.15          1.14         6.31 o                         
   8   2  23          0.93        -10.33        10.85 o                         
  -9   3  23         11.76          8.15        13.73 o                         
  -8   3  23         13.44         16.98         6.19 o                         
  -7   3  23          0.56         -1.91         6.49 o                         
  -6   3  23         20.03         21.35         6.31 o                         
  -5   3  23         13.83          9.64         6.81 o                         
  -4   3  23        141.66        129.80         7.66 o                         
  -3   3  23         28.42         32.49         2.99 o                         
  -2   3  23          2.04         -1.37         2.42 o                         
  -1   3  23         26.25         25.85         2.39 o                         
   0   3  23        172.87        163.43         3.31 o                         
   1   3  23         18.84         17.00         2.56 o                         
   2   3  23        102.96         94.58         3.92 o                         
   3   3  23        273.50        268.96         5.13 o                         
   4   3  23         14.26         14.62         4.01 o                         
   5   3  23          9.10          9.69         3.23 o                         
   6   3  23          0.17         -3.53         3.53 o                         
   7   3  23          2.29          0.13         4.92 o                         
   8   3  23          4.38          3.90         7.43 o                         
  -8   4  23          8.19         20.86         6.58 o                         
  -7   4  23          0.16        -10.08        17.77 o                         
  -6   4  23         15.15          2.71         6.26 o                         
  -5   4  23         14.12         11.42         4.42 o                         
  -4   4  23         24.16         17.37         4.22 o                         
  -3   4  23         24.74         31.16         3.09 o                         
  -2   4  23         49.14         57.91         3.06 o                         
  -1   4  23          9.30         16.49         2.78 o                         
   0   4  23          6.92          8.69         2.83 o                         
   1   4  23        215.80        207.03         5.12 o                         
   2   4  23         45.96         41.63         4.25 o                         
   3   4  23         97.90        113.35        10.44 o                         
   4   4  23         12.06         10.50         3.69 o                         
   5   4  23         33.36         27.55         4.20 o                         
   6   4  23          0.56         10.78         6.21 o                         
  -7   5  23          2.44          8.30        12.79 o                         
  -6   5  23          1.72         -0.17         6.07 o                         
  -5   5  23          5.23         -5.50         5.50 o                         
  -4   5  23          0.91          5.05         4.44 o                         
  -3   5  23          7.22          7.25         3.09 o                         
  -2   5  23          1.44          1.35         3.53 o                         
  -1   5  23          1.17          5.45         3.49 o                         
   0   5  23         43.53         31.04         4.69 o                         
   1   5  23        153.71        133.93         6.65 o                         
   2   5  23         20.79         18.56         5.85 o                         
   3   5  23         29.31          9.23         8.64 o                         
   4   5  23          7.46          4.93         5.27 o                         
   5   5  23          0.50         -2.91         5.86 o                         
   6   5  23          5.42          6.56         7.21 o                         
  -5   6  23          0.08         -4.03        19.01 o                         
  -4   6  23          1.97          0.59         6.35 o                         
  -3   6  23          1.23         -0.16         4.91 o                         
  -2   6  23          0.87         -1.35         3.46 o                         
  -1   6  23         38.02         46.28         4.38 o                         
   0   6  23          4.35         -0.05        11.90 o                         
   1   6  23          2.43         -4.21         6.44 o                         
   2   6  23         19.16         16.44         6.59 o                         
   3   6  23          5.23          8.22        14.26 o                         
   4   6  23          0.57          4.82         5.53 o                         
  -3   7  23          5.68         -9.57         9.57 o                         
  -2   7  23          2.85         -4.81         4.81 o                         
  -1   7  23          1.48          2.03         6.96 o                         
   0   7  23         39.67         58.22        36.57 o                         
   1   7  23          7.84         13.74         9.19 o                         
 -10   0  24         19.85         -8.82         8.82 o                         
  -8   0  24         44.96         36.31         9.23 o                         
  -6   0  24          5.39          5.15         4.88 o                         
  -4   0  24        121.05        119.42         4.67 o                         
  -2   0  24        554.83        513.10         9.26 o                         
   0   0  24        205.99        183.48         8.06 o                         
   2   0  24         18.94         13.95         3.78 o                         
   4   0  24        116.02         94.12         4.99 o                         
   6   0  24         77.56         49.35         6.99 o                         
   8   0  24          0.79         -2.95         7.49 o                         
  -9   1  24          6.57          3.53         7.49 o                         
  -8   1  24          0.03          6.97         4.54 o                         
  -7   1  24          0.32          1.71         5.25 o                         
  -6   1  24        175.72        155.84         7.13 o                         
  -5   1  24          6.60          0.65         5.32 o                         
  -4   1  24        464.44        439.61         5.57 o                         
  -3   1  24         11.32         13.81         2.68 o                         
  -2   1  24          0.04          0.66         2.59 o                         
  -1   1  24         32.08         34.73         2.79 o                         
   0   1  24          3.15          5.54         2.85 o                         
   1   1  24        137.84        135.71         7.37 o                         
   2   1  24        247.83        253.91         5.66 o                         
   3   1  24          1.38         -1.86         2.49 o                         
   4   1  24         91.10         86.73         2.89 o                         
   5   1  24         99.03         65.22         8.40 o                         
   6   1  24         35.69         39.65         4.93 o                         
   7   1  24         20.96         18.43         4.67 o                         
   8   1  24        113.25        113.80         7.97 o                         
  -9   2  24          3.16          5.11         6.44 o                         
  -8   2  24          9.27         14.77         5.76 o                         
  -7   2  24         54.01         53.41         6.98 o                         
  -6   2  24         32.62         30.54         5.63 o                         
  -5   2  24         61.34         59.39         6.65 o                         
  -4   2  24          1.54          6.37         3.55 o                         
  -3   2  24         77.82         72.59         3.30 o                         
  -2   2  24          3.30          2.18         2.75 o                         
  -1   2  24        212.31        212.60         4.06 o                         
   0   2  24         82.70         81.99         2.81 o                         
   1   2  24          0.80          0.49         2.70 o                         
   2   2  24        406.85        404.96         5.20 o                         
   3   2  24        183.00        178.36         4.00 o                         
   4   2  24        143.99        142.35         4.75 o                         
   5   2  24          4.12          1.86         2.69 o                         
   6   2  24          6.10          8.12         3.93 o                         
   7   2  24         11.04          6.03        14.50 o                         
   8   2  24          5.79          1.52         7.44 o                         
  -9   3  24         20.76         28.94         9.98 o                         
  -8   3  24          1.57          5.74         5.54 o                         
  -7   3  24         82.03         75.70         9.09 o                         
  -6   3  24        315.85        329.17        10.68 o                         
  -5   3  24         68.69         68.84         6.42 o                         
  -4   3  24        174.68        194.30         5.12 o                         
  -3   3  24          4.72          2.06         2.84 o                         
  -2   3  24         22.27         21.78         2.71 o                         
  -1   3  24          4.59          4.94         2.24 o                         
   0   3  24          2.64          7.41         2.34 o                         
   1   3  24          0.20         -2.73         2.73 o                         
   2   3  24         35.17         33.30         3.45 o                         
   3   3  24         13.18         37.47         8.94 o                         
   4   3  24         40.67         40.65         3.43 o                         
   5   3  24          6.71          5.41         3.19 o                         
   6   3  24          8.52          8.34         4.18 o                         
   7   3  24         16.19         14.66         4.37 o                         
  -8   4  24         12.40          9.38         6.62 o                         
  -7   4  24          8.25         12.73         7.01 o                         
  -6   4  24          2.18          5.92         5.68 o                         
  -5   4  24          0.42         -0.56         4.01 o                         
  -4   4  24          0.16         -0.93         4.24 o                         
  -3   4  24          3.17         10.20         2.95 o                         
  -2   4  24          1.36          2.02         2.54 o                         
  -1   4  24        203.03        184.95         3.95 o                         
   0   4  24         39.40         26.61         3.16 o                         
   1   4  24         69.45         78.32         4.00 o                         
   2   4  24          6.39          7.53         4.12 o                         
   3   4  24          0.36         -1.39         4.45 o                         
   4   4  24         51.99         40.99         4.60 o                         
   5   4  24          0.91          4.02         8.49 o                         
   6   4  24          3.13          9.36         4.68 o                         
  -6   5  24          0.11         -0.58         6.45 o                         
  -5   5  24          0.77          9.74         6.66 o                         
  -4   5  24          2.42         -0.25         4.78 o                         
  -3   5  24         54.83         53.42         3.56 o                         
  -2   5  24          1.40         -2.05         3.30 o                         
  -1   5  24         26.98         36.98         3.99 o                         
   0   5  24        112.35        118.57         6.38 o                         
   1   5  24         82.64         87.27         6.03 o                         
   2   5  24          1.06         -5.35         5.35 o                         
   3   5  24          4.20          3.23         6.10 o                         
   4   5  24          6.97          3.34         6.48 o                         
   5   5  24          1.67          1.00         5.59 o                         
   6   5  24          1.14         -6.86         6.86 o                         
  -5   6  24          3.05        -10.23        12.20 o                         
  -4   6  24          1.65         16.97         7.50 o                         
  -3   6  24          2.84         -1.61         3.89 o                         
  -2   6  24          0.06          0.57         4.09 o                         
  -1   6  24          2.07          0.34         6.66 o                         
   0   6  24          3.73          6.43        10.11 o                         
   1   6  24          2.45         10.50         6.63 o                         
   2   6  24         17.03         18.37         6.98 o                         
   3   6  24          1.03         -6.21         6.21 o                         
   4   6  24         65.47         40.69        10.30 o                         
  -3   7  24          0.11          0.00         9.83 o                         
  -2   7  24          5.09         -6.90        15.44 o                         
  -1   7  24          2.60          8.72         6.03 o                         
   0   7  24         38.57         42.67         6.80 o                         
  -9   0  25         26.47         16.25         9.34 o                         
  -7   0  25        379.24        366.03        14.45 o                         
  -5   0  25        136.68        139.06         6.38 o                         
  -3   0  25          2.81          2.88         3.32 o                         
  -1   0  25        279.15        263.39         5.75 o                         
   1   0  25        850.86        875.42        10.71 o                         
   3   0  25        106.70         77.11         4.86 o                         
   5   0  25         16.11         10.95         9.61 o                         
   7   0  25          0.22          5.88         7.04 o                         
  -9   1  25         82.41        109.07         9.77 o                         
  -8   1  25         39.38         38.06         6.01 o                         
  -7   1  25        168.56        165.39        29.50 o                         
  -6   1  25         16.67         12.68         5.24 o                         
  -5   1  25        354.88        329.76         8.86 o                         
  -4   1  25        203.45        187.70         4.36 o                         
  -3   1  25         24.59         19.12         2.90 o                         
  -2   1  25          0.45         -1.75         2.66 o                         
  -1   1  25        414.50        416.82         4.87 o                         
   0   1  25         13.09         22.23         3.75 o                         
   1   1  25         36.51         46.33         4.20 o                         
   2   1  25        698.49        723.30        13.16 o                         
   3   1  25          3.75          0.38         2.50 o                         
   4   1  25          1.06          2.32         2.50 o                         
   5   1  25          4.21          3.43         3.05 o                         
   6   1  25          6.01          2.25         3.28 o                         
   7   1  25          0.14         10.39         4.58 o                         
   8   1  25         10.13         22.61         6.94 o                         
  -9   2  25         18.49          7.70         6.92 o                         
  -8   2  25         34.42         41.96        11.46 o                         
  -7   2  25         49.18         55.81         6.93 o                         
  -6   2  25         66.55         60.63         6.47 o                         
  -5   2  25          7.00          6.68         6.08 o                         
  -4   2  25         20.52         14.06         3.52 o                         
  -3   2  25         61.07         57.52         3.34 o                         
  -2   2  25          0.72         -1.92         2.80 o                         
  -1   2  25        151.72        154.39         5.57 o                         
   0   2  25          6.84          9.08         2.87 o                         
   1   2  25         13.79         13.72         2.79 o                         
   2   2  25         95.14        104.53         4.80 o                         
   3   2  25          0.00         -2.81         2.81 o                         
   4   2  25        295.95        270.89         6.57 o                         
   5   2  25         34.16         32.05         3.61 o                         
   6   2  25          3.58         -1.39         5.64 o                         
   7   2  25          8.44          1.12         5.53 o                         
   8   2  25          2.32         -1.70         8.30 o                         
  -8   3  25         11.11         18.35         5.94 o                         
  -7   3  25         58.01         65.03         7.03 o                         
  -6   3  25          3.44         -4.57         6.31 o                         
  -5   3  25        136.48        128.79         7.39 o                         
  -4   3  25          0.01          5.15         3.71 o                         
  -3   3  25         10.41          5.21         2.76 o                         
  -2   3  25         77.15         59.09         3.42 o                         
  -1   3  25        431.61        458.82         5.13 o                         
   0   3  25         14.00         27.34         2.63 o                         
   1   3  25         32.85         32.83         3.04 o                         
   2   3  25         78.01         76.70         3.49 o                         
   3   3  25         17.60         12.90         3.25 o                         
   4   3  25         24.48         24.06         3.46 o                         
   5   3  25          2.10         -2.17         3.86 o                         
   6   3  25          1.55         -7.41         7.41 o                         
   7   3  25          0.64         24.12         5.30 o                         
  -7   4  25          9.10         16.04         6.97 o                         
  -6   4  25          3.72         -2.53         6.63 o                         
  -5   4  25         40.00         34.95         5.13 o                         
  -4   4  25         19.66         23.88         5.45 o                         
  -3   4  25          2.35          2.96         3.57 o                         
  -2   4  25         13.42          6.79         2.99 o                         
  -1   4  25         24.49         29.52         2.92 o                         
   0   4  25         34.39         36.35         3.48 o                         
   1   4  25         15.12         14.80         3.69 o                         
   2   4  25          5.93         -2.44         3.87 o                         
   3   4  25         51.05         71.10         9.58 o                         
   4   4  25          0.00         11.41         4.59 o                         
   5   4  25         62.26         59.35         4.51 o                         
   6   4  25          2.44          1.65         7.62 o                         
  -6   5  25          1.93         14.48         6.42 o                         
  -5   5  25          0.24         -6.74         9.76 o                         
  -4   5  25          4.59         12.38         4.42 o                         
  -3   5  25         42.36         49.17         3.86 o                         
  -2   5  25         20.89         20.22         5.82 o                         
  -1   5  25        100.31        116.52         4.85 o                         
   0   5  25         61.45         83.84         5.05 o                         
   1   5  25         16.11         23.22         6.05 o                         
   2   5  25          0.39         -0.87         5.56 o                         
   3   5  25          0.71        -10.21        11.92 o                         
   4   5  25          0.00         -1.80         5.12 o                         
   5   5  25          1.26          4.60         6.86 o                         
  -5   6  25          0.33         -8.76         8.76 o                         
  -4   6  25          8.02         -0.11         6.32 o                         
  -3   6  25          0.03         -3.96         3.96 o                         
  -2   6  25          0.06         -4.98         4.98 o                         
  -1   6  25          0.19          6.53         3.97 o                         
   0   6  25         81.62         79.20         7.18 o                         
   1   6  25         51.73         53.83         8.96 o                         
   2   6  25          0.06         -1.41         6.11 o                         
   3   6  25         21.74         19.20         6.06 o                         
  -3   7  25         47.61         33.96        10.37 o                         
  -2   7  25          0.24         -0.65         5.26 o                         
  -1   7  25         60.13         82.22         8.90 o                         
   0   7  25          2.22          4.87        10.49 o                         
  -8   0  26         41.17         36.96        10.20 o                         
  -6   0  26          1.55          7.64         8.99 o                         
  -4   0  26        175.85        194.78         5.62 o                         
  -2   0  26         15.90         14.08         3.39 o                         
   0   0  26        298.79        299.75         7.74 o                         
   2   0  26         68.86         80.16         6.67 o                         
   4   0  26        193.69        170.02        10.28 o                         
   6   0  26        119.31        117.85         6.79 o                         
   8   0  26          0.06         -3.60         7.43 o                         
  -9   1  26          1.42         -1.95         6.41 o                         
  -8   1  26          0.70         -2.88         7.90 o                         
  -7   1  26          7.04         10.93         4.59 o                         
  -6   1  26          0.20          3.73         5.06 o                         
  -5   1  26        121.99        126.67         6.95 o                         
  -4   1  26        308.69        305.21         5.93 o                         
  -3   1  26         67.37         66.85         3.35 o                         
  -2   1  26         28.36         25.06         2.94 o                         
  -1   1  26         17.28         37.37         3.25 o                         
   0   1  26        657.82        628.34         8.05 o                         
   1   1  26        277.06        259.11         9.17 o                         
   2   1  26         16.72         17.59         3.79 o                         
   3   1  26          7.21          4.28         2.48 o                         
   4   1  26        455.91        435.18        10.31 o                         
   5   1  26          0.02          3.33         4.11 o                         
   6   1  26         12.57         18.74         4.71 o                         
   7   1  26         33.68         42.21         5.60 o                         
   8   1  26         37.83         39.50        22.58 o                         
  -9   2  26          7.84         -1.23        18.51 o                         
  -8   2  26          4.24          4.79         6.03 o                         
  -7   2  26         54.09         61.22         7.01 o                         
  -6   2  26          0.00         -1.26         5.77 o                         
  -5   2  26          0.98          5.09         5.01 o                         
  -4   2  26         11.73          9.17         3.62 o                         
  -3   2  26          4.29          2.92         2.88 o                         
  -2   2  26         79.54         77.57         3.49 o                         
  -1   2  26         36.68         35.70         3.02 o                         
   0   2  26        392.43        413.19         6.27 o                         
   1   2  26         37.64         35.88         3.63 o                         
   2   2  26        962.50        971.74        10.50 o                         
   3   2  26         29.97         36.45         3.11 o                         
   4   2  26        350.62        308.30         5.00 o                         
   5   2  26          3.72         -1.83         5.89 o                         
   6   2  26         35.71         31.78         4.90 o                         
   7   2  26          1.43          3.94        10.64 o                         
   8   2  26          4.78         15.73         8.21 o                         
  -8   3  26          3.00          3.74         5.94 o                         
  -7   3  26          3.97          5.25        16.06 o                         
  -6   3  26         19.39         13.32         6.00 o                         
  -5   3  26          8.73          4.34         5.69 o                         
  -4   3  26        216.32        200.34         5.36 o                         
  -3   3  26         77.25         73.84         3.62 o                         
  -2   3  26         19.48         27.68         3.35 o                         
  -1   3  26          0.16         11.18         2.84 o                         
   0   3  26       1112.70       1138.90         8.52 o                         
   1   3  26         94.33         81.70         3.54 o                         
   2   3  26        221.47        207.38         4.57 o                         
   3   3  26          1.00          1.24         3.09 o                         
   4   3  26         22.13         29.02         3.64 o                         
   5   3  26         65.11         66.70         4.02 o                         
   6   3  26          5.05          8.24         4.54 o                         
   7   3  26          8.47         31.96         5.35 o                         
  -7   4  26         19.02         18.06         6.89 o                         
  -6   4  26          0.77          0.61        11.06 o                         
  -5   4  26          0.05          0.16         4.25 o                         
  -4   4  26          0.21          0.38         4.47 o                         
  -3   4  26         22.66         21.70         3.73 o                         
  -2   4  26          0.20          0.68         3.00 o                         
  -1   4  26         61.03         51.56         3.39 o                         
   0   4  26        320.57        310.69         5.38 o                         
   1   4  26         60.16         65.57         4.89 o                         
   2   4  26         11.78         12.55         4.04 o                         
   3   4  26          0.58          2.71         3.75 o                         
   4   4  26        157.83        144.94         5.01 o                         
   5   4  26          1.93          3.66         4.69 o                         
   6   4  26         13.95          1.60        11.37 o                         
  -6   5  26         14.05         24.84        10.31 o                         
  -5   5  26         10.40         13.70         7.03 o                         
  -4   5  26         26.76         29.51         6.19 o                         
  -3   5  26          2.48          3.44         3.26 o                         
  -2   5  26         23.24         21.63         4.45 o                         
  -1   5  26         27.40         41.07         4.54 o                         
   0   5  26        380.69        436.12         7.56 o                         
   1   5  26         12.04          9.17         4.90 o                         
   2   5  26         19.77         12.38         5.63 o                         
   3   5  26          1.46          5.25         6.10 o                         
   4   5  26          6.92         14.47        11.73 o                         
   5   5  26          3.68          3.31        15.56 o                         
  -4   6  26         51.02         55.16        20.19 o                         
  -3   6  26          8.14          9.57         4.83 o                         
  -2   6  26          0.14         -5.76         5.76 o                         
  -1   6  26          0.01         -4.03         4.03 o                         
   0   6  26         13.59         12.97         5.09 o                         
   1   6  26          3.98          9.13         6.08 o                         
   2   6  26          2.02         -9.63        10.89 o                         
   3   6  26         14.53          5.43        11.46 o                         
  -2   7  26          0.03        -11.65        11.65 o                         
  -1   7  26          2.06          1.69        11.77 o                         
  -9   0  27         67.31         79.12        12.02 o                         
  -7   0  27         75.66         83.31         9.24 o                         
  -5   0  27         55.65         31.44         5.21 o                         
  -3   0  27        229.74        228.21         5.80 o                         
  -1   0  27         15.86         10.28         7.21 o                         
   1   0  27       1711.71       1671.27        32.18 o                         
   3   0  27        247.01        226.22        10.56 o                         
   5   0  27         80.36         70.69         9.85 o                         
   7   0  27         34.84         45.61         8.14 o                         
  -9   1  27         13.10          9.88        10.83 o                         
  -8   1  27         33.82         30.87         5.44 o                         
  -7   1  27        102.33        110.08         6.09 o                         
  -6   1  27          1.99         12.38         5.32 o                         
  -5   1  27          3.59         -1.25         4.64 o                         
  -4   1  27         58.77         53.15         3.59 o                         
  -3   1  27         63.39         58.77         3.41 o                         
  -2   1  27          6.96          9.68         2.55 o                         
  -1   1  27        583.52        585.92         9.95 o                         
   0   1  27          0.27        237.61        21.77 o                         
   1   1  27        237.47        232.36         6.22 o                         
   2   1  27         92.38        105.18         5.02 o                         
   3   1  27         18.57         26.70         4.28 o                         
   4   1  27        133.10        119.05         4.32 o                         
   5   1  27         85.72         76.60         7.75 o                         
   6   1  27          4.31          1.35         4.10 o                         
   7   1  27         30.52         24.78         5.02 o                         
   8   1  27          1.41         -7.92         8.03 o                         
  -9   2  27         23.02          9.85         9.84 o                         
  -8   2  27         10.14         28.28        21.96 o                         
  -7   2  27        153.73        146.13         8.17 o                         
  -6   2  27          0.13         -3.40         5.81 o                         
  -5   2  27         47.68         49.01         6.64 o                         
  -4   2  27        154.08        143.26         4.99 o                         
  -3   2  27         65.02         64.73         3.66 o                         
  -2   2  27         42.25         39.32         3.20 o                         
  -1   2  27         56.59         51.43         3.31 o                         
   0   2  27          9.70         31.69         3.96 o                         
   1   2  27        248.78        255.42         7.00 o                         
   2   2  27         15.48         29.32         3.80 o                         
   3   2  27        332.97        302.49         5.02 o                         
   4   2  27         53.15         62.08         3.57 o                         
   5   2  27         34.83         28.09         5.50 o                         
   6   2  27          0.20         11.57         4.13 o                         
   7   2  27          0.00          8.04         4.84 o                         
  -8   3  27          0.16          6.77        18.91 o                         
  -7   3  27          4.66         18.51        20.94 o                         
  -6   3  27         25.63         27.74         6.44 o                         
  -5   3  27         10.68         17.67         6.31 o                         
  -4   3  27         26.95         27.43         3.93 o                         
  -3   3  27        120.92        109.21         4.07 o                         
  -2   3  27         84.57         65.80         3.57 o                         
  -1   3  27        663.45        668.48         6.21 o                         
   0   3  27         85.98        127.59         8.68 o                         
   1   3  27        137.62        151.39         4.97 o                         
   2   3  27         29.59         22.40         3.28 o                         
   3   3  27         67.42         60.48         4.69 o                         
   4   3  27         11.25          7.66         3.08 o                         
   5   3  27         27.00         25.73         4.92 o                         
   6   3  27          9.97         18.52         6.66 o                         
   7   3  27         44.05         90.69         9.99 o                         
  -7   4  27         25.41         26.92         6.58 o                         
  -6   4  27          3.10          7.65         5.72 o                         
  -5   4  27         42.49         35.51         4.88 o                         
  -4   4  27          5.89          1.90         4.52 o                         
  -3   4  27         30.82         28.78         4.47 o                         
  -2   4  27          0.47          4.87         3.13 o                         
  -1   4  27         33.90         31.63         3.32 o                         
   0   4  27         59.84         65.15         4.23 o                         
   1   4  27          5.45          4.75         3.42 o                         
   2   4  27         31.89         29.81         4.19 o                         
   3   4  27         41.98         32.72         7.67 o                         
   4   4  27          2.32          3.74         4.63 o                         
   5   4  27          1.87         -5.58         5.58 o                         
   6   4  27         42.25         24.32         5.24 o                         
  -6   5  27         12.95          9.70         6.20 o                         
  -5   5  27         29.24         37.27         6.75 o                         
  -4   5  27          4.71          8.95         4.96 o                         
  -3   5  27         10.07         15.86         3.23 o                         
  -2   5  27          8.54          6.18         4.07 o                         
  -1   5  27        443.45        449.37        16.83 o                         
   0   5  27          9.08         33.04         4.75 o                         
   1   5  27        278.65        316.93         6.94 o                         
   2   5  27          7.34         -7.98         7.98 o                         
   3   5  27          6.54         14.33         8.74 o                         
   4   5  27          7.52         -1.52         8.93 o                         
   5   5  27          0.18         12.62        10.60 o                         
  -4   6  27          9.61         -1.17         6.24 o                         
  -3   6  27         52.12         69.18        11.91 o                         
  -2   6  27          4.40         11.06         4.86 o                         
  -1   6  27          0.16          3.36         4.28 o                         
   0   6  27         18.34          4.67        13.03 o                         
   1   6  27         11.95         12.11         7.45 o                         
   2   6  27          1.43         -3.22         5.84 o                         
   3   6  27         50.05         25.87        10.61 o                         
  -8   0  28        348.15        343.11        15.46 o                         
  -6   0  28          7.52          7.75         4.98 o                         
  -4   0  28         86.70         72.00         5.31 o                         
  -2   0  28         51.43         47.92         4.05 o                         
   0   0  28       1532.53       1544.17        14.77 o                         
   2   0  28          0.06          0.97         4.38 o                         
   4   0  28        829.89        727.72        17.83 o                         
   6   0  28          0.06          9.87         7.50 o                         
  -8   1  28          0.01          8.26        10.41 o                         
  -7   1  28         28.84         35.56         5.33 o                         
  -6   1  28        111.01        114.37        11.00 o                         
  -5   1  28          4.60          7.40         4.11 o                         
  -4   1  28        304.41        301.11         5.81 o                         
  -3   1  28         35.28         30.69         2.85 o                         
  -2   1  28        118.38        106.95         3.21 o                         
  -1   1  28        179.92        212.90         5.52 o                         
   0   1  28       6502.88       6495.71        24.46 o                         
   1   1  28        196.16        237.71         8.00 o                         
   2   1  28        454.67        427.20         7.38 o                         
   3   1  28        213.91        202.65         5.99 o                         
   4   1  28         51.29         41.32        10.87 o                         
   5   1  28          8.29         19.13         4.19 o                         
   6   1  28          0.11          9.75         4.19 o                         
   7   1  28          3.35          0.67         5.12 o                         
  -9   2  28         10.88         28.71        11.28 o                         
  -8   2  28        113.98        116.85         7.91 o                         
  -7   2  28         64.11         59.96         7.04 o                         
  -6   2  28         74.85         77.78        16.20 o                         
  -5   2  28        101.72         96.10         8.24 o                         
  -4   2  28         24.09         26.49         4.50 o                         
  -3   2  28         46.00         44.99         3.43 o                         
  -2   2  28         28.44         21.54         3.25 o                         
  -1   2  28          1.51         -2.94         3.73 o                         
   0   2  28        476.32        494.17         6.99 o                         
   1   2  28        755.76        700.87         9.36 o                         
   2   2  28         79.31         77.36         4.25 o                         
   3   2  28          1.57         11.58         3.97 o                         
   4   2  28        146.43        124.99         3.98 o                         
   5   2  28          1.42          4.48         4.03 o                         
   6   2  28          6.98          3.98         7.99 o                         
   7   2  28         23.20         16.07         6.13 o                         
  -8   3  28         12.37         31.11         7.01 o                         
  -7   3  28          4.25          5.77         5.62 o                         
  -6   3  28         28.18          6.78         5.97 o                         
  -5   3  28          2.20          3.41         6.18 o                         
  -4   3  28         50.90         47.28         4.20 o                         
  -3   3  28         41.29         35.10         3.60 o                         
  -2   3  28         38.82         41.16         3.53 o                         
  -1   3  28         40.30         53.60         4.53 o                         
   0   3  28       1787.66       1815.90        20.04 o                         
   1   3  28         51.82         50.38         4.25 o                         
   2   3  28          7.23          5.14         3.60 o                         
   3   3  28         47.73         50.55         3.43 o                         
   4   3  28         28.56         36.00         6.87 o                         
   5   3  28          3.88         12.01         3.58 o                         
   6   3  28          2.17         -9.43        11.05 o                         
  -7   4  28         15.74          3.33        12.98 o                         
  -6   4  28          0.05          3.61         6.39 o                         
  -5   4  28          2.86         -4.55         6.26 o                         
  -4   4  28         67.39         64.54         4.51 o                         
  -3   4  28          2.19          0.99         5.35 o                         
  -2   4  28         34.51         32.87         3.30 o                         
  -1   4  28          3.20          5.56         3.92 o                         
   0   4  28         69.36         83.60         4.69 o                         
   1   4  28          3.43         10.40         3.78 o                         
   2   4  28          1.34          4.22         4.25 o                         
   3   4  28         19.26          9.84         3.91 o                         
   4   4  28        105.92         99.98         5.47 o                         
   5   4  28         10.84         23.52         4.90 o                         
   6   4  28          0.23          2.55         7.45 o                         
  -5   5  28          0.17         -6.80         6.80 o                         
  -4   5  28         25.78         18.23         5.14 o                         
  -3   5  28         20.36         16.74         4.46 o                         
  -2   5  28          3.58         -1.51         5.60 o                         
  -1   5  28          4.28         22.68         4.81 o                         
   0   5  28        477.76        462.65         8.95 o                         
   1   5  28         20.78         32.36         8.00 o                         
   2   5  28         62.68         76.68         6.61 o                         
   3   5  28          2.27         -7.00         8.77 o                         
   4   5  28         13.31          9.75        19.29 o                         
  -3   6  28          4.35          5.56         6.05 o                         
  -2   6  28          7.78          7.41         6.75 o                         
  -1   6  28          1.92          2.74         4.28 o                         
   0   6  28          3.21         20.82         5.89 o                         
   1   6  28         29.77         49.06         5.57 o                         
   2   6  28          6.30        -10.05        10.05 o                         
  -7   0  29        109.26         96.89        10.54 o                         
  -5   0  29        243.46        205.28         7.50 o                         
  -3   0  29          4.45          2.29         3.73 o                         
  -1   0  29         54.98         56.93         9.57 o                         
   1   0  29        223.82        229.65        11.04 o                         
   3   0  29          6.32          6.80         8.11 o                         
   5   0  29          0.00         -8.42         8.42 o                         
   7   0  29          0.09         -8.85         8.85 o                         
  -8   1  29         26.47         22.84         6.94 o                         
  -7   1  29         20.15         20.18         4.88 o                         
  -6   1  29          0.24         -2.23         6.45 o                         
  -5   1  29         48.65         52.94         6.81 o                         
  -4   1  29         73.34         79.51         3.44 o                         
  -3   1  29         90.46         80.85         3.60 o                         
  -2   1  29          1.83         -0.01         3.07 o                         
  -1   1  29        494.92        475.73         7.05 o                         
   0   1  29        269.64        512.78        13.65 o                         
   1   1  29       1531.86       1536.84        19.58 o                         
   2   1  29         83.03         94.66         5.50 o                         
   3   1  29         80.08         77.34         4.72 o                         
   4   1  29          1.28          7.17         6.09 o                         
   5   1  29         69.81         41.69         7.47 o                         
   6   1  29          5.68         -1.88         5.44 o                         
   7   1  29          2.12         -5.49         5.49 o                         
  -9   2  29          0.01          5.60         9.20 o                         
  -8   2  29          0.64         10.14         7.01 o                         
  -7   2  29        148.86        139.09        10.64 o                         
  -6   2  29         16.64          4.85         5.57 o                         
  -5   2  29        126.37        121.15         7.40 o                         
  -4   2  29         20.97         25.80         4.00 o                         
  -3   2  29         45.84         32.37         3.55 o                         
  -2   2  29         38.75         38.16         3.49 o                         
  -1   2  29         72.26         69.88         4.48 o                         
   0   2  29        157.06        172.97         5.28 o                         
   1   2  29         34.83         50.95         5.36 o                         
   2   2  29         30.81         37.74         3.83 o                         
   3   2  29          3.42          0.45         3.31 o                         
   4   2  29         13.26         15.85         4.09 o                         
   5   2  29          7.65         12.48         4.41 o                         
   6   2  29         12.26         26.18         5.01 o                         
   7   2  29          0.25          8.14         6.46 o                         
  -8   3  29          2.84         13.23        10.42 o                         
  -7   3  29         17.45         30.38         7.70 o                         
  -6   3  29          5.22         -3.53         8.90 o                         
  -5   3  29         10.99         10.67         6.33 o                         
  -4   3  29          5.18         -2.04         3.92 o                         
  -3   3  29         26.37         19.67         3.40 o                         
  -2   3  29         98.36         86.16         3.89 o                         
  -1   3  29        140.61        147.73         5.53 o                         
   0   3  29         10.77         50.63         4.47 o                         
   1   3  29        734.97        731.42        10.97 o                         
   2   3  29          5.08         -0.03         3.28 o                         
   3   3  29          2.17          3.22         3.41 o                         
   4   3  29         54.63         47.30         3.98 o                         
   5   3  29         39.19         45.43         4.26 o                         
   6   3  29          0.74         -4.94         4.94 o                         
  -6   4  29          4.78         23.03        11.86 o                         
  -5   4  29         66.89         76.31         7.46 o                         
  -4   4  29         45.20         48.49         4.52 o                         
  -3   4  29          1.70          9.83         3.83 o                         
  -2   4  29          0.33          4.34         3.59 o                         
  -1   4  29          9.95         15.59         3.25 o                         
   0   4  29          0.01          2.10         3.71 o                         
   1   4  29        115.35        106.09         8.66 o                         
   2   4  29          9.72         -3.24         5.35 o                         
   3   4  29         13.26         17.34         4.14 o                         
   4   4  29          0.10         -3.12         4.85 o                         
   5   4  29          2.33         -4.70         4.70 o                         
  -5   5  29          2.63         16.13        15.06 o                         
  -4   5  29          0.06          0.85         4.62 o                         
  -3   5  29          9.18         12.51         4.58 o                         
  -2   5  29         21.57         24.20         4.62 o                         
  -1   5  29         65.92         78.08         5.16 o                         
   0   5  29          3.79         10.49         5.33 o                         
   1   5  29         92.27        103.27         5.93 o                         
   2   5  29          0.05          2.49         5.89 o                         
   3   5  29          4.52          6.67        18.65 o                         
   4   5  29         18.18         54.07        10.01 o                         
  -3   6  29          4.20          6.82         5.48 o                         
  -2   6  29          0.08          9.41         4.96 o                         
  -1   6  29         26.70         34.88         8.82 o                         
   0   6  29         19.79         21.30         8.11 o                         
   1   6  29         12.07          6.08        10.09 o                         
   2   6  29          5.49         10.21         9.73 o                         
  -8   0  30         54.85         65.35         9.77 o                         
  -6   0  30         48.42         37.25         6.06 o                         
  -4   0  30        522.35        447.51         8.05 o                         
  -2   0  30         92.36         81.13        12.50 o                         
   0   0  30        723.38        716.38        11.36 o                         
   2   0  30          0.05          2.30         4.35 o                         
   4   0  30         34.88         38.09         9.08 o                         
   6   0  30         37.61         30.52         8.11 o                         
  -8   1  30          8.76         11.17         6.45 o                         
  -7   1  30         10.94         18.75         4.75 o                         
  -6   1  30          2.90          6.42         4.53 o                         
  -5   1  30         81.88         68.36         4.19 o                         
  -4   1  30         72.00         66.04         3.39 o                         
  -3   1  30         15.94         13.47         2.67 o                         
  -2   1  30         73.71         76.08         3.69 o                         
  -1   1  30         13.57         34.01         4.28 o                         
   0   1  30        253.46        332.66         7.69 o                         
   1   1  30         24.55         82.46        13.31 o                         
   2   1  30        100.02        107.99         5.51 o                         
   3   1  30         46.25         39.95         4.41 o                         
   4   1  30          8.80         -0.89         5.70 o                         
   5   1  30          1.10         -4.31        10.65 o                         
   6   1  30          2.03          8.17        12.17 o                         
  -8   2  30          9.35         17.10         8.54 o                         
  -7   2  30          4.79         11.42         6.06 o                         
  -6   2  30         66.55         60.80         7.04 o                         
  -5   2  30         31.52         22.73         9.65 o                         
  -4   2  30        249.40        219.23         6.18 o                         
  -3   2  30        116.59        102.58         4.16 o                         
  -2   2  30        151.63        158.59         5.45 o                         
  -1   2  30          2.03          0.47         3.90 o                         
   0   2  30        476.18        489.23         9.61 o                         
   1   2  30         74.51         66.74         8.77 o                         
   2   2  30         15.61         10.32         4.00 o                         
   3   2  30          3.42         13.35         3.81 o                         
   4   2  30         75.59         59.96         4.15 o                         
   5   2  30          8.03          8.04         6.25 o                         
   6   2  30         55.85         57.49         6.75 o                         
   7   2  30          0.04         -9.19         9.19 o                         
  -7   3  30          0.71          9.81        14.59 o                         
  -6   3  30         10.54         16.99         6.31 o                         
  -5   3  30          0.20         -1.90         6.43 o                         
  -4   3  30         83.16         76.32         5.10 o                         
  -3   3  30         16.98         17.27         3.36 o                         
  -2   3  30          3.97          2.99         3.12 o                         
  -1   3  30         11.71         14.16         4.68 o                         
   0   3  30        573.87        550.43         7.42 o                         
   1   3  30          0.68          5.33         3.79 o                         
   2   3  30         70.36         57.37         4.00 o                         
   3   3  30         12.65          1.46         3.36 o                         
   4   3  30          0.46          4.03         4.69 o                         
   5   3  30          3.10          5.63         3.95 o                         
   6   3  30         18.03         -2.06         6.63 o                         
  -6   4  30          5.53         10.32        11.86 o                         
  -5   4  30          0.21          3.53         5.02 o                         
  -4   4  30        102.72        117.96         7.78 o                         
  -3   4  30        118.61        105.67         9.02 o                         
  -2   4  30         51.02         36.33         4.24 o                         
  -1   4  30          3.20          0.95         3.95 o                         
   0   4  30        159.81        174.00         5.37 o                         
   1   4  30         19.64         18.79         5.71 o                         
   2   4  30          1.34          2.18         4.68 o                         
   3   4  30         52.36         59.99         6.50 o                         
   4   4  30          0.01         13.83         6.60 o                         
   5   4  30          0.15          2.95         5.11 o                         
  -5   5  30         16.23          9.68         9.49 o                         
  -4   5  30         63.83         66.70         5.89 o                         
  -3   5  30          0.39          2.56         8.32 o                         
  -2   5  30          0.06         -0.35         4.19 o                         
  -1   5  30         28.08         25.80         5.35 o                         
   0   5  30        196.49        184.22         6.72 o                         
   1   5  30          2.24          9.97         6.85 o                         
   2   5  30          1.11          3.78         5.03 o                         
   3   5  30          0.27          2.59        11.05 o                         
   4   5  30          0.95         34.97        10.28 o                         
  -3   6  30          4.04         11.55        15.05 o                         
  -2   6  30          3.40         -5.09         5.09 o                         
  -1   6  30          2.25          5.29         5.12 o                         
   2   6  30          4.33         -1.24         9.72 o                         
  -7   0  31         13.68         23.25         7.92 o                         
  -5   0  31        115.33        103.70         5.81 o                         
  -3   0  31        145.30        115.93         5.08 o                         
  -1   0  31       1181.26       1122.11        21.09 o                         
   1   0  31        436.69        414.46        11.24 o                         
   3   0  31          2.69         -7.70         7.70 o                         
   5   0  31          0.70         -7.01         7.01 o                         
  -8   1  31          9.73         28.12        12.55 o                         
  -7   1  31          3.00          9.92         6.02 o                         
  -6   1  31         88.47         90.57         9.85 o                         
  -5   1  31          0.39          8.02         3.99 o                         
  -4   1  31          9.04         14.19         3.09 o                         
  -3   1  31         63.38         53.95         3.47 o                         
  -2   1  31          5.08         -0.55         4.09 o                         
  -1   1  31        418.08        425.33         9.78 o                         
   0   1  31        648.84        659.23         9.52 o                         
   1   1  31         10.11          7.90         4.53 o                         
   2   1  31          3.70          2.82         4.12 o                         
   3   1  31         60.72         50.31         4.99 o                         
   4   1  31          0.00          6.14         4.74 o                         
   5   1  31          0.34          5.33         9.31 o                         
   6   1  31         23.69         24.31         6.39 o                         
  -8   2  31         19.09         22.72        10.86 o                         
  -7   2  31          0.42         -4.95         8.14 o                         
  -6   2  31         23.13         11.33        10.75 o                         
  -5   2  31        215.00        195.03         8.44 o                         
  -4   2  31         27.95         32.38         4.54 o                         
  -3   2  31         37.79         59.53         9.39 o                         
  -2   2  31         71.05         56.14         4.38 o                         
  -1   2  31         54.15         52.64         4.42 o                         
   0   2  31         15.23         33.36         4.98 o                         
   1   2  31         27.90         24.97         4.90 o                         
   2   2  31        212.85        194.27         7.47 o                         
   3   2  31         22.09         15.77         3.71 o                         
   4   2  31          0.03         -4.52         4.89 o                         
   5   2  31          9.25         13.87         9.18 o                         
   6   2  31          9.40         20.64         6.07 o                         
  -7   3  31          0.52         12.67        24.57 o                         
  -6   3  31          0.71         -7.38        15.42 o                         
  -5   3  31          5.12          0.89         5.12 o                         
  -4   3  31         30.91         27.67         4.06 o                         
  -3   3  31          5.02          8.19         3.30 o                         
  -2   3  31          0.23          2.93         3.50 o                         
  -1   3  31        342.47        316.92         7.78 o                         
   0   3  31          9.47         12.22         3.53 o                         
   1   3  31         12.38          8.83         3.68 o                         
   2   3  31         14.74         14.55         4.29 o                         
   3   3  31          9.46          9.61         3.61 o                         
   4   3  31          0.12         -4.88         4.88 o                         
   5   3  31         14.77         20.53         4.45 o                         
  -6   4  31         36.11         46.94         6.59 o                         
  -5   4  31         39.06         38.86         5.12 o                         
  -4   4  31          0.76          2.00         4.98 o                         
  -3   4  31         66.10         73.83         4.88 o                         
  -2   4  31          0.03          7.04         7.24 o                         
  -1   4  31         30.50         27.83         4.17 o                         
   0   4  31          1.44         -2.45         4.70 o                         
   1   4  31         75.98         65.18        11.23 o                         
   2   4  31          0.12         -3.92         3.92 o                         
   3   4  31          3.10          1.03         7.16 o                         
   4   4  31         42.81         40.44         4.92 o                         
   5   4  31          4.02         -3.77         5.50 o                         
  -5   5  31          1.65         -7.56         7.56 o                         
  -4   5  31         22.42         26.42         5.29 o                         
  -3   5  31         21.90         19.33         7.90 o                         
  -2   5  31         11.41          8.07         4.08 o                         
  -1   5  31         78.37         69.90         5.72 o                         
   0   5  31          7.14         23.53         7.79 o                         
   1   5  31          6.90          5.41         5.32 o                         
   2   5  31          0.63          2.58         5.54 o                         
   4   5  31          1.47         -7.15         9.03 o                         
  -2   6  31          5.45         23.09        12.51 o                         
  -1   6  31          2.47         28.24        12.46 o                         
  -8   0  32          0.00         -1.10         9.10 o                         
  -6   0  32         22.83         30.76         6.13 o                         
  -4   0  32        349.91        316.32         7.29 o                         
  -2   0  32         29.81         13.86         7.70 o                         
   0   0  32        214.96        218.08        11.45 o                         
   2   0  32        149.21        137.47        15.35 o                         
   4   0  32          3.15          6.53         8.18 o                         
   6   0  32          4.84          3.92         8.88 o                         
  -8   1  32        129.02        150.22         8.95 o                         
  -7   1  32         28.63         38.42         6.98 o                         
  -6   1  32          4.17          6.49         4.88 o                         
  -5   1  32          9.87          7.48         3.88 o                         
  -4   1  32        116.50        106.24         3.80 o                         
  -3   1  32          3.19          2.38         3.73 o                         
  -2   1  32         42.35         48.09         8.12 o                         
  -1   1  32          1.78         12.06         4.94 o                         
   0   1  32        923.45        934.40        15.16 o                         
   1   1  32          0.03         -0.34         4.31 o                         
   2   1  32         75.56         76.46         5.12 o                         
   3   1  32          6.98         12.66         4.70 o                         
   4   1  32          0.24         -4.52         5.61 o                         
   5   1  32         15.12         18.00         5.93 o                         
   6   1  32         28.70         62.78        10.89 o                         
  -8   2  32          7.41         26.15         8.81 o                         
  -7   2  32          2.26         25.05         6.12 o                         
  -6   2  32         12.49         17.39         8.92 o                         
  -5   2  32          8.96          9.99         7.96 o                         
  -4   2  32        202.25        187.25         7.86 o                         
  -3   2  32          0.00          0.29         3.42 o                         
  -2   2  32         28.63         26.78         4.12 o                         
  -1   2  32         22.30         22.49         3.96 o                         
   0   2  32        322.29        321.23        11.28 o                         
   1   2  32        127.38        127.79         5.55 o                         
   2   2  32         17.62         13.68         4.58 o                         
   3   2  32          9.12          1.26         3.97 o                         
   4   2  32          8.78          6.32         5.16 o                         
   5   2  32          0.06         -9.62         9.62 o                         
   6   2  32          0.63         -5.03        10.38 o                         
  -7   3  32         31.79         39.18         6.64 o                         
  -6   3  32          0.70         29.13        14.47 o                         
  -5   3  32          0.02         -6.07         6.07 o                         
  -4   3  32         43.54         40.27         3.75 o                         
  -3   3  32          0.36          0.54         3.47 o                         
  -2   3  32        107.76         93.29         5.06 o                         
  -1   3  32         34.52         35.64         4.64 o                         
   0   3  32         37.86         40.68         4.81 o                         
   1   3  32          4.35         -1.56         4.37 o                         
   2   3  32         24.02         19.02         5.13 o                         
   3   3  32          1.73         -0.76         3.89 o                         
   4   3  32          8.89         13.93         4.72 o                         
   5   3  32          0.01         -9.55         9.55 o                         
  -6   4  32          3.00         -8.82         8.82 o                         
  -5   4  32         24.29         24.65         9.71 o                         
  -4   4  32         41.07         46.11         9.08 o                         
  -3   4  32          2.15          3.07         4.20 o                         
  -2   4  32         27.65         11.30         5.90 o                         
  -1   4  32         50.55         39.14         5.25 o                         
   0   4  32         86.43         90.24         6.42 o                         
   1   4  32         20.93         32.81         4.75 o                         
   2   4  32         34.46         35.32         4.56 o                         
   3   4  32         11.80         12.44         4.45 o                         
   4   4  32          1.02          4.58         4.44 o                         
  -5   5  32          4.24          6.94         9.18 o                         
  -4   5  32          1.98         13.62         9.92 o                         
  -3   5  32         14.85          9.19         5.55 o                         
  -2   5  32          2.02          7.42         6.33 o                         
  -1   5  32         33.71         36.40         5.37 o                         
   0   5  32         18.56          2.78         4.58 o                         
   1   5  32          3.74          4.14         6.75 o                         
  -1   6  32          0.31          2.37        11.84 o                         
  -7   0  33          4.72         -7.94         7.94 o                         
  -5   0  33        201.02        179.30         6.50 o                         
  -3   0  33        323.99        324.08         9.17 o                         
  -1   0  33       1775.46       1758.72        26.37 o                         
   1   0  33        101.06        109.99         6.60 o                         
   3   0  33         35.14         29.62         6.51 o                         
   5   0  33         13.43         10.85         8.58 o                         
  -7   1  33          6.86         15.11         5.02 o                         
  -6   1  33         34.76         28.13         4.55 o                         
  -5   1  33         12.81         14.77         4.07 o                         
  -4   1  33          4.42          9.94         3.01 o                         
  -3   1  33          0.59          1.98         3.63 o                         
  -2   1  33          0.28         16.51         6.30 o                         
  -1   1  33         55.89         56.85         4.98 o                         
   0   1  33         43.65         90.38         5.68 o                         
   1   1  33          8.41          5.99         6.36 o                         
   2   1  33         90.40         82.10         6.57 o                         
   3   1  33         31.42         19.16         5.67 o                         
   4   1  33          0.11          5.58         5.98 o                         
   5   1  33         52.53         65.65         7.08 o                         
  -8   2  33          2.49         12.84        11.41 o                         
  -7   2  33          0.02          4.07         7.22 o                         
  -6   2  33         46.61         45.76         6.08 o                         
  -5   2  33         74.17         63.15         6.03 o                         
  -4   2  33         25.11         32.83         4.46 o                         
  -3   2  33        195.83        179.82         5.90 o                         
  -2   2  33         60.22         66.12         4.75 o                         
  -1   2  33        238.87        260.60         6.30 o                         
   0   2  33         42.22         39.04         7.21 o                         
   1   2  33          1.06          1.20         4.31 o                         
   2   2  33         65.58         53.71         9.85 o                         
   3   2  33          0.02          7.56         5.87 o                         
   4   2  33          1.22         -5.32         5.32 o                         
   5   2  33          0.54         -8.33        15.33 o                         
  -6   3  33          8.98         -5.66         5.66 o                         
  -5   3  33         12.88         22.12         6.68 o                         
  -4   3  33         10.69         17.83         4.84 o                         
  -3   3  33         34.75         30.40         3.70 o                         
  -2   3  33          3.05         -1.44         3.96 o                         
  -1   3  33          1.84          2.22         3.99 o                         
   0   3  33         40.76         53.64        10.16 o                         
   1   3  33          1.50          2.11         3.58 o                         
   2   3  33         10.40         12.91         3.90 o                         
   3   3  33         20.84         20.14         4.38 o                         
   4   3  33         21.35         26.06         3.71 o                         
   5   3  33          2.67         44.66        10.36 o                         
  -5   4  33         27.28         20.62         6.57 o                         
  -4   4  33         17.06         24.90         6.19 o                         
  -3   4  33         56.58         50.26         4.44 o                         
  -2   4  33         21.22         18.20         5.85 o                         
  -1   4  33          8.03          7.80         5.21 o                         
   0   4  33         44.46         29.86         5.35 o                         
   1   4  33          0.57         -4.65         5.96 o                         
   2   4  33          2.87          1.23         4.48 o                         
   3   4  33         34.18         35.35         4.90 o                         
   4   4  33         17.35         -2.80         5.81 o                         
  -5   5  33         20.13         51.12         9.10 o                         
  -4   5  33          1.29         25.58        15.77 o                         
  -3   5  33          1.88         -3.33         7.48 o                         
  -2   5  33          4.64         -6.26         6.26 o                         
  -1   5  33         18.77         19.17         6.20 o                         
   0   5  33          7.04         16.48         5.12 o                         
  -6   0  34         55.72         66.30         8.67 o                         
  -4   0  34          0.28         -2.60         4.12 o                         
  -2   0  34          0.10          0.97         9.42 o                         
   0   0  34         52.72         71.60        10.17 o                         
   2   0  34         57.17         52.27         7.78 o                         
   4   0  34         24.02         31.55         8.43 o                         
  -7   1  34          0.80         -9.15         9.15 o                         
  -6   1  34          0.51         12.99         9.82 o                         
  -5   1  34         44.95         51.53         4.16 o                         
  -4   1  34          2.45          4.72         2.99 o                         
  -3   1  34        103.85        119.67         7.73 o                         
  -2   1  34        395.99        408.21         9.48 o                         
  -1   1  34          9.01         15.78         4.79 o                         
   0   1  34        272.17        285.87         7.53 o                         
   1   1  34        131.91        137.89         6.13 o                         
   2   1  34          1.20         -4.41         4.41 o                         
   3   1  34          1.89         18.59        19.76 o                         
   4   1  34         27.78         18.27        14.42 o                         
   5   1  34          1.87        -12.18        12.48 o                         
  -7   2  34         49.74         62.45        12.98 o                         
  -6   2  34         15.45         31.12         7.11 o                         
  -5   2  34          8.09          6.08         5.98 o                         
  -4   2  34         41.04         34.14         4.33 o                         
  -3   2  34         18.13         22.18         6.19 o                         
  -2   2  34        126.10        120.02         7.02 o                         
  -1   2  34        212.02        200.53         5.92 o                         
   0   2  34         47.56         52.62         6.43 o                         
   1   2  34          8.90          6.50         5.10 o                         
   2   2  34         71.81         60.41         6.33 o                         
   3   2  34         14.61          2.22         4.82 o                         
   4   2  34          2.10         20.26         8.41 o                         
   5   2  34         29.31         38.97         7.09 o                         
  -6   3  34          4.00          5.52        10.84 o                         
  -5   3  34          1.97         -1.56         7.66 o                         
  -4   3  34         11.46          8.58         6.83 o                         
  -3   3  34         61.58         62.86         4.13 o                         
  -2   3  34         13.40          3.20         5.56 o                         
  -1   3  34          4.64         11.19         4.13 o                         
   0   3  34          3.22         -1.72         4.98 o                         
   1   3  34         89.77         95.71         5.52 o                         
   2   3  34          1.31         -0.89         4.12 o                         
   3   3  34          1.19         -2.64         5.81 o                         
   4   3  34         18.67         24.38         6.90 o                         
  -5   4  34          5.35         35.98         8.67 o                         
  -4   4  34          9.10          8.05         5.37 o                         
  -3   4  34          2.93          1.40         4.10 o                         
  -2   4  34          3.41          4.28         8.46 o                         
  -1   4  34          3.63          2.21         4.94 o                         
   0   4  34          0.51          0.03         5.43 o                         
   1   4  34          0.23          4.62         5.18 o                         
   2   4  34         10.18         19.18         5.87 o                         
   3   4  34          2.01          3.59         5.24 o                         
   4   4  34          1.30          0.95         9.19 o                         
  -3   5  34          9.55         14.00         5.96 o                         
  -2   5  34          0.11         11.14        10.77 o                         
  -1   5  34          2.87         -5.51         5.51 o                         
   0   5  34          0.69         19.43         9.75 o                         
  -7   0  35         17.10         30.75         9.07 o                         
  -5   0  35          4.61         -4.64         4.64 o                         
  -3   0  35         19.09         19.22         6.21 o                         
  -1   0  35         11.48         27.59         8.54 o                         
   1   0  35        250.53        259.38        11.54 o                         
   3   0  35          0.52          3.62         8.18 o                         
   5   0  35         16.61         23.54         8.95 o                         
  -7   1  35          5.30          2.84         4.99 o                         
  -6   1  35         15.45         11.79         8.01 o                         
  -5   1  35          1.93          3.64         4.40 o                         
  -4   1  35          2.32         -0.09         4.02 o                         
  -3   1  35        158.09        153.66         6.88 o                         
  -2   1  35         36.51         45.22         5.52 o                         
  -1   1  35         16.62         24.09         5.08 o                         
   0   1  35         65.58         85.97         9.42 o                         
   1   1  35         70.61         88.78        11.17 o                         
   2   1  35         13.65         10.90         7.21 o                         
   3   1  35          0.04         -5.70         5.70 o                         
   4   1  35         16.37         33.89         6.09 o                         
   5   1  35          1.59         -7.98        10.02 o                         
  -7   2  35          0.70         18.99        10.21 o                         
  -6   2  35          5.61          6.73         5.15 o                         
  -5   2  35          0.33          3.49         3.92 o                         
  -4   2  35         36.01         34.62         4.54 o                         
  -3   2  35          3.17          5.85         6.98 o                         
  -2   2  35          0.02         -1.04         4.57 o                         
  -1   2  35         36.23         52.24         4.81 o                         
   0   2  35          0.08          2.42         4.62 o                         
   1   2  35        148.25        146.69         6.36 o                         
   2   2  35         11.05         -4.43         4.43 o                         
   3   2  35          5.72         10.60         4.22 o                         
   4   2  35          4.41         -5.75         5.75 o                         
   5   2  35         11.46         31.66         8.72 o                         
  -5   3  35          6.26         -5.73         7.17 o                         
  -4   3  35          0.84          1.22         4.85 o                         
  -3   3  35        107.29        116.73         6.67 o                         
  -2   3  35          0.46          2.84         5.43 o                         
  -1   3  35         27.44         33.15         7.00 o                         
   0   3  35         16.74         24.62         4.92 o                         
   1   3  35         14.14         11.15         4.77 o                         
   2   3  35         89.45         89.84         5.60 o                         
   3   3  35         11.13         16.60         4.86 o                         
   4   3  35          0.83         -7.94        16.31 o                         
  -5   4  35         15.47         12.41         9.49 o                         
  -4   4  35          0.19         -5.09         5.09 o                         
  -3   4  35          0.03         -6.61         6.61 o                         
  -2   4  35          0.65         -5.83         5.83 o                         
  -1   4  35         25.90         31.67         6.09 o                         
   0   4  35         10.01         20.33         5.35 o                         
   1   4  35         25.53         40.26         7.92 o                         
   2   4  35          7.81          9.20         5.05 o                         
   3   4  35          1.74         -9.09         9.09 o                         
  -3   5  35          0.15         -0.08         9.56 o                         
  -1   5  35          0.13        -10.33        10.33 o                         
   0   5  35          0.39         67.10         9.65 o                         
  -6   0  36          8.82         -7.22         8.54 o                         
  -4   0  36          0.02          7.81         7.32 o                         
  -2   0  36         15.49          8.61         9.85 o                         
   0   0  36          2.60         14.39         8.04 o                         
   2   0  36         22.53          1.25         8.06 o                         
   4   0  36         14.74         15.74         9.85 o                         
  -7   1  36         21.96         30.68        13.01 o                         
  -6   1  36          3.96         -6.14         6.14 o                         
  -5   1  36         29.85         35.44         4.18 o                         
  -4   1  36         40.05         32.60         6.43 o                         
  -3   1  36         48.88         53.52         6.25 o                         
  -2   1  36        143.51        129.16         6.37 o                         
  -1   1  36        140.80        130.17         6.71 o                         
   0   1  36         33.88         45.67         5.49 o                         
   1   1  36          0.65         -6.69         6.69 o                         
   2   1  36         60.84         49.16         6.98 o                         
   3   1  36         12.84         17.18         6.19 o                         
   4   1  36         74.70         69.54         7.56 o                         
  -6   2  36         14.22         18.09        13.30 o                         
  -5   2  36         29.33         22.48         4.46 o                         
  -4   2  36         28.88         26.18         4.55 o                         
  -3   2  36          0.58         -6.66         6.66 o                         
  -2   2  36         75.84         78.54         6.50 o                         
  -1   2  36         10.86          7.00         5.28 o                         
   0   2  36         13.79         13.38         4.98 o                         
   1   2  36          1.45         14.70         8.50 o                         
   2   2  36          0.51          3.66         4.47 o                         
   3   2  36          0.00         -5.43         5.43 o                         
   4   2  36          1.81          3.23         8.02 o                         
  -6   3  36          0.05          2.01        10.09 o                         
  -5   3  36          2.30         -7.44         7.44 o                         
  -4   3  36         17.96         -4.41         9.07 o                         
  -3   3  36          0.32          6.31         4.40 o                         
  -2   3  36          2.68          1.27         4.40 o                         
  -1   3  36          3.79          4.27         5.04 o                         
   0   3  36         22.46         17.93         8.20 o                         
   1   3  36          0.43         12.33         4.41 o                         
   2   3  36         47.71         78.33         6.85 o                         
   3   3  36          3.69          0.54        10.44 o                         
   4   3  36         18.22         16.50         5.86 o                         
  -4   4  36          0.65          6.08         6.06 o                         
  -3   4  36          2.26         15.37         5.59 o                         
  -2   4  36          3.25         -6.57         6.57 o                         
  -1   4  36          0.03         -6.62        16.38 o                         
   0   4  36          5.90         28.10        10.81 o                         
   1   4  36         51.12         44.47         5.41 o                         
   2   4  36         45.30         51.02         9.59 o                         
   3   4  36          4.77          3.32         9.92 o                         
  -7   0  37         40.52         62.02        10.70 o                         
  -5   0  37          6.56         -2.16         4.81 o                         
  -3   0  37         52.99         60.81        10.94 o                         
  -1   0  37        327.97        316.77        13.44 o                         
   1   0  37         62.01         62.97         9.90 o                         
   3   0  37          0.16         -4.75         9.05 o                         
  -7   1  37          1.54         25.02        11.35 o                         
  -6   1  37          3.30         21.55         6.56 o                         
  -5   1  37        110.52        124.25         8.53 o                         
  -4   1  37          1.53         -1.22         6.78 o                         
  -3   1  37          2.51         -5.77         5.95 o                         
  -2   1  37        131.38        120.53         9.78 o                         
  -1   1  37         23.46         35.39         6.22 o                         
   0   1  37         38.52         47.80         6.06 o                         
   1   1  37         47.22         55.84         5.63 o                         
   2   1  37          0.22         11.53         5.90 o                         
   3   1  37         60.05         58.73        14.00 o                         
   4   1  37         14.78         23.54        10.76 o                         
  -6   2  37         24.80         21.48         9.31 o                         
  -5   2  37          9.49          6.02         6.21 o                         
  -4   2  37         18.31         20.70        11.78 o                         
  -3   2  37          0.03          7.03         6.35 o                         
  -2   2  37         65.80         65.77         5.21 o                         
  -1   2  37         51.64         64.66        12.14 o                         
   0   2  37         22.98         15.86         5.11 o                         
   1   2  37         56.46         59.39         7.43 o                         
   2   2  37          0.35         -4.44         4.44 o                         
   3   2  37          7.52         15.34         8.86 o                         
   4   2  37         21.78         14.87        10.64 o                         
  -5   3  37          2.93         -8.14         9.59 o                         
  -4   3  37          3.31         26.53         5.83 o                         
  -3   3  37         19.65         12.55         4.40 o                         
  -2   3  37         14.26          8.51         4.34 o                         
  -1   3  37         16.32         12.84         6.59 o                         
   0   3  37          8.23          8.07         5.08 o                         
   1   3  37         53.95         76.88         7.88 o                         
   2   3  37          7.49         11.07         8.68 o                         
   3   3  37         42.73         54.63         6.43 o                         
  -4   4  37          0.29         24.72         9.00 o                         
  -3   4  37         10.22          2.83         8.66 o                         
  -2   4  37          4.80          1.13         5.32 o                         
  -1   4  37          2.89         61.85        46.06 o                         
   0   4  37         10.59         -7.68         9.46 o                         
   1   4  37         19.95         32.53         8.93 o                         
   2   4  37         56.71         52.62         8.99 o                         
  -6   0  38          2.02         -2.68         9.90 o                         
  -4   0  38          4.68          4.95        11.28 o                         
  -2   0  38         32.75         43.78        10.53 o                         
   0   0  38          7.58         12.64         8.13 o                         
   2   0  38         16.15          3.32         8.29 o                         
  -7   1  38          1.59         -6.75         9.88 o                         
  -6   1  38          7.08         16.45         7.46 o                         
  -5   1  38          2.21          6.04         6.37 o                         
  -4   1  38         19.06          7.12         6.36 o                         
  -3   1  38         14.99         11.79         6.79 o                         
  -2   1  38        108.48        120.06        16.45 o                         
  -1   1  38         19.04         19.34         7.18 o                         
   0   1  38          5.34          1.66         4.61 o                         
   1   1  38         33.86         33.29         5.00 o                         
   2   1  38        128.27        140.63        14.54 o                         
   3   1  38          4.53         17.90         6.28 o                         
  -6   2  38          0.57         28.91        12.90 o                         
  -5   2  38          2.09          4.26         5.13 o                         
  -4   2  38         15.87         10.46         8.43 o                         
  -3   2  38         43.06         38.24         7.25 o                         
  -2   2  38        110.86        112.66        10.49 o                         
  -1   2  38        112.34        113.93         6.41 o                         
   0   2  38         62.87         69.35        10.56 o                         
   1   2  38          9.27         27.81        10.05 o                         
   2   2  38         25.06         22.03         5.68 o                         
   3   2  38          2.24         -4.79         9.72 o                         
  -5   3  38          0.12         38.42        10.10 o                         
  -4   3  38         23.61         63.72        22.49 o                         
  -3   3  38          0.28         -3.24         6.02 o                         
  -2   3  38         11.81         18.51         5.19 o                         
  -1   3  38          1.27         -5.19         5.19 o                         
   0   3  38          1.61         -0.73         7.94 o                         
   1   3  38         26.31         43.11        15.41 o                         
   2   3  38          7.51        -12.04        12.04 o                         
  -2   4  38          0.03         -5.45         8.64 o                         
  -1   4  38          0.53         -9.71         9.71 o                         
   0   4  38         13.88          2.32        10.03 o                         
   1   4  38         45.07         54.98        10.88 o                         
  -5   0  39         61.12         80.62         7.37 o                         
  -3   0  39         76.64         78.93        11.11 o                         
  -1   0  39         71.21         66.88         9.46 o                         
   1   0  39          1.99         -4.46         8.61 o                         
   3   0  39         41.99         30.99        11.12 o                         
  -6   1  39         14.29         26.78         7.51 o                         
  -5   1  39          8.63          1.18         5.51 o                         
  -4   1  39          1.64          5.84         5.55 o                         
  -3   1  39         13.60          3.91         5.72 o                         
  -2   1  39         13.40         21.38        16.13 o                         
  -1   1  39          0.56          6.88         5.91 o                         
   0   1  39          1.27         -0.50         6.98 o                         
   1   1  39          0.02         -4.83         4.83 o                         
   2   1  39          0.01          9.84         5.30 o                         
   3   1  39        152.89        161.29        12.69 o                         
  -5   2  39         15.06         25.53         6.89 o                         
  -4   2  39         26.88         12.48         6.61 o                         
  -3   2  39         38.68         50.19        13.06 o                         
  -2   2  39         84.29         75.07         6.45 o                         
  -1   2  39         11.02         14.60         6.14 o                         
   0   2  39         20.57         26.32         5.01 o                         
   1   2  39          9.51          0.56         8.15 o                         
   2   2  39          0.74        -10.70        10.70 o                         
   3   2  39          8.76          5.46        10.71 o                         
  -5   3  39         19.91         39.82         9.35 o                         
  -4   3  39         17.50         46.24        15.29 o                         
  -3   3  39         22.36         21.66         7.65 o                         
  -2   3  39          3.27          8.60         4.69 o                         
  -1   3  39          3.32         -5.22         5.22 o                         
   0   3  39         16.91         23.53        13.89 o                         
   1   3  39         11.27         -6.45         6.45 o                         
  -2   4  39          0.30         -9.61         9.61 o                         
  -1   4  39          2.31        -10.58        10.58 o                         
  -6   0  40         37.44         45.04        10.14 o                         
  -4   0  40          6.58         20.90         6.37 o                         
  -2   0  40         24.48         16.25         9.75 o                         
   0   0  40         50.60         63.58         9.59 o                         
   2   0  40        177.19        179.61        14.28 o                         
  -6   1  40          8.00         10.93        10.55 o                         
  -5   1  40          5.10         10.92         8.89 o                         
  -4   1  40          0.27         18.24         6.87 o                         
  -3   1  40         45.11         33.11         5.65 o                         
  -2   1  40          0.08          5.58         7.91 o                         
  -1   1  40         23.18         33.39         7.27 o                         
   0   1  40         19.85          4.01         6.06 o                         
   1   1  40         14.59         25.28        11.66 o                         
   2   1  40         42.85         60.42         7.56 o                         
  -4   2  40         47.41         55.42         6.56 o                         
  -3   2  40         61.05         65.47        12.91 o                         
  -2   2  40         14.48         12.86         7.00 o                         
  -1   2  40         22.16         36.34         9.94 o                         
   0   2  40          9.54         11.43         8.39 o                         
   1   2  40         22.68         24.40         8.65 o                         
   2   2  40         58.75         75.03         7.33 o                         
  -3   3  40          8.82         43.37        10.34 o                         
  -2   3  40          1.33          5.85         9.37 o                         
  -1   3  40          3.78         18.84        10.21 o                         
   0   3  40         11.07         -5.78         9.02 o                         
  -3   0  41         11.43         20.12        11.65 o                         
  -1   0  41        103.09        129.24        11.19 o                         
   1   0  41         34.12         29.40         9.66 o                         
  -4   1  41          0.27         -5.42         7.41 o                         
  -3   1  41         72.30         97.68        12.86 o                         
  -2   1  41         45.95         34.16         8.41 o                         
  -1   1  41         64.09        108.71         7.92 o                         
   0   1  41          0.01         -9.19         9.19 o                         
   1   1  41          0.28          5.78         5.29 o                         
  -4   2  41          1.17          4.37        10.55 o                         
  -3   2  41         30.63         31.70        10.26 o                         
  -2   2  41          4.14          3.26        10.62 o                         
  -1   2  41         42.03         43.82         5.88 o                         
   0   2  41         12.38         23.55         8.81 o                         
   1   2  41         11.63         22.01         8.46 o                         
   2   2  41          2.52         -8.20         8.20 o                         
  -2   0  42          0.14         -6.16        10.05 o                         
   0   0  42          5.73         21.62        11.24 o                         
  -3   1  42         55.40        123.48        13.80 o                         
  -2   1  42         32.94         24.84         7.10 o                         
  -1   1  42          0.00         12.80         8.85 o                         
   0   1  42         12.49         -1.54        10.51 o                         
   1   1  42          5.75         -2.83         8.92 o                         
  -3   2  42          3.38         32.67        11.71 o                         
  -2   2  42          8.73         -5.34        11.93 o                         
  -1   2  42          2.19          1.01        10.10 o                         
   0   2  42         26.86         37.90         9.72 o                         
                                                                                
