# Supplementary material for: Crystal structures of the recreational drug N-(4-meth­oxy­phen­yl)piperazine (MeOPP) and three of its salts
Source: Acta Crystallogr E Crystallogr Commun. 2020 Mar 5;76(Pt 4):488–95. doi: 10.1107/S2056989020002844 (PMC7133027; doi:10.1107/S2056989020002844)
Supplement: Supplementary file 5 [file e-76-00488-IVsup5.hkl]

data_IV                                                                         
_shelx_title ' sk13cgr'                                                         
_shelx_refln_list_code          4                                               
_shelx_F_calc_maximum      161.23                                               
_exptl_crystal_F_000       372.00                                               
_reflns_d_resolution_high  0.8094                                               
                                                                                
loop_                                                                           
 _space_group_symop_operation_xyz                                               
 'x, y, z'                                                                      
 '-x, -y, -z'                                                                   
                                                                                
_cell_length_a     6.2590                                                       
_cell_length_b     7.4549                                                       
_cell_length_c    19.2690                                                       
_cell_angle_alpha  83.280                                                       
_cell_angle_beta   84.740                                                       
_cell_angle_gamma  85.380                                                       
                                                                                
_shelx_F_squared_multiplier     1.000                                           
                                                                                
loop_                                                                           
 _refln_index_h                                                                 
 _refln_index_k                                                                 
 _refln_index_l                                                                 
 _refln_F_squared_calc                                                          
 _refln_F_squared_meas                                                          
 _refln_F_squared_sigma                                                         
 _refln_observed_status                                                         
   1   0   0        177.45        238.71         3.25 o                         
   2   0   0          3.00          4.20         1.37 o                         
   3   0   0          4.51          3.81         1.52 o                         
   4   0   0         72.81         80.39         5.60 o                         
   5   0   0          4.74          5.21         5.16 o                         
   6   0   0          4.43         13.62         5.72 o                         
   7   0   0          3.47         19.36         6.34 o                         
  -7   1   0          2.74          6.06         7.20 o                         
  -6   1   0          4.43          8.13         5.82 o                         
  -5   1   0         50.80         49.67         5.69 o                         
  -4   1   0         33.19         35.76         1.97 o                         
  -3   1   0        195.96        184.74         1.81 o                         
  -2   1   0       1770.70       1596.86        16.52 o                         
  -1   1   0      10064.97       9404.31        70.50 o                         
   1   1   0      12796.12      18729.72       715.48 o                         
   2   1   0         76.93         95.48         5.78 o                         
   3   1   0        368.78        427.57         5.02 o                         
   4   1   0        131.08        147.58         3.86 o                         
   5   1   0         56.88         49.34         6.21 o                         
   7   1   0          0.60         -4.46         6.79 o                         
  -7   2   0         11.21          9.36         4.37 o                         
  -6   2   0          2.11          0.89         5.26 o                         
  -5   2   0          2.15         -3.02         3.93 o                         
  -4   2   0          4.00          0.70         3.75 o                         
  -3   2   0         32.91         30.36         2.98 o                         
  -2   2   0          9.58          6.86         2.02 o                         
  -1   2   0       1132.25        975.93         5.65 o                         
   0   2   0      25995.06      23663.97       211.44 o                         
   1   2   0         33.61         35.00         4.55 o                         
   2   2   0         11.61         11.64         1.89 o                         
   3   2   0        161.84        162.43        15.75 o                         
   4   2   0        167.75        198.05         5.35 o                         
   5   2   0         38.99         43.09         4.29 o                         
   6   2   0         22.68         19.33         6.34 o                         
   7   2   0          1.51          0.18         5.77 o                         
  -7   3   0         19.64         12.88         4.36 o                         
  -6   3   0          0.17          3.63         5.33 o                         
  -5   3   0         29.65         32.55         3.74 o                         
  -4   3   0          4.89          6.55         4.62 o                         
  -3   3   0         16.97         14.72         3.50 o                         
  -2   3   0       1709.55       1615.68        10.55 o                         
  -1   3   0       1859.47       1785.17         6.43 o                         
   0   3   0         54.71         48.35         1.83 o                         
   1   3   0       1325.47       1368.79        37.12 o                         
   2   3   0         67.22         63.57         2.66 o                         
   3   3   0          0.43          2.07         1.90 o                         
   4   3   0         73.07        102.11        12.72 o                         
   5   3   0         93.63        117.17         5.66 o                         
   6   3   0          5.97          4.72         3.64 o                         
   7   3   0          7.87          8.14         6.34 o                         
  -6   4   0          5.09         10.10         4.90 o                         
  -5   4   0          6.54         14.57         3.49 o                         
  -4   4   0         54.59         66.24         5.43 o                         
  -2   4   0          0.39         68.90        13.62 o                         
  -1   4   0        900.30        872.92        12.59 o                         
   0   4   0         57.23         59.75         1.63 o                         
   1   4   0        339.40        316.15         8.39 o                         
   2   4   0          0.02         -0.51         2.49 o                         
   3   4   0         33.40         35.73         2.65 o                         
   4   4   0         32.00         34.63         4.87 o                         
   5   4   0         29.85         32.12         5.18 o                         
   6   4   0         16.05         20.79         4.13 o                         
   7   4   0          2.22          0.64         7.27 o                         
  -6   5   0          0.07         -1.69         4.87 o                         
  -5   5   0          1.99          9.99         4.94 o                         
  -4   5   0          0.36          8.48         3.27 o                         
  -3   5   0        133.26        128.77         7.35 o                         
  -2   5   0        162.42        178.15         4.51 o                         
  -1   5   0         79.21         77.35         4.82 o                         
   0   5   0          3.59          4.26         2.57 o                         
   1   5   0          0.02         -2.82         2.82 o                         
   2   5   0         97.73        101.17         3.95 o                         
   3   5   0        133.36        138.76         4.33 o                         
   4   5   0         37.01         31.88         5.66 o                         
   5   5   0         49.18         46.64         6.51 o                         
   6   5   0          1.04         -0.12         4.93 o                         
  -5   6   0          2.58          7.77         5.63 o                         
  -4   6   0         29.97         38.96         3.68 o                         
  -3   6   0         10.40         10.96         3.49 o                         
  -2   6   0          7.41         29.69         3.51 o                         
  -1   6   0         84.55        103.38         3.79 o                         
   0   6   0         17.63         14.90         2.96 o                         
   1   6   0         10.43         16.30         3.12 o                         
   2   6   0         12.88         11.98         3.14 o                         
   3   6   0          1.82          1.62         5.24 o                         
   4   6   0         10.60          3.81         5.50 o                         
   5   6   0          1.53         -4.41         5.39 o                         
   6   6   0          9.24          2.35         5.10 o                         
  -4   7   0          3.22         -0.68         3.64 o                         
  -3   7   0         96.65         84.98         6.17 o                         
  -2   7   0          0.59          6.93         3.17 o                         
  -1   7   0          0.53         -1.03         4.71 o                         
   0   7   0          0.00          3.59         5.20 o                         
   1   7   0         11.19          7.58         3.23 o                         
   2   7   0         18.66         17.17         3.52 o                         
   3   7   0         40.74         44.94         5.85 o                         
   4   7   0         12.74         28.15         5.71 o                         
   5   7   0          5.09          2.67         5.56 o                         
  -3   8   0          5.68         -3.93         5.60 o                         
  -2   8   0          8.92         10.89         5.60 o                         
  -1   8   0          1.46          5.04         5.32 o                         
   0   8   0          0.17         -1.91         5.34 o                         
   1   8   0          7.51         17.74         4.06 o                         
   2   8   0         22.06         23.95         3.94 o                         
   3   8   0          0.13         -4.84         4.84 o                         
   4   8   0          5.83         -0.66         5.33 o                         
   0   9   0          2.77         -0.56         5.31 o                         
   1   9   0          0.23         11.97         5.97 o                         
  -1  -9   1          3.88          6.25         5.57 o                         
   0  -9   1          9.06          5.19         5.67 o                         
  -4  -8   1          2.60         13.37         5.60 o                         
  -3  -8   1         41.78         44.01         6.07 o                         
  -2  -8   1          0.12         -1.20         3.54 o                         
  -1  -8   1         29.35         55.65        14.82 o                         
   0  -8   1          6.13         12.51         5.72 o                         
   1  -8   1         25.17         14.49         5.96 o                         
   2  -8   1          4.39          8.10         5.68 o                         
   3  -8   1          0.02          3.43         6.14 o                         
  -5  -7   1          2.71          1.07         5.17 o                         
  -4  -7   1          2.27         -1.61         4.79 o                         
  -3  -7   1          6.65          6.48         5.30 o                         
  -2  -7   1         36.43         35.33         8.36 o                         
  -1  -7   1          1.75          0.97         3.16 o                         
   0  -7   1          1.65          3.36         5.33 o                         
   1  -7   1          2.32         19.67         5.40 o                         
   2  -7   1         54.57         45.97         6.42 o                         
   3  -7   1         12.63         12.13         3.45 o                         
   4  -7   1          1.28          0.39         5.92 o                         
  -6  -6   1          5.00         -5.28         5.28 o                         
  -5  -6   1          0.07          4.99         5.30 o                         
  -4  -6   1         31.92         38.23         6.12 o                         
  -3  -6   1         77.25         83.36         6.49 o                         
  -2  -6   1          6.28          5.99         3.23 o                         
  -1  -6   1          0.02         -1.38         2.92 o                         
   0  -6   1         22.15         29.09         3.33 o                         
   1  -6   1        119.55        115.57         6.34 o                         
   2  -6   1         92.52        137.71         7.57 o                         
   3  -6   1         40.03         47.23         3.86 o                         
   4  -6   1          4.88          8.96         3.33 o                         
   5  -6   1         16.37          7.60         4.32 o                         
  -6  -5   1          5.14         14.30         5.25 o                         
  -5  -5   1          7.69          6.17         5.55 o                         
  -4  -5   1         22.72         25.72         5.45 o                         
  -3  -5   1        187.15        186.21         4.84 o                         
  -2  -5   1        131.79        111.47        11.44 o                         
  -1  -5   1          2.40          3.14         1.76 o                         
   0  -5   1         23.23         27.13         2.69 o                         
   1  -5   1          9.53         16.88         2.17 o                         
   2  -5   1         96.35         97.22         3.78 o                         
   3  -5   1         18.55         29.25         3.53 o                         
   4  -5   1          2.25          5.70         4.38 o                         
   5  -5   1          5.21         16.61         4.76 o                         
   6  -5   1         37.72         52.92         6.69 o                         
  -7  -4   1          0.01         -3.11         7.05 o                         
  -6  -4   1          0.29          7.99         4.93 o                         
  -5  -4   1         45.20         46.61         5.56 o                         
  -4  -4   1         58.28         70.39         5.76 o                         
  -3  -4   1          4.65          5.02         2.96 o                         
  -2  -4   1          0.60          0.73         2.33 o                         
  -1  -4   1       1571.04       1577.86        48.42 o                         
   0  -4   1        139.49        129.53         2.62 o                         
   1  -4   1        594.43        552.49         4.41 o                         
   2  -4   1        482.99        451.64         5.83 o                         
   3  -4   1        194.05        203.33         4.59 o                         
   4  -4   1         38.31         55.76         5.51 o                         
   5  -4   1         18.01         13.28         6.81 o                         
   6  -4   1         33.04         34.12         5.97 o                         
  -7  -3   1          0.49          0.79         6.90 o                         
  -6  -3   1         23.01         28.46         4.88 o                         
  -5  -3   1         29.27         31.39         5.49 o                         
  -4  -3   1         14.95         20.21         6.67 o                         
  -3  -3   1        135.45        165.93         3.31 o                         
  -2  -3   1        800.43        934.42        27.54 o                         
  -1  -3   1         79.61         67.38         3.92 o                         
   0  -3   1          0.71          2.49         0.96 o                         
   1  -3   1        118.48        108.43         1.52 o                         
   2  -3   1        482.41        487.33         3.94 o                         
   3  -3   1         30.32         32.60         2.83 o                         
   4  -3   1         20.48         11.85         4.56 o                         
   5  -3   1          9.92         11.71         3.52 o                         
   6  -3   1         10.35          6.05         5.14 o                         
   7  -3   1          5.38          1.69         7.71 o                         
  -7  -2   1          0.15         -6.21         6.21 o                         
  -6  -2   1         24.47         37.37         6.41 o                         
  -5  -2   1        212.60        225.00         8.99 o                         
  -4  -2   1         41.17         36.25         3.08 o                         
  -3  -2   1         93.03         99.01        10.14 o                         
  -2  -2   1        257.52        306.27        14.41 o                         
  -1  -2   1      11180.62      10698.52       111.36 o                         
   0  -2   1       1101.10       1067.64        12.70 o                         
   1  -2   1       1930.68       1792.12         8.89 o                         
   2  -2   1        215.81        214.18         3.10 o                         
   3  -2   1         27.88         27.23         2.86 o                         
   4  -2   1         51.27         60.61         5.16 o                         
   5  -2   1          0.06          6.04         4.40 o                         
   6  -2   1          5.22          4.90         5.23 o                         
   7  -2   1         13.13         11.80         6.20 o                         
  -7  -1   1          0.00         -3.04         6.00 o                         
  -6  -1   1         74.30         58.24         7.27 o                         
  -5  -1   1         17.55          8.64         5.33 o                         
  -4  -1   1         42.88         44.63         4.41 o                         
  -3  -1   1        282.91        286.45         4.34 o                         
  -2  -1   1         26.27         40.63         2.19 o                         
  -1  -1   1       1686.61       1871.61        64.11 o                         
   0  -1   1         78.17         58.66         2.14 o                         
   1  -1   1        848.29        768.11         3.87 o                         
   2  -1   1        497.05        472.56         4.61 o                         
   3  -1   1        172.00        148.08         2.24 o                         
   4  -1   1          0.28          4.78         2.78 o                         
   5  -1   1          2.92          3.26         3.01 o                         
   6  -1   1          3.09          5.88         5.79 o                         
   7  -1   1          0.01          6.64         5.71 o                         
  -7   0   1          0.02          6.70         5.11 o                         
  -6   0   1         21.73         24.74         6.65 o                         
  -5   0   1         87.97         84.06         6.31 o                         
  -4   0   1         37.03         33.29         8.73 o                         
  -3   0   1         22.20         22.19         1.54 o                         
  -2   0   1        173.97        138.98         3.34 o                         
  -1   0   1        542.45        523.95         4.29 o                         
   1   0   1        346.65        404.23        14.67 o                         
   2   0   1        337.82        332.11        15.12 o                         
   3   0   1        185.94        192.75         4.59 o                         
   4   0   1         45.51         44.06         2.74 o                         
   5   0   1         14.62         15.71         5.33 o                         
   6   0   1         16.43         22.96         6.01 o                         
   7   0   1          0.29          3.01         5.75 o                         
  -7   1   1          0.00         -2.50         6.57 o                         
  -6   1   1         49.62         50.65         6.58 o                         
  -5   1   1         23.99         31.15         5.48 o                         
  -4   1   1         37.28         42.07         2.30 o                         
  -3   1   1         47.84         41.53         2.08 o                         
  -2   1   1        351.10        330.12         3.05 o                         
  -1   1   1       3959.49       3728.53         6.88 o                         
   1   1   1        207.23        304.19        18.66 o                         
   2   1   1        373.29        480.79        19.86 o                         
   3   1   1         51.65         56.68         2.85 o                         
   4   1   1        153.47        187.08         4.53 o                         
   5   1   1         22.23         20.76         3.11 o                         
   6   1   1          0.51         -5.64         6.07 o                         
   7   1   1          0.05         -1.77         6.63 o                         
  -7   2   1          0.00          0.89         3.78 o                         
  -6   2   1          0.56          1.04         3.80 o                         
  -5   2   1         10.02          7.14         4.74 o                         
  -4   2   1        126.19        101.73         3.18 o                         
  -3   2   1          0.01         -1.49         1.49 o                         
  -2   2   1        409.93        371.55         4.31 o                         
  -1   2   1       4114.84       3839.43        10.85 o                         
   0   2   1       1190.63       1271.44         4.71 o                         
   1   2   1         31.33         24.60         1.93 o                         
   2   2   1        111.07        141.28         4.62 o                         
   3   2   1         10.49         11.81         2.14 o                         
   4   2   1         65.42         69.18         3.75 o                         
   5   2   1         14.05         13.09         3.41 o                         
   6   2   1         24.13         15.22         6.45 o                         
   7   2   1          2.88          0.27         6.53 o                         
  -7   3   1          0.33          4.52         3.97 o                         
  -6   3   1          1.36         -1.17         5.15 o                         
  -5   3   1         17.35         19.50         5.32 o                         
  -4   3   1         70.57         61.61         5.63 o                         
  -3   3   1        872.08        828.35        13.35 o                         
  -2   3   1         52.64         59.30        11.75 o                         
  -1   3   1       1493.80       1446.67        18.78 o                         
   0   3   1        138.49        132.72         2.68 o                         
   1   3   1        235.37        248.29         3.92 o                         
   2   3   1        437.92        554.05         8.07 o                         
   3   3   1         22.50         29.38         2.19 o                         
   4   3   1        114.73        161.88         9.92 o                         
   5   3   1          0.38          2.10         3.57 o                         
   6   3   1          1.44         -5.72         5.72 o                         
   7   3   1          1.57         -0.34         6.00 o                         
  -6   4   1          1.74          1.73         4.87 o                         
  -5   4   1         26.34         28.39         5.27 o                         
  -4   4   1        198.89        208.84         7.64 o                         
  -3   4   1          2.17          4.23         2.73 o                         
  -2   4   1        805.68        753.02         7.26 o                         
  -1   4   1        509.23        471.47        21.18 o                         
   0   4   1          3.54          0.67         0.95 o                         
   1   4   1          0.37         -1.82         2.64 o                         
   2   4   1          2.68          5.12         2.42 o                         
   3   4   1         15.86         16.97         2.53 o                         
   4   4   1          7.52          2.84         4.42 o                         
   5   4   1          1.37          1.47         4.56 o                         
   6   4   1          1.46          0.93         4.68 o                         
   7   4   1         10.14         11.82         6.80 o                         
  -6   5   1          0.26          1.18         5.15 o                         
  -5   5   1          0.95          0.91         4.92 o                         
  -4   5   1         64.95         63.48         5.71 o                         
  -3   5   1        904.80        955.46         9.42 o                         
  -2   5   1         12.26         54.05         4.53 o                         
  -1   5   1        120.24        119.14         3.76 o                         
   0   5   1        120.13        116.06         3.81 o                         
   1   5   1        207.85        197.33         4.56 o                         
   2   5   1          0.04         -1.82         2.79 o                         
   3   5   1         40.61         38.28         3.39 o                         
   4   5   1          2.05          1.26         4.88 o                         
   5   5   1         28.87         31.41         6.06 o                         
   6   5   1          1.30          1.65         5.29 o                         
  -5   6   1          1.21          8.05         4.25 o                         
  -4   6   1         66.50         73.75         4.46 o                         
  -3   6   1          0.11          4.55         4.01 o                         
  -2   6   1        411.21        389.34         6.55 o                         
  -1   6   1          0.23         22.19         3.34 o                         
   0   6   1         22.68         23.44         3.11 o                         
   1   6   1          0.70         -1.36         2.97 o                         
   2   6   1         27.96         23.59         3.22 o                         
   3   6   1          0.99          2.28         4.31 o                         
   4   6   1          2.02          1.85         5.42 o                         
   5   6   1          0.57          4.64         5.41 o                         
   6   6   1          0.38         -5.41         5.41 o                         
  -4   7   1          4.74          2.65         3.47 o                         
  -3   7   1        153.26        155.62        13.85 o                         
  -2   7   1          6.14          8.53         3.10 o                         
  -1   7   1          1.75         -1.91         2.78 o                         
   0   7   1          6.00          6.64         5.22 o                         
   1   7   1         14.47         21.02         3.60 o                         
   2   7   1         21.29         21.27         5.13 o                         
   3   7   1          5.31          8.63         4.95 o                         
   4   7   1          4.48         -2.81         4.98 o                         
   5   7   1         13.00         13.25         5.88 o                         
  -3   8   1          0.60         -1.37         5.70 o                         
  -2   8   1         58.80         50.30         6.75 o                         
  -1   8   1          0.11          4.37         5.24 o                         
   0   8   1          0.06         -1.97         5.42 o                         
   1   8   1          2.15          6.36         5.42 o                         
   2   8   1         23.88         22.75         3.86 o                         
   3   8   1          0.07          9.83         6.57 o                         
   4   8   1          6.77         -1.45         5.76 o                         
   0   9   1          0.41          5.46         5.55 o                         
   1   9   1          3.42         -2.40         6.03 o                         
   2   9   1          4.93          5.53         5.67 o                         
  -1  -9   2          2.53         21.16         5.91 o                         
   0  -9   2          0.53         11.26         6.05 o                         
  -3  -8   2         11.64         24.85         5.37 o                         
  -2  -8   2         22.81         19.60         5.37 o                         
  -1  -8   2          3.71          4.43         3.99 o                         
   0  -8   2         28.30         30.78         6.32 o                         
   1  -8   2         10.59         23.37         6.69 o                         
   2  -8   2         33.84         38.08         6.97 o                         
   3  -8   2          6.60          0.11         5.85 o                         
  -5  -7   2          0.33          4.47         4.95 o                         
  -4  -7   2          5.66          4.32         5.19 o                         
  -3  -7   2        107.74         96.38         6.69 o                         
  -2  -7   2          0.17          1.41         4.96 o                         
  -1  -7   2          7.36          7.29         2.66 o                         
   0  -7   2          3.01         -0.42         5.51 o                         
   1  -7   2         61.93         65.42         6.30 o                         
   2  -7   2          0.44          5.85         5.61 o                         
   3  -7   2          8.66         13.41         5.91 o                         
   4  -7   2          0.13          6.24         5.77 o                         
  -5  -6   2         13.57          4.11         5.73 o                         
  -4  -6   2         21.03         10.66         5.29 o                         
  -3  -6   2         72.83         60.89         6.06 o                         
  -2  -6   2        195.83        200.36         5.29 o                         
  -1  -6   2          3.33          2.71         2.92 o                         
   0  -6   2         69.62         61.49         3.49 o                         
   1  -6   2         73.50         74.32         6.50 o                         
   2  -6   2        201.97        223.79         5.35 o                         
   3  -6   2         10.53          9.66         3.02 o                         
   4  -6   2          2.16          3.11         3.23 o                         
   5  -6   2          3.69          0.07         4.54 o                         
  -6  -5   2          0.08         -2.24         4.61 o                         
  -5  -5   2          0.00         -4.07         4.77 o                         
  -4  -5   2        122.63        113.95         7.07 o                         
  -3  -5   2        134.04        140.28         7.36 o                         
  -2  -5   2         14.29         13.22         2.99 o                         
  -1  -5   2         15.33         15.81         1.92 o                         
   0  -5   2          4.36          7.41         2.66 o                         
   1  -5   2        101.35        108.42         2.89 o                         
   2  -5   2          9.77         12.63         2.78 o                         
   3  -5   2         56.89         63.78         4.38 o                         
   4  -5   2         18.70         13.19         3.23 o                         
   5  -5   2         15.14         14.89         5.22 o                         
   6  -5   2          0.50          2.10         3.74 o                         
  -6  -4   2         33.08         35.36         5.14 o                         
  -5  -4   2        129.58        120.73         6.73 o                         
  -4  -4   2         23.95         22.54         5.07 o                         
  -3  -4   2         25.25         25.87         2.59 o                         
  -2  -4   2        863.37        875.45        32.14 o                         
  -1  -4   2          1.27          2.39         1.67 o                         
   0  -4   2          2.66          2.56         1.10 o                         
   1  -4   2         16.82         19.10         1.76 o                         
   2  -4   2         82.04         85.81         3.33 o                         
   3  -4   2         34.84         36.62         3.30 o                         
   4  -4   2         63.30         68.21         3.81 o                         
   5  -4   2          2.31          6.78         3.45 o                         
   6  -4   2          1.66          6.19         5.38 o                         
  -7  -3   2          9.37          1.14         6.25 o                         
  -6  -3   2         11.55         13.65         4.83 o                         
  -5  -3   2          0.61          1.19         3.42 o                         
  -4  -3   2        499.20        617.10        78.01 o                         
  -3  -3   2          0.24         -0.09         1.86 o                         
  -2  -3   2        178.62        193.86         6.18 o                         
  -1  -3   2        685.98        608.12        21.00 o                         
   0  -3   2         25.02         29.42         1.33 o                         
   1  -3   2         70.90         64.91         1.43 o                         
   2  -3   2        259.22        253.09         7.64 o                         
   3  -3   2          2.41          4.40         1.96 o                         
   4  -3   2          2.38         19.86         3.56 o                         
   5  -3   2         26.48         34.97        11.81 o                         
   6  -3   2          0.09         -2.19         5.22 o                         
   7  -3   2         16.29          7.96         5.37 o                         
  -7  -2   2          1.73          5.57         6.59 o                         
  -6  -2   2          4.10          4.14         6.29 o                         
  -5  -2   2         97.71         99.76         7.22 o                         
  -4  -2   2          3.79          1.81         2.81 o                         
  -3  -2   2         25.76         23.14         4.04 o                         
  -2  -2   2        535.58        664.86         5.86 o                         
  -1  -2   2        169.96        154.46         2.99 o                         
   0  -2   2        653.35        602.57         3.68 o                         
   1  -2   2        446.28        385.81         4.40 o                         
   2  -2   2         23.94         28.01         2.00 o                         
   3  -2   2        285.32        261.21        13.41 o                         
   4  -2   2        328.25        326.07         8.41 o                         
   5  -2   2         39.81         44.65         5.56 o                         
   6  -2   2          1.38         -0.95         5.73 o                         
   7  -2   2          5.67          2.45         6.61 o                         
  -7  -1   2          1.94         -6.57         6.57 o                         
  -6  -1   2          2.25          5.59         5.68 o                         
  -5  -1   2         37.26         47.23         5.92 o                         
  -4  -1   2         20.34         19.82         2.42 o                         
  -3  -1   2          0.12         -1.73         2.07 o                         
  -2  -1   2        126.67        134.45         3.59 o                         
  -1  -1   2       6881.71       7427.02        41.77 o                         
   0  -1   2        315.36        439.54        38.95 o                         
   1  -1   2         20.01         21.91         2.49 o                         
   2  -1   2       1239.88       1158.12         6.57 o                         
   3  -1   2        730.70        763.76         4.70 o                         
   4  -1   2        197.79        206.28         5.28 o                         
   5  -1   2          4.64          2.35         3.17 o                         
   6  -1   2          0.53          1.02         5.64 o                         
   7  -1   2         11.21         15.05         6.57 o                         
  -7   0   2          0.59         11.16         5.53 o                         
  -6   0   2        163.42        164.44         8.06 o                         
  -5   0   2         25.84         25.31         5.75 o                         
  -4   0   2         29.05         21.04         4.04 o                         
  -3   0   2          9.04          9.22         1.72 o                         
  -2   0   2         75.98         71.11         1.80 o                         
  -1   0   2        126.78        133.59         8.86 o                         
   1   0   2        848.77        781.71         8.62 o                         
   2   0   2         28.90         30.55         2.16 o                         
   3   0   2        114.36         98.20         3.30 o                         
   4   0   2        468.61        496.80        10.83 o                         
   5   0   2          3.12          3.12         5.15 o                         
   6   0   2          3.44          2.30         5.34 o                         
   7   0   2          0.53         -6.23         6.23 o                         
  -7   1   2         27.37         18.07         4.14 o                         
  -6   1   2          4.71         21.32         6.00 o                         
  -5   1   2        233.01        244.32         8.73 o                         
  -4   1   2        890.74        844.87        13.96 o                         
  -3   1   2         92.65         91.27         1.38 o                         
  -2   1   2        309.62        267.43         2.58 o                         
  -1   1   2       3382.19       3104.57         6.67 o                         
   0   1   2         48.38         27.25         2.05 o                         
   1   1   2         18.30         14.36         2.42 o                         
   2   1   2        307.11        371.29         9.67 o                         
   3   1   2       1448.04       1706.10        26.87 o                         
   4   1   2        185.88        212.04         4.48 o                         
   5   1   2          0.40         -0.92         2.68 o                         
   6   1   2          6.55          1.20         6.00 o                         
   7   1   2          0.93         -7.00         7.00 o                         
  -7   2   2          0.00          2.92         4.78 o                         
  -6   2   2        109.23         94.48         5.02 o                         
  -5   2   2        194.25        170.23         7.37 o                         
  -4   2   2         26.07         21.63         2.18 o                         
  -3   2   2         14.77         12.66         1.63 o                         
  -2   2   2          6.53          6.48         1.92 o                         
  -1   2   2       2253.49       2284.69         8.66 o                         
   0   2   2        315.31        271.43         2.52 o                         
   1   2   2         15.42         18.20         1.91 o                         
   2   2   2        179.20        246.09         2.79 o                         
   3   2   2         93.10        119.52         2.10 o                         
   4   2   2         62.08         78.78         5.27 o                         
   5   2   2         28.44         29.29         3.48 o                         
   6   2   2         19.10         12.09         6.43 o                         
   7   2   2          0.28          0.99         6.66 o                         
  -7   3   2         10.57          5.92         4.22 o                         
  -6   3   2          0.01          0.50         4.56 o                         
  -5   3   2        243.36        258.35         8.72 o                         
  -4   3   2        867.95        861.24        12.73 o                         
  -3   3   2          3.18        106.92        47.84 o                         
  -2   3   2        558.76        516.51        13.34 o                         
  -1   3   2          2.00         -0.50         1.51 o                         
   0   3   2        523.26        490.94        12.41 o                         
   1   3   2        370.66        372.40         6.52 o                         
   2   3   2          0.22         -1.89         2.13 o                         
   3   3   2         94.84        132.98         5.37 o                         
   4   3   2          0.31          1.71         3.57 o                         
   5   3   2         25.97         30.78         4.36 o                         
   6   3   2          0.08          1.12         3.39 o                         
   7   3   2          2.85         -2.14         6.80 o                         
  -6   4   2          0.65         -0.48         5.29 o                         
  -5   4   2         42.11         40.89         5.92 o                         
  -4   4   2        120.78        148.94         6.84 o                         
  -3   4   2         20.06         16.57         2.93 o                         
  -1   4   2        426.84        439.66        11.36 o                         
   0   4   2        198.50        183.17         3.88 o                         
   1   4   2         62.44         68.46         4.04 o                         
   2   4   2         10.56         10.50         2.50 o                         
   3   4   2         60.23         54.17         6.32 o                         
   4   4   2          6.98          7.33         4.79 o                         
   5   4   2         14.84         13.73         4.97 o                         
   6   4   2          0.28         -1.55         3.46 o                         
   7   4   2          1.05          8.85         7.50 o                         
  -6   5   2          1.64         10.81         5.85 o                         
  -5   5   2         20.93         17.59         5.55 o                         
  -4   5   2         64.57         78.87         4.56 o                         
  -3   5   2        129.00        436.12        41.31 o                         
  -2   5   2        208.39        188.25         5.14 o                         
  -1   5   2         38.22         52.00         4.17 o                         
   0   5   2         76.43         85.61         6.49 o                         
   1   5   2        297.16        299.23         6.77 o                         
   2   5   2          1.52         -0.17         2.57 o                         
   3   5   2         39.21         44.25         3.51 o                         
   4   5   2          1.77         -4.09         5.02 o                         
   5   5   2         57.72         63.06         6.61 o                         
   6   5   2          0.07         -5.15         5.15 o                         
  -5   6   2          0.00         -3.17         4.90 o                         
  -4   6   2        112.77         99.15         4.74 o                         
  -3   6   2          0.27         -0.02         3.12 o                         
  -2   6   2          4.52        131.29        21.71 o                         
  -1   6   2          1.31         -0.85         3.61 o                         
   0   6   2         80.59         77.12         3.81 o                         
   1   6   2         69.87         60.53         3.71 o                         
   2   6   2          4.76          4.47         3.00 o                         
   3   6   2          2.98         -0.76         4.47 o                         
   4   6   2          8.43          9.79         5.52 o                         
   5   6   2          3.79         -1.64         5.46 o                         
   6   6   2          2.14          4.74         5.51 o                         
  -4   7   2          5.85          6.40         3.80 o                         
  -3   7   2         89.30        104.93        18.18 o                         
  -2   7   2         10.15          6.82         3.14 o                         
  -1   7   2          1.24         -0.46         4.99 o                         
   0   7   2          3.08          1.69         5.34 o                         
   1   7   2         51.29         47.98         4.01 o                         
   2   7   2          0.04          6.10         4.71 o                         
   3   7   2          3.04          5.28         4.71 o                         
   4   7   2          2.74         -4.68         4.68 o                         
   5   7   2         10.81         16.94         7.43 o                         
  -3   8   2         11.88         20.07         3.94 o                         
  -2   8   2         14.26         33.85         6.78 o                         
  -1   8   2          4.18         -0.24         5.56 o                         
   0   8   2         37.49         28.81         6.27 o                         
   1   8   2          8.30          6.13         5.52 o                         
   2   8   2          2.10         13.96         3.68 o                         
   3   8   2          8.21          5.76         5.88 o                         
   4   8   2          1.23         10.24         5.39 o                         
  -1   9   2          0.55          5.76         6.50 o                         
   0   9   2          0.37          4.87         6.03 o                         
   1   9   2          4.86          1.20         5.89 o                         
   2   9   2          1.45         -6.14         6.14 o                         
  -3  -8   3         15.02         37.79         5.92 o                         
  -2  -8   3          3.44         -3.56         3.68 o                         
  -1  -8   3         19.70         26.34         3.84 o                         
   0  -8   3         17.56         27.77         6.36 o                         
   1  -8   3         81.40         92.47         8.34 o                         
   2  -8   3          1.82         -1.62         5.76 o                         
  -5  -7   3          0.54         11.03         9.77 o                         
  -4  -7   3          5.58         -0.14         4.87 o                         
  -3  -7   3         10.23         16.15         4.86 o                         
  -2  -7   3         25.10         27.04         4.75 o                         
  -1  -7   3          0.01          5.37         2.70 o                         
   0  -7   3         16.90         22.12         5.91 o                         
   1  -7   3         15.68         14.96         5.72 o                         
   2  -7   3         43.01         48.82         6.42 o                         
   3  -7   3         25.66         27.59         6.23 o                         
   4  -7   3          0.28          5.47         5.39 o                         
  -5  -6   3          0.13          7.03         5.61 o                         
  -4  -6   3         33.05         28.00         5.32 o                         
  -3  -6   3          1.04          3.14         3.03 o                         
  -2  -6   3          2.85          1.70         7.18 o                         
  -1  -6   3          7.94          6.58         3.16 o                         
   0  -6   3          9.96         10.00         3.16 o                         
   1  -6   3         13.80         16.44         5.62 o                         
   2  -6   3         34.44         31.44         5.90 o                         
   3  -6   3          1.08          3.27         3.76 o                         
   4  -6   3          6.07          4.32         2.80 o                         
   5  -6   3         15.24         29.00         5.09 o                         
  -6  -5   3          0.09          7.97         4.63 o                         
  -5  -5   3          8.23          9.37         5.15 o                         
  -4  -5   3         25.32         21.18         4.95 o                         
  -3  -5   3          9.08          9.13         4.53 o                         
  -2  -5   3         11.79          8.01         2.02 o                         
  -1  -5   3         27.44         27.24         2.18 o                         
   0  -5   3          5.00          7.28         2.63 o                         
   1  -5   3         93.45         98.98         2.60 o                         
   2  -5   3          4.60         16.74         2.92 o                         
   3  -5   3         14.67         19.43         3.09 o                         
   4  -5   3          8.97          6.95         2.99 o                         
   5  -5   3          1.72          6.59         3.74 o                         
   6  -5   3         18.24         20.55         4.37 o                         
  -6  -4   3         14.69         17.51         4.76 o                         
  -5  -4   3          2.84          2.21         4.53 o                         
  -4  -4   3        184.71        163.72         6.76 o                         
  -3  -4   3          4.21          1.51         2.41 o                         
  -2  -4   3         58.93         47.01         2.90 o                         
  -1  -4   3         97.63         94.22         2.50 o                         
   0  -4   3         98.66         88.19         1.91 o                         
   1  -4   3        245.19        228.42         3.01 o                         
   2  -4   3        121.33        124.21         3.65 o                         
   3  -4   3         48.71         53.62         3.24 o                         
   4  -4   3         19.00         17.90         3.14 o                         
   5  -4   3         20.96         20.75         3.92 o                         
   6  -4   3         16.99          8.83         4.16 o                         
  -7  -3   3          2.65          7.46         6.87 o                         
  -6  -3   3         17.90         17.46         3.60 o                         
  -5  -3   3        221.62        215.18        17.04 o                         
  -4  -3   3          0.44          3.98         3.40 o                         
  -3  -3   3         43.10         48.12         2.43 o                         
  -2  -3   3        694.94        690.82         9.46 o                         
  -1  -3   3       1098.74       1013.86         5.52 o                         
   0  -3   3          0.38          0.41         0.98 o                         
   1  -3   3        132.09        121.55         2.11 o                         
   2  -3   3        705.99        689.65         4.82 o                         
   3  -3   3        118.07        121.57         7.49 o                         
   4  -3   3        125.37        129.55         6.96 o                         
   5  -3   3          2.63          7.62         5.21 o                         
   6  -3   3         10.35          6.12         5.58 o                         
   7  -3   3          2.02          3.75         6.76 o                         
  -7  -2   3          3.60         -5.83         5.83 o                         
  -6  -2   3        139.69        143.26         8.13 o                         
  -5  -2   3          8.14          5.69         2.94 o                         
  -4  -2   3        118.82         99.33         3.75 o                         
  -3  -2   3         63.25         60.02         2.51 o                         
  -2  -2   3        820.34        857.23        22.02 o                         
  -1  -2   3          7.80          7.95         1.78 o                         
   0  -2   3        342.41        336.48         6.45 o                         
   1  -2   3        589.77        567.10         4.38 o                         
   2  -2   3         14.65         13.74         2.02 o                         
   3  -2   3        180.60        207.30         4.32 o                         
   4  -2   3          2.97          3.97         4.52 o                         
   5  -2   3         79.07         78.42         5.93 o                         
   6  -2   3          0.71         -0.86         5.59 o                         
   7  -2   3          0.26         -0.96         6.39 o                         
  -7  -1   3          7.21         -0.82         6.11 o                         
  -6  -1   3          8.48          5.49         6.31 o                         
  -5  -1   3        840.08        858.08        13.48 o                         
  -4  -1   3          4.00         -1.69         3.09 o                         
  -3  -1   3        289.48        281.57         4.08 o                         
  -2  -1   3        849.00        869.00        17.71 o                         
  -1  -1   3       1133.35       1221.20        18.72 o                         
   0  -1   3         77.07         67.99         2.47 o                         
   1  -1   3          4.55          5.81         2.56 o                         
   2  -1   3       2699.10       2669.36        13.13 o                         
   3  -1   3        229.81        235.18         4.74 o                         
   4  -1   3        189.59        166.24         9.06 o                         
   5  -1   3          2.96          4.44         3.37 o                         
   6  -1   3          5.35          5.13         5.80 o                         
   7  -1   3          0.65         -3.39         6.23 o                         
  -7   0   3          8.91         11.57         5.15 o                         
  -6   0   3        151.65        158.70         8.08 o                         
  -5   0   3         11.62          5.41         5.03 o                         
  -4   0   3         87.36         86.80        13.42 o                         
  -3   0   3        106.50        105.86         1.98 o                         
  -2   0   3       1848.31       1771.81         8.43 o                         
  -1   0   3        152.88        139.51         1.71 o                         
   0   0   3         11.75          8.97         1.33 o                         
   1   0   3          0.31          1.63         1.38 o                         
   2   0   3         91.54         91.63         2.27 o                         
   3   0   3          0.00          2.80         2.69 o                         
   4   0   3        101.98         97.96         7.41 o                         
   5   0   3         54.83         51.43         5.77 o                         
   6   0   3          0.30         -1.62         5.46 o                         
   7   0   3          0.00          8.21         6.03 o                         
  -7   1   3          1.27          7.02         6.55 o                         
  -6   1   3          4.79          3.65         3.41 o                         
  -5   1   3        861.04        933.46        14.28 o                         
  -4   1   3        113.99        109.12         5.39 o                         
  -3   1   3        123.75        104.29         2.34 o                         
  -2   1   3          4.82          5.16         1.60 o                         
  -1   1   3         38.84         44.78         1.15 o                         
   0   1   3        495.67        425.43         3.20 o                         
   1   1   3        281.63        315.16        21.07 o                         
   2   1   3         11.23         11.08         1.27 o                         
   3   1   3        206.41        212.91         4.21 o                         
   4   1   3        146.74        145.52         4.11 o                         
   5   1   3          3.92          6.11         2.96 o                         
   6   1   3         55.40         50.19         6.77 o                         
   7   1   3          0.02         -5.39         6.68 o                         
  -7   2   3         63.76         64.15         6.09 o                         
  -6   2   3         30.83         39.18         4.35 o                         
  -5   2   3        163.46        169.13         7.14 o                         
  -4   2   3        298.21        260.69         8.47 o                         
  -3   2   3          9.44          8.78         1.67 o                         
  -2   2   3         61.58         59.92         1.96 o                         
  -1   2   3        121.86        115.47         2.69 o                         
   0   2   3         92.81         85.21         3.43 o                         
   1   2   3        135.61        145.71         2.63 o                         
   2   2   3        164.16        220.14         2.73 o                         
   3   2   3         99.61        101.27         3.61 o                         
   4   2   3         53.80         64.52         3.64 o                         
   5   2   3          5.36          3.88         3.76 o                         
   6   2   3         13.58         17.63         6.37 o                         
   7   2   3          0.07          9.16         6.80 o                         
  -6   3   3          1.33          7.10         4.79 o                         
  -5   3   3        168.21        199.64         8.38 o                         
  -4   3   3        197.11        301.95         8.61 o                         
  -3   3   3          1.34          0.08         2.32 o                         
  -2   3   3        184.92        158.02        15.39 o                         
  -1   3   3        158.90        149.01         2.35 o                         
   0   3   3        176.50        187.13         3.37 o                         
   1   3   3        234.04        196.48         3.67 o                         
   2   3   3        337.29        452.95         9.53 o                         
   3   3   3        196.56        255.54         7.90 o                         
   4   3   3         61.89         75.47         8.07 o                         
   5   3   3          1.70          1.13         3.58 o                         
   6   3   3          9.84         10.68         3.89 o                         
   7   3   3          0.32         -3.95         6.27 o                         
  -6   4   3          0.61          9.90         4.95 o                         
  -5   4   3         87.64         91.34         6.60 o                         
  -4   4   3        161.88        165.61         7.24 o                         
  -3   4   3          2.62          3.83         2.76 o                         
  -2   4   3        131.79        120.29         3.85 o                         
  -1   4   3        117.75        122.59         3.56 o                         
   0   4   3        502.35        495.80        14.01 o                         
   1   4   3         85.20         75.71         3.31 o                         
   2   4   3        229.09        231.19         4.55 o                         
   3   4   3          0.75          0.09         2.49 o                         
   4   4   3         26.26         34.82         5.45 o                         
   5   4   3         13.61         23.29         5.41 o                         
   6   4   3          7.52          4.30         3.96 o                         
  -6   5   3         22.17         14.37         5.69 o                         
  -5   5   3          0.40         12.50         4.20 o                         
  -4   5   3         35.19         37.65         5.43 o                         
  -3   5   3         64.56         77.93         3.95 o                         
  -2   5   3          0.52         51.84        12.81 o                         
  -1   5   3          1.67          6.74         2.78 o                         
   0   5   3          3.29          4.63         2.70 o                         
   1   5   3         38.15         43.81         4.42 o                         
   2   5   3         17.01         12.89         2.81 o                         
   3   5   3          6.20          4.49         3.06 o                         
   4   5   3          2.57          0.51         5.33 o                         
   5   5   3         53.10         55.40         6.66 o                         
   6   5   3          3.20          1.97         5.13 o                         
  -5   6   3          0.10         -0.81         4.60 o                         
  -4   6   3          3.38         18.79         3.80 o                         
  -3   6   3          2.96          3.56         3.32 o                         
  -2   6   3         54.99         47.85         5.35 o                         
  -1   6   3         24.18         20.64         4.43 o                         
   0   6   3         59.87         72.76         3.80 o                         
   1   6   3          2.31         11.91         3.15 o                         
   2   6   3         45.15         48.99         8.15 o                         
   3   6   3          1.25          3.91         3.07 o                         
   4   6   3         30.21         42.33         6.13 o                         
   5   6   3          2.51          5.96         5.97 o                         
   6   6   3          0.57         -5.08         5.08 o                         
  -4   7   3          3.38         -2.25         3.77 o                         
  -3   7   3         22.68         30.00         3.85 o                         
  -2   7   3          3.90          6.02         3.15 o                         
  -1   7   3          2.08          1.95         5.31 o                         
   0   7   3          2.84          4.22         5.40 o                         
   1   7   3          9.43         18.73         4.06 o                         
   2   7   3          5.18          4.34         3.33 o                         
   3   7   3          6.22         -2.92         4.91 o                         
   4   7   3          3.92         -0.15         4.73 o                         
   5   7   3         34.02         27.98         6.71 o                         
  -3   8   3          0.38          9.82         6.39 o                         
  -2   8   3          1.08          2.84         3.97 o                         
  -1   8   3          0.07          1.21         5.33 o                         
   0   8   3          8.46         19.57         6.38 o                         
   1   8   3          0.91         -1.68         5.69 o                         
   2   8   3          1.01          2.80         3.56 o                         
   3   8   3          0.07         -3.83         4.83 o                         
   4   8   3          5.94          2.46         5.70 o                         
  -1   9   3          2.58         12.81         5.40 o                         
   0   9   3          0.73         -0.76         6.45 o                         
   1   9   3          0.06         -2.55         5.79 o                         
   2   9   3          0.04         -1.71         3.86 o                         
  -3  -8   4         21.70          3.42         5.81 o                         
  -2  -8   4         17.48         26.66         7.11 o                         
  -1  -8   4          6.52         -0.34         3.33 o                         
   0  -8   4          0.13         -2.49         5.98 o                         
   1  -8   4         56.98         54.09         7.34 o                         
   2  -8   4          0.50         11.38         5.50 o                         
  -4  -7   4         52.02         58.85         6.19 o                         
  -3  -7   4         32.06         28.51         5.99 o                         
  -2  -7   4         10.66          7.33         3.50 o                         
  -1  -7   4          0.08          7.54         3.33 o                         
   0  -7   4        100.13         93.38         7.06 o                         
   1  -7   4          0.89          4.41         5.09 o                         
   2  -7   4          2.10         -1.49         5.50 o                         
   3  -7   4          2.40          1.25         4.95 o                         
   4  -7   4          1.33         -5.27         5.52 o                         
  -5  -6   4          5.99         11.70         5.35 o                         
  -4  -6   4         34.59         35.62         3.53 o                         
  -3  -6   4        102.38         92.23        11.14 o                         
  -2  -6   4         29.81         31.29         3.65 o                         
  -1  -6   4          1.18          2.38         4.07 o                         
   0  -6   4         51.54         52.50         3.81 o                         
   1  -6   4        179.73        156.99         7.49 o                         
   2  -6   4         13.91         16.84         5.58 o                         
   3  -6   4          2.26          2.92         4.86 o                         
   4  -6   4          1.44          6.50         2.93 o                         
   5  -6   4          0.08          3.39         6.75 o                         
  -6  -5   4          0.62         -1.38         5.13 o                         
  -5  -5   4          0.29          1.05         5.13 o                         
  -4  -5   4        254.93        232.37         8.64 o                         
  -3  -5   4        249.32        237.67         5.17 o                         
  -2  -5   4        251.50        221.15         3.90 o                         
  -1  -5   4         16.38         19.17         2.14 o                         
   0  -5   4        163.53        154.20         4.32 o                         
   1  -5   4        159.92        167.71         9.60 o                         
   2  -5   4        126.12        120.31         6.20 o                         
   3  -5   4          5.21          2.89         3.44 o                         
   4  -5   4          0.29          0.82         3.00 o                         
   5  -5   4          0.86          1.90         3.54 o                         
   6  -5   4          0.52          5.47         3.97 o                         
  -6  -4   4         10.33         20.53         4.43 o                         
  -5  -4   4         52.97         43.72         5.32 o                         
  -4  -4   4         16.91         26.51         4.76 o                         
  -3  -4   4        243.04        214.64         7.47 o                         
  -2  -4   4         19.91         16.59         2.14 o                         
  -1  -4   4         91.88         84.62         2.68 o                         
   0  -4   4          1.70          2.30         1.12 o                         
   1  -4   4         59.96         54.06         2.84 o                         
   2  -4   4        149.10        144.57         3.83 o                         
   3  -4   4         17.26         17.35         2.87 o                         
   4  -4   4          0.95          1.87         2.72 o                         
   5  -4   4          8.06          2.67         5.59 o                         
   6  -4   4          0.85         -2.67         9.58 o                         
  -7  -3   4          1.08         -6.25         6.25 o                         
  -6  -3   4         12.75         18.23         6.13 o                         
  -5  -3   4         15.17         14.19         3.47 o                         
  -4  -3   4        216.17        222.63        23.03 o                         
  -3  -3   4        553.72        544.26        25.89 o                         
  -2  -3   4        528.31        494.57         7.57 o                         
  -1  -3   4        114.68        109.20         5.86 o                         
   0  -3   4         35.73         33.69         1.21 o                         
   1  -3   4        713.17        715.91         9.48 o                         
   2  -3   4        237.94        234.65         3.26 o                         
   3  -3   4        121.65        120.90         3.37 o                         
   4  -3   4          2.85          4.20         4.09 o                         
   5  -3   4         20.58         14.83         5.19 o                         
   6  -3   4          0.47          6.59         5.77 o                         
   7  -3   4          0.51         -1.96         9.29 o                         
  -7  -2   4          2.62         -3.15         6.31 o                         
  -6  -2   4        151.01        145.51         8.27 o                         
  -5  -2   4         40.38         30.59         3.40 o                         
  -4  -2   4          5.49          3.38         2.61 o                         
  -3  -2   4        217.79        229.65         5.96 o                         
  -2  -2   4         63.67         72.93         3.96 o                         
  -1  -2   4       1236.21       1228.72         9.77 o                         
   0  -2   4        947.08        871.16         5.30 o                         
   1  -2   4          5.90          3.55         2.12 o                         
   2  -2   4        669.79        663.01        14.43 o                         
   3  -2   4        398.13        415.14         4.36 o                         
   4  -2   4          9.31         10.52         3.68 o                         
   5  -2   4          3.43         10.09         4.89 o                         
   6  -2   4          0.00          3.48         3.69 o                         
   7  -2   4          5.89          4.02         9.26 o                         
  -7  -1   4         58.66         59.97         7.68 o                         
  -6  -1   4         37.94         39.51         6.43 o                         
  -5  -1   4        149.06        143.96         7.42 o                         
  -4  -1   4         33.59         32.19         2.67 o                         
  -3  -1   4        143.69        130.46         3.27 o                         
  -2  -1   4         12.35          7.72         1.93 o                         
  -1  -1   4       1233.85       1279.81        13.85 o                         
   0  -1   4        123.53        129.71         3.23 o                         
   1  -1   4          6.39          8.56         2.08 o                         
   2  -1   4          0.42          0.62         2.23 o                         
   3  -1   4        836.26        842.89         5.98 o                         
   4  -1   4          6.20          6.41         2.44 o                         
   5  -1   4        104.61         92.29         4.44 o                         
   6  -1   4          7.30          5.35         5.42 o                         
   7  -1   4          0.03          3.80         6.51 o                         
  -7   0   4          3.18         -1.45         3.60 o                         
  -6   0   4        339.38        341.98        10.11 o                         
  -5   0   4         24.55         27.35         5.70 o                         
  -4   0   4         17.19         14.26         3.08 o                         
  -3   0   4          2.78          1.25         1.24 o                         
  -2   0   4         41.14         39.08         1.31 o                         
  -1   0   4         56.64         49.52         1.31 o                         
   0   0   4        498.04        492.52        12.22 o                         
   1   0   4        400.99        368.48        15.10 o                         
   2   0   4        816.31        848.18        13.00 o                         
   3   0   4       1300.77       1430.67         9.47 o                         
   4   0   4        108.44        105.56         5.45 o                         
   5   0   4          2.55          5.21         5.04 o                         
   6   0   4          0.00         -2.22         5.59 o                         
   7   0   4         22.99         30.46         6.61 o                         
  -7   1   4         51.06         58.09         4.90 o                         
  -6   1   4         18.72         22.11         8.37 o                         
  -5   1   4        176.53        172.79         3.91 o                         
  -4   1   4          0.57         -1.95         2.53 o                         
  -3   1   4         60.74         58.23         2.20 o                         
  -2   1   4        197.53        197.23         3.77 o                         
  -1   1   4       1406.72       1326.26         4.10 o                         
   0   1   4        296.75        318.68        10.59 o                         
   1   1   4        847.17        980.82        47.15 o                         
   2   1   4        190.91        204.64        13.53 o                         
   3   1   4        171.96        184.52         4.32 o                         
   4   1   4         26.18         28.68         2.94 o                         
   5   1   4          8.41          7.74         3.06 o                         
   6   1   4         45.39         34.84         7.15 o                         
   7   1   4          1.47         -5.76         6.95 o                         
  -7   2   4          7.46         12.62         4.06 o                         
  -6   2   4        160.08        153.11         6.40 o                         
  -5   2   4         84.47         85.01         6.25 o                         
  -4   2   4          0.44          2.70         2.51 o                         
  -3   2   4        108.02         99.39         2.41 o                         
  -2   2   4        204.70        199.75         2.64 o                         
  -1   2   4       1737.26       1691.00         7.71 o                         
   0   2   4        119.19        104.79         2.23 o                         
   1   2   4        460.87        452.88         7.77 o                         
   2   2   4        355.20        435.44        17.81 o                         
   3   2   4        731.71        911.59        51.02 o                         
   4   2   4         34.85         33.84         3.30 o                         
   5   2   4          4.89          3.74         3.28 o                         
   6   2   4          5.13          5.00         6.39 o                         
   7   2   4         47.09         49.62         7.86 o                         
  -6   3   4          0.37         -4.55         5.02 o                         
  -5   3   4         28.19         40.89         5.54 o                         
  -4   3   4         13.71         22.20         4.63 o                         
  -3   3   4         26.39         29.95         5.50 o                         
  -2   3   4         18.76         15.39         2.49 o                         
  -1   3   4        330.14        317.28         3.12 o                         
   0   3   4         27.11         21.98         2.06 o                         
   1   3   4        145.24        145.38         3.32 o                         
   2   3   4       1062.15       1311.31        40.70 o                         
   3   3   4          3.45          8.59         2.02 o                         
   4   3   4         37.60         50.02         3.87 o                         
   5   3   4          2.45          1.50         4.08 o                         
   6   3   4         25.62         25.93         4.27 o                         
   7   3   4          0.71         -2.27         6.61 o                         
  -6   4   4          2.50          2.72         4.80 o                         
  -5   4   4          3.56         10.34         5.10 o                         
  -4   4   4         14.63         29.09         5.33 o                         
  -3   4   4         25.94         20.80         3.05 o                         
  -2   4   4        144.99        147.14         4.09 o                         
  -1   4   4        361.00        376.19         4.11 o                         
   0   4   4         49.97         46.54         2.87 o                         
   1   4   4        198.69        216.37         4.35 o                         
   2   4   4          0.51         -0.36         2.53 o                         
   3   4   4         49.58         54.28         3.18 o                         
   4   4   4          0.17         -1.69         4.93 o                         
   5   4   4         12.41         13.87         5.19 o                         
   6   4   4          6.85          9.92         4.31 o                         
   7   4   4         26.92         37.63         4.49 o                         
  -5   5   4          0.60          2.16         4.75 o                         
  -4   5   4          4.00          4.82         4.69 o                         
  -3   5   4          0.58         12.69         3.27 o                         
  -2   5   4          2.17          2.39         2.81 o                         
  -1   5   4         34.13         32.83         3.08 o                         
   0   5   4          0.00         -0.69         2.52 o                         
   1   5   4         23.75         17.88         3.49 o                         
   2   5   4        186.81        174.36         4.93 o                         
   3   5   4         38.49         32.97         3.36 o                         
   4   5   4         27.99         29.38         5.73 o                         
   5   5   4         10.58          3.73         5.41 o                         
   6   5   4          0.27          1.85         4.80 o                         
  -5   6   4          6.55          7.75         4.99 o                         
  -4   6   4         13.99          9.62         5.19 o                         
  -3   6   4          3.13         -1.07         2.92 o                         
  -2   6   4          5.91         16.58         3.73 o                         
  -1   6   4          4.15          4.41         3.25 o                         
   0   6   4        124.17        129.40         4.84 o                         
   1   6   4         59.95         52.10         3.78 o                         
   2   6   4         16.39         16.64         3.42 o                         
   3   6   4          0.20          2.01         3.09 o                         
   4   6   4          1.61          2.74         4.94 o                         
   5   6   4         15.14         18.15         5.79 o                         
   6   6   4          0.63         -5.99         5.99 o                         
  -4   7   4          5.07          9.18         3.95 o                         
  -3   7   4         13.23         11.14         3.78 o                         
  -2   7   4          0.29          5.60         3.76 o                         
  -1   7   4         15.52         14.92         5.91 o                         
   0   7   4          0.61         -1.23         5.44 o                         
   1   7   4         15.84         14.54         3.32 o                         
   2   7   4          1.49          7.06         3.40 o                         
   3   7   4         18.60         20.44         5.53 o                         
   4   7   4          5.51         13.43         5.56 o                         
   5   7   4         16.63         13.53         5.73 o                         
  -3   8   4          4.47         14.13         4.07 o                         
  -2   8   4          0.99          0.47         3.53 o                         
  -1   8   4          1.70          7.86         5.58 o                         
   0   8   4         12.64         11.68         6.27 o                         
   1   8   4         11.58         17.00         6.16 o                         
   2   8   4          0.06         -3.37         3.96 o                         
   3   8   4          0.00         -0.95         4.85 o                         
   4   8   4          5.34         -4.13         5.20 o                         
   0   9   4          0.39          5.69         6.60 o                         
   1   9   4          0.80         -2.81         5.70 o                         
   2   9   4          0.41         -1.54         5.66 o                         
  -3  -8   5          1.03         -1.65         5.48 o                         
  -2  -8   5          0.01         -2.38         4.46 o                         
  -1  -8   5          3.60         12.67         3.98 o                         
   0  -8   5          0.03          4.71         5.57 o                         
   1  -8   5          0.00         -3.45         5.81 o                         
   2  -8   5          4.61         13.08         6.17 o                         
  -4  -7   5         42.67         32.88         5.75 o                         
  -3  -7   5         30.50         41.95         5.88 o                         
  -2  -7   5          2.30          2.39         3.50 o                         
  -1  -7   5          1.26         -3.57         3.57 o                         
   0  -7   5         16.66         18.78         3.41 o                         
   1  -7   5          0.11         -0.60         5.34 o                         
   2  -7   5          1.05          0.27         5.28 o                         
   3  -7   5          0.01         -0.53         5.86 o                         
   4  -7   5         11.53          9.47         4.77 o                         
  -5  -6   5         17.75         23.95         4.03 o                         
  -4  -6   5         11.62         12.60         3.82 o                         
  -3  -6   5         15.74         14.62         3.25 o                         
  -2  -6   5          5.37          3.21         3.29 o                         
  -1  -6   5          0.28          1.77         3.11 o                         
   0  -6   5         71.22         74.55         4.08 o                         
   1  -6   5         30.39         24.20         5.41 o                         
   2  -6   5          0.23         -2.23         4.71 o                         
   3  -6   5          0.58         -1.32         5.22 o                         
   4  -6   5          0.34          3.03         4.61 o                         
   5  -6   5          2.72         -3.51         3.96 o                         
  -6  -5   5          0.16         -4.38         5.30 o                         
  -5  -5   5          0.10          2.87         4.97 o                         
  -4  -5   5        149.04        140.86         4.81 o                         
  -3  -5   5         78.59         72.43         3.97 o                         
  -2  -5   5         17.52         19.55         2.37 o                         
  -1  -5   5         91.24         90.19         2.88 o                         
   0  -5   5        145.48        146.44         4.34 o                         
   1  -5   5          2.11          3.97         4.54 o                         
   2  -5   5        114.33        113.43         6.48 o                         
   3  -5   5         15.53         16.41         3.13 o                         
   4  -5   5          2.12          5.51         4.67 o                         
   5  -5   5          0.17         -0.28         6.80 o                         
  -6  -4   5          0.33         12.96         4.59 o                         
  -5  -4   5         14.19         21.46         5.02 o                         
  -4  -4   5          2.89          6.58         4.73 o                         
  -3  -4   5        188.01        190.17         4.28 o                         
  -2  -4   5        116.74        107.13         2.95 o                         
  -1  -4   5          6.04          5.04         1.95 o                         
   0  -4   5        193.31        199.08         7.10 o                         
   1  -4   5        151.07        159.26         2.70 o                         
   2  -4   5        134.56        124.63         3.59 o                         
   3  -4   5          0.27          0.97         2.56 o                         
   4  -4   5          1.66          1.37         2.54 o                         
   5  -4   5          9.80          4.90         3.55 o                         
   6  -4   5          3.50          0.71         3.70 o                         
  -7  -3   5          8.63          3.24         5.67 o                         
  -6  -3   5          1.50          1.67         5.41 o                         
  -5  -3   5         28.22         30.77         3.72 o                         
  -4  -3   5         52.13         51.60         5.79 o                         
  -3  -3   5          1.82          1.21         2.17 o                         
  -2  -3   5        202.91        237.12         4.44 o                         
  -1  -3   5        592.45        599.18         8.35 o                         
   0  -3   5        135.31        130.73         4.10 o                         
   1  -3   5          0.03          0.98         1.43 o                         
   2  -3   5        612.01        628.69         8.33 o                         
   3  -3   5          4.82          4.96         2.25 o                         
   4  -3   5          5.19          2.83         5.21 o                         
   5  -3   5          9.57          6.95         5.48 o                         
   6  -3   5          0.14         -6.12         6.16 o                         
  -7  -2   5          3.39          9.01         6.28 o                         
  -6  -2   5         48.84         46.35         6.81 o                         
  -5  -2   5         19.16         18.77         3.30 o                         
  -4  -2   5          3.39          6.52         2.67 o                         
  -3  -2   5        481.80        532.90        22.96 o                         
  -2  -2   5         22.72         29.74         2.36 o                         
  -1  -2   5        333.28        326.50         6.26 o                         
   0  -2   5         63.79         63.21         2.88 o                         
   1  -2   5        317.30        333.26         5.56 o                         
   2  -2   5        613.40        621.41         5.84 o                         
   3  -2   5          7.50          7.76         2.00 o                         
   4  -2   5         26.96         28.49         3.99 o                         
   5  -2   5          0.93         -2.52         5.01 o                         
   6  -2   5         13.73          8.29         4.15 o                         
   7  -2   5          0.22          6.12         6.67 o                         
  -7  -1   5         14.88         -6.13         6.13 o                         
  -6  -1   5          0.58         -1.71         5.35 o                         
  -5  -1   5         20.45         16.33         5.47 o                         
  -4  -1   5         11.02          6.97         2.44 o                         
  -3  -1   5        118.38        114.99         5.01 o                         
  -2  -1   5        563.57        611.96         4.25 o                         
  -1  -1   5        699.71        700.97         5.06 o                         
   0  -1   5         80.87         81.10         3.47 o                         
   1  -1   5        145.52        146.55         6.50 o                         
   2  -1   5        109.78        111.29         3.36 o                         
   3  -1   5         78.51         76.95         3.65 o                         
   4  -1   5          2.01          5.41         3.35 o                         
   5  -1   5         65.33         62.90         9.48 o                         
   6  -1   5          5.96         25.64         6.68 o                         
   7  -1   5          0.96          4.71         5.71 o                         
  -7   0   5          3.76         14.13         4.72 o                         
  -6   0   5        126.08        133.21        11.18 o                         
  -5   0   5          6.97         13.07         2.95 o                         
  -4   0   5          0.77          2.36         2.32 o                         
  -3   0   5        215.56        215.31         2.37 o                         
  -2   0   5       1683.62       1713.97        12.28 o                         
  -1   0   5       2080.30       1961.88        12.38 o                         
   0   0   5       1112.37       1089.95         5.53 o                         
   1   0   5         62.96         54.56         1.87 o                         
   2   0   5         35.75         38.46         2.26 o                         
   3   0   5         13.39         11.95         2.56 o                         
   4   0   5        177.89        198.62         5.01 o                         
   5   0   5         26.22         22.93         5.45 o                         
   6   0   5         20.00         19.75         5.88 o                         
   7   0   5          1.50         17.72         6.34 o                         
  -7   1   5          4.74         22.50        11.13 o                         
  -6   1   5         18.93         15.09         3.29 o                         
  -5   1   5          2.59          3.92         3.16 o                         
  -4   1   5          5.27          5.52         2.50 o                         
  -3   1   5          0.82          1.90         1.67 o                         
  -2   1   5        274.82        252.24         2.80 o                         
  -1   1   5        228.81        211.40         2.01 o                         
   0   1   5          3.82          3.84         1.39 o                         
   1   1   5        342.69        356.84        18.40 o                         
   2   1   5          0.02         -1.00         1.46 o                         
   3   1   5         93.05        116.49         3.73 o                         
   4   1   5          4.94          8.43         4.49 o                         
   5   1   5          0.81         -2.61         3.19 o                         
   6   1   5         55.53         54.85         6.92 o                         
   7   1   5          5.55         -3.56         6.51 o                         
  -7   2   5         33.54         30.80         5.13 o                         
  -6   2   5         34.51         41.39         4.16 o                         
  -5   2   5          0.19          0.24         2.30 o                         
  -4   2   5         53.04         51.16         3.49 o                         
  -3   2   5          0.07          0.91         1.55 o                         
  -2   2   5        427.63        442.42         3.68 o                         
  -1   2   5         64.17         66.80         1.44 o                         
   0   2   5         79.51         80.44         2.20 o                         
   1   2   5         16.37         16.03         1.95 o                         
   2   2   5        790.69        900.86        29.69 o                         
   3   2   5         20.72         19.39         1.86 o                         
   4   2   5         81.77         90.06         3.99 o                         
   5   2   5          3.67          6.66         5.01 o                         
   6   2   5          9.75          9.47         6.04 o                         
   7   2   5         14.71         21.62         6.59 o                         
  -6   3   5         18.84         18.01         4.88 o                         
  -5   3   5          0.58          1.61         4.37 o                         
  -4   3   5          2.57          2.58         2.66 o                         
  -3   3   5         60.98         74.90         3.62 o                         
  -2   3   5          4.33          0.61         2.43 o                         
  -1   3   5         29.95         31.62         1.98 o                         
   0   3   5        155.22        154.77        17.58 o                         
   1   3   5         32.34         27.37         2.31 o                         
   2   3   5        318.71        349.58        21.61 o                         
   3   3   5          3.80          7.50         2.26 o                         
   4   3   5         43.79         56.77         4.05 o                         
   5   3   5         62.31         63.69         4.61 o                         
   6   3   5         51.08         48.29         4.62 o                         
   7   3   5          4.30          4.81         6.50 o                         
  -6   4   5          1.92         -2.03         4.77 o                         
  -5   4   5          7.07          6.99         4.76 o                         
  -4   4   5         67.53         69.92         5.91 o                         
  -3   4   5          1.61         -0.15         2.73 o                         
  -2   4   5         31.82         35.38         3.10 o                         
  -1   4   5         26.43         26.48         2.03 o                         
   0   4   5          4.78          0.54         2.45 o                         
   1   4   5          0.02          0.13         2.56 o                         
   2   4   5        304.19        311.87        17.46 o                         
   3   4   5          3.81          4.07         2.46 o                         
   4   4   5         30.77         37.73         5.59 o                         
   5   4   5         23.17         21.99         5.68 o                         
   6   4   5          0.61          0.45         3.98 o                         
   7   4   5         19.73         24.39         9.65 o                         
  -5   5   5         20.47         30.09         5.44 o                         
  -4   5   5          5.63          5.30         4.90 o                         
  -3   5   5          7.91          6.92         3.26 o                         
  -2   5   5          0.03         -1.39         2.79 o                         
  -1   5   5          3.06          1.97         2.72 o                         
   0   5   5        130.28        133.59         3.98 o                         
   1   5   5        138.43        149.43         4.40 o                         
   2   5   5        142.45        157.34         7.09 o                         
   3   5   5          0.57         -1.79         2.74 o                         
   4   5   5          5.81          3.08         5.15 o                         
   5   5   5         24.65         24.13         5.92 o                         
   6   5   5          2.53          2.02         4.90 o                         
  -5   6   5          3.06          3.13         4.89 o                         
  -4   6   5         27.31         29.58         3.81 o                         
  -3   6   5          5.09          4.73         3.38 o                         
  -2   6   5         32.07         30.28         3.59 o                         
  -1   6   5         25.38         29.97         3.54 o                         
   0   6   5         12.09         28.09         3.40 o                         
   1   6   5         72.05         69.96         3.99 o                         
   2   6   5          8.90          3.63         3.30 o                         
   3   6   5          0.19          2.33         3.13 o                         
   4   6   5         58.86         58.53         6.53 o                         
   5   6   5          3.05          0.79         5.30 o                         
   6   6   5          1.20         -6.16         6.16 o                         
  -4   7   5          5.07         11.60         3.81 o                         
  -3   7   5          2.41          4.73         3.88 o                         
  -2   7   5          0.54          0.56         3.34 o                         
  -1   7   5         11.32         10.30         5.93 o                         
   0   7   5         70.66         68.85         6.63 o                         
   1   7   5          8.54         11.18         3.42 o                         
   2   7   5          0.04         -0.49         3.36 o                         
   3   7   5          0.72          1.71         4.95 o                         
   4   7   5          2.28         -0.69         5.48 o                         
   5   7   5          1.19          3.85         5.52 o                         
  -3   8   5          0.00          7.01         5.57 o                         
  -2   8   5          3.21          5.67         4.92 o                         
  -1   8   5         30.26         40.12         6.62 o                         
   0   8   5          4.07          0.84         6.15 o                         
   1   8   5         50.98         43.80         6.85 o                         
   2   8   5          0.57         -6.56         6.56 o                         
   3   8   5          1.17         -4.89         4.89 o                         
   4   8   5          2.17         -3.00         5.62 o                         
   0   9   5         29.74         19.51         6.85 o                         
   1   9   5          0.16          4.05         5.81 o                         
   2   9   5          0.01          7.36         6.08 o                         
  -2  -8   6          4.46          3.31         4.64 o                         
  -1  -8   6          0.99         -1.27         6.53 o                         
   0  -8   6          0.70          0.47         5.94 o                         
   1  -8   6          2.13         -0.39         6.05 o                         
   2  -8   6          0.92          0.99         5.50 o                         
  -4  -7   6          4.72          8.08         5.55 o                         
  -3  -7   6          7.94         16.98         5.61 o                         
  -2  -7   6          0.98         -2.29         3.38 o                         
  -1  -7   6          0.38         -3.11         3.44 o                         
   0  -7   6         29.15         24.12         3.82 o                         
   1  -7   6         32.02         34.01         5.67 o                         
   2  -7   6          1.60         11.77         5.73 o                         
   3  -7   6          0.92         -2.72         5.18 o                         
  -5  -6   6          0.72         -1.95         3.60 o                         
  -4  -6   6         53.97         57.00         9.09 o                         
  -3  -6   6         10.47         13.19         3.20 o                         
  -2  -6   6         27.75         29.75         6.90 o                         
  -1  -6   6         14.15          7.25         5.20 o                         
   0  -6   6          1.58          3.84         3.06 o                         
   1  -6   6         25.01         20.51         5.41 o                         
   2  -6   6          4.54          5.55         5.01 o                         
   3  -6   6          5.36          6.78         5.27 o                         
   4  -6   6          7.53         15.40         5.23 o                         
   5  -6   6          8.07         11.94         6.83 o                         
  -6  -5   6         12.22         15.70         3.73 o                         
  -5  -5   6          5.82         15.37        13.69 o                         
  -4  -5   6         12.86         12.72         3.28 o                         
  -3  -5   6         69.47         66.61         3.84 o                         
  -2  -5   6          0.40          0.09         2.17 o                         
  -1  -5   6         17.90         16.46         2.23 o                         
   0  -5   6         76.51         78.82         5.20 o                         
   1  -5   6         98.69         92.83         6.23 o                         
   3  -5   6          7.57          0.15         4.28 o                         
   4  -5   6          9.19          5.56         3.04 o                         
   5  -5   6          1.22         -1.52         6.11 o                         
  -6  -4   6          0.37         -0.81         5.22 o                         
  -5  -4   6          2.09         12.23         4.70 o                         
  -4  -4   6        129.50        117.43         6.46 o                         
  -3  -4   6          4.74          6.08         2.88 o                         
  -2  -4   6         22.75         26.94         2.34 o                         
  -1  -4   6        295.28        291.85         4.05 o                         
   0  -4   6         13.54         13.52         1.95 o                         
   1  -4   6         63.46         65.35         2.93 o                         
   2  -4   6         16.63         15.31         4.54 o                         
   3  -4   6         35.89         35.23         5.59 o                         
   4  -4   6          0.75         -0.19         2.47 o                         
   5  -4   6          5.13          6.39         4.09 o                         
   6  -4   6          1.33         -4.43         5.82 o                         
  -6  -3   6          7.37         18.11         5.67 o                         
  -5  -3   6          2.29         10.62         5.68 o                         
  -4  -3   6         75.51         74.13         5.40 o                         
  -3  -3   6          3.27          4.04         2.01 o                         
  -2  -3   6          0.37         -0.22         2.37 o                         
  -1  -3   6        335.95        345.70        14.12 o                         
   0  -3   6         71.14         65.53         3.46 o                         
   1  -3   6         39.93         40.52         1.81 o                         
   2  -3   6        162.87        152.96         3.83 o                         
   3  -3   6          0.02         -0.37         2.25 o                         
   4  -3   6         22.86         15.77         3.03 o                         
   5  -3   6         20.16         24.15         5.93 o                         
   6  -3   6         25.86         12.79         3.72 o                         
  -7  -2   6         58.11         64.40         7.08 o                         
  -6  -2   6          1.90          2.50         5.06 o                         
  -5  -2   6          0.06         -0.05         2.86 o                         
  -4  -2   6          6.89          6.02         2.77 o                         
  -3  -2   6        544.55        576.67        24.90 o                         
  -2  -2   6         75.31         86.49         3.39 o                         
  -1  -2   6        278.75        284.39         4.02 o                         
   0  -2   6         81.46         78.71         3.43 o                         
   1  -2   6        150.54        138.22         4.29 o                         
   2  -2   6        104.36        108.70         3.61 o                         
   3  -2   6        172.41        175.85         3.81 o                         
   4  -2   6          4.39          0.80         3.20 o                         
   5  -2   6          6.51          3.58         3.18 o                         
   6  -2   6          3.38          1.92         3.90 o                         
   7  -2   6          6.88         14.47         5.36 o                         
  -7  -1   6          1.61         -0.62         4.95 o                         
  -6  -1   6          6.49          1.60         5.42 o                         
  -5  -1   6          0.00         -4.86         4.86 o                         
  -4  -1   6         30.59         31.29         4.35 o                         
  -3  -1   6        254.74        255.55         4.81 o                         
  -2  -1   6        366.04        358.92         5.22 o                         
  -1  -1   6         65.70         55.94         3.75 o                         
   0  -1   6         71.46         65.18         7.02 o                         
   1  -1   6         74.41         85.77         2.80 o                         
   2  -1   6         92.67         84.41         3.24 o                         
   3  -1   6         86.73         92.02         3.58 o                         
   4  -1   6          1.19          0.19         2.40 o                         
   5  -1   6        121.24        122.08         5.86 o                         
   6  -1   6        120.64        111.35         7.68 o                         
   7  -1   6          1.27          7.93         6.24 o                         
  -7   0   6         53.77         33.11         6.16 o                         
  -6   0   6          0.27         12.02         3.64 o                         
  -5   0   6          8.46          8.69         2.99 o                         
  -4   0   6         97.51         95.45         5.41 o                         
  -3   0   6       1078.31       1132.00        12.77 o                         
  -2   0   6        577.77        572.27         3.36 o                         
  -1   0   6        323.94        271.04         3.17 o                         
   0   0   6        160.18        151.62         2.82 o                         
   1   0   6       1987.26       1952.55         6.77 o                         
   2   0   6          7.30          9.05         2.00 o                         
   3   0   6        169.71        194.46         4.23 o                         
   4   0   6          2.28          4.89         3.07 o                         
   5   0   6         38.10         50.59         5.81 o                         
   6   0   6          9.69          6.53         5.47 o                         
   7   0   6         96.38         99.67         8.15 o                         
  -7   1   6          0.21          9.34         4.06 o                         
  -6   1   6         16.02         17.99         3.47 o                         
  -5   1   6         12.12         11.70         3.00 o                         
  -4   1   6         25.71         24.12         2.61 o                         
  -3   1   6        349.79        364.73         3.63 o                         
  -2   1   6       1232.76       1241.66         9.97 o                         
  -1   1   6        979.36        981.09        17.77 o                         
   0   1   6         26.07         25.13         1.57 o                         
   1   1   6        416.23        449.67         8.15 o                         
   2   1   6          3.49          4.96         1.51 o                         
   3   1   6         32.09         25.19         2.91 o                         
   4   1   6         63.64         61.51         3.96 o                         
   5   1   6         32.48         33.21         3.96 o                         
   6   1   6        105.03        105.38         7.52 o                         
   7   1   6          1.52         -6.73         6.73 o                         
  -7   2   6          6.94          4.45         3.95 o                         
  -6   2   6          1.35         -1.84         3.25 o                         
  -5   2   6          0.18          1.29         2.26 o                         
  -4   2   6         15.51         16.54         2.81 o                         
  -3   2   6        160.48        154.16         3.27 o                         
  -2   2   6        177.34        188.88         3.90 o                         
  -1   2   6        179.20        169.46         2.05 o                         
   0   2   6          3.27          2.88         1.64 o                         
   1   2   6        932.72        865.63        26.80 o                         
   2   2   6        307.07        344.69         4.51 o                         
   3   2   6          2.03          1.15         1.68 o                         
   4   2   6         11.31          8.73         3.05 o                         
   5   2   6         16.95         16.40         3.44 o                         
   6   2   6          2.04         -0.36         6.01 o                         
   7   2   6         66.98         61.87         7.95 o                         
  -6   3   6          1.73          0.26         3.16 o                         
  -5   3   6          1.00          0.40         2.68 o                         
  -4   3   6         79.09         76.78         3.82 o                         
  -3   3   6         17.38         19.08         2.20 o                         
  -2   3   6        266.23        275.35         5.65 o                         
  -1   3   6        650.49        623.45         5.31 o                         
   0   3   6         81.68         74.99         3.44 o                         
   1   3   6          0.15          1.68         1.94 o                         
   2   3   6          3.42          0.84         2.21 o                         
   3   3   6         17.76         19.69         2.37 o                         
   4   3   6          2.63          4.79         3.33 o                         
   5   3   6         68.45         69.21         4.71 o                         
   6   3   6         21.87         21.44         4.59 o                         
   7   3   6          2.53          3.73         6.66 o                         
  -6   4   6          0.10         -4.87         4.87 o                         
  -5   4   6          1.79          1.51         4.75 o                         
  -4   4   6         11.17         15.24         5.16 o                         
  -3   4   6          1.81          4.64         5.02 o                         
  -2   4   6         29.38         27.73         2.94 o                         
  -1   4   6          0.15         -0.99         1.70 o                         
   0   4   6          3.90          2.58         2.31 o                         
   1   4   6         14.04         13.69         1.94 o                         
   2   4   6        185.72        175.85         5.53 o                         
   3   4   6         75.55         80.81         3.90 o                         
   4   4   6         10.69         12.16         5.19 o                         
   5   4   6          4.30          0.35         5.39 o                         
   6   4   6          4.39          7.74         5.78 o                         
   7   4   6          1.04          6.02         7.59 o                         
  -5   5   6          0.21         -4.99         4.99 o                         
  -4   5   6         18.68         20.22         5.23 o                         
  -3   5   6          2.87          1.90         3.13 o                         
  -2   5   6          1.54         -1.03         2.93 o                         
  -1   5   6         29.40         30.05         3.40 o                         
   0   5   6         32.66         35.69         3.13 o                         
   1   5   6        100.61         86.25         5.42 o                         
   2   5   6          7.78          7.29         3.11 o                         
   3   5   6         19.26         20.91         5.18 o                         
   4   5   6          2.37          0.43         5.24 o                         
   5   5   6         84.23         98.56         7.95 o                         
   6   5   6          0.74          9.72         5.46 o                         
  -5   6   6          0.18          3.96         4.74 o                         
  -4   6   6          1.92         -4.67         4.67 o                         
  -3   6   6          0.57          1.75         3.36 o                         
  -2   6   6         21.33         22.14         3.72 o                         
  -1   6   6          8.21          8.41         5.01 o                         
   0   6   6         12.34          6.51         2.88 o                         
   1   6   6          5.59          4.56         3.17 o                         
   2   6   6         10.65          6.71         3.29 o                         
   3   6   6         37.56         38.58         5.06 o                         
   4   6   6         47.26         53.83         6.79 o                         
   5   6   6          3.89          6.24         5.76 o                         
   6   6   6          9.79         11.12         5.97 o                         
  -4   7   6          0.19          4.39         5.42 o                         
  -3   7   6          0.10          1.35         3.89 o                         
  -2   7   6          0.09          3.70         3.65 o                         
  -1   7   6          3.34          2.97         5.32 o                         
   0   7   6          8.98         13.85         6.02 o                         
   1   7   6          4.58          6.11         3.26 o                         
   2   7   6          4.39          4.89         3.24 o                         
   3   7   6          3.68          3.39         5.69 o                         
   4   7   6         15.98         23.43         6.24 o                         
   5   7   6          9.73         10.21         6.01 o                         
  -2   8   6          0.45         -5.43         5.43 o                         
  -1   8   6         27.63         39.65         6.94 o                         
   0   8   6          7.94         10.90         6.59 o                         
   1   8   6          9.73         15.45         6.23 o                         
   2   8   6          0.17         -3.06         5.09 o                         
   3   8   6          6.44          9.61         5.31 o                         
   4   8   6         10.87         15.26         5.73 o                         
   0   9   6         13.17         11.23         6.83 o                         
   1   9   6          7.92          3.77         5.88 o                         
  -2  -8   7          9.80         -4.56         4.56 o                         
  -1  -8   7          2.63          2.70         3.99 o                         
   0  -8   7          0.13         -4.40         6.11 o                         
   1  -8   7          0.28         -0.65         6.29 o                         
  -4  -7   7         14.26          9.67         5.66 o                         
  -3  -7   7          1.73         -4.93         4.93 o                         
  -2  -7   7          6.61          2.17         4.05 o                         
  -1  -7   7         10.14          8.68         7.76 o                         
   0  -7   7          3.69          1.41         5.38 o                         
   1  -7   7          6.30          5.20         5.45 o                         
   2  -7   7          0.69         -3.93         5.46 o                         
   3  -7   7          4.02          3.36         6.01 o                         
  -5  -6   7         17.14         18.93         4.35 o                         
  -4  -6   7          0.11          3.27         3.26 o                         
  -3  -6   7          1.74         -0.06         3.19 o                         
  -2  -6   7         32.94         31.39         3.86 o                         
  -1  -6   7          3.77          1.56         3.10 o                         
   0  -6   7         10.31         17.92         5.24 o                         
   1  -6   7          0.61          2.60         5.12 o                         
   2  -6   7          0.30          0.54         4.86 o                         
   3  -6   7         21.63         18.33         5.67 o                         
   4  -6   7         14.66         26.13         5.23 o                         
  -5  -5   7          0.32          2.09         3.46 o                         
  -4  -5   7          0.02          3.84         3.48 o                         
  -3  -5   7          3.99          5.33         3.24 o                         
  -2  -5   7          9.55          9.77         2.45 o                         
  -1  -5   7          0.16          2.32         3.30 o                         
   0  -5   7          4.86          3.85         4.62 o                         
   1  -5   7          1.27          3.24         4.96 o                         
   2  -5   7         44.81         46.02         5.74 o                         
   3  -5   7          0.56         -2.28         4.81 o                         
   4  -5   7         25.30         20.25         3.74 o                         
   5  -5   7          0.00         -2.45         3.84 o                         
  -6  -4   7          7.48          6.19        11.20 o                         
  -5  -4   7          0.29          2.25         3.24 o                         
  -4  -4   7         79.68         73.75         4.12 o                         
  -3  -4   7          0.00          0.59         2.94 o                         
  -2  -4   7          9.03          7.56         2.17 o                         
  -1  -4   7        149.37        151.39         3.32 o                         
   0  -4   7          1.83          0.12         2.22 o                         
   1  -4   7          0.82          1.86         2.22 o                         
   2  -4   7          5.34          3.60         4.34 o                         
   3  -4   7         32.68         30.50         3.06 o                         
   4  -4   7         12.70         17.90         3.67 o                         
   5  -4   7          2.31          9.71         6.71 o                         
   6  -4   7          0.98          9.04         4.22 o                         
  -6  -3   7          0.19         14.91         5.59 o                         
  -5  -3   7          0.75          3.25         3.20 o                         
  -4  -3   7         40.19         38.62         3.40 o                         
  -3  -3   7        138.73        135.86         4.23 o                         
  -2  -3   7         64.63         68.55         3.29 o                         
  -1  -3   7          5.42          5.95         2.28 o                         
   0  -3   7          5.85          4.93         2.67 o                         
   1  -3   7         36.99         31.14         3.36 o                         
   2  -3   7        470.67        494.34         8.91 o                         
   3  -3   7          3.22          4.96         2.26 o                         
   4  -3   7         64.03         51.41         4.10 o                         
   5  -3   7         17.38         16.71         6.17 o                         
   6  -3   7          1.34          8.22         7.97 o                         
  -7  -2   7          0.25          7.63         6.01 o                         
  -6  -2   7          1.13          2.70         5.13 o                         
  -5  -2   7         26.48         19.38         7.66 o                         
  -4  -2   7        167.24        168.28         5.60 o                         
  -3  -2   7          0.72          0.93         2.08 o                         
  -2  -2   7        460.17        460.85         5.64 o                         
  -1  -2   7        105.38        105.77         4.20 o                         
   0  -2   7         50.55         44.38         3.19 o                         
   1  -2   7        146.17        137.91         3.45 o                         
   2  -2   7        183.60        175.82         4.26 o                         
   3  -2   7         22.21         22.59         3.20 o                         
   4  -2   7          0.77          0.84         3.28 o                         
   5  -2   7         19.60         24.71         8.68 o                         
   6  -2   7         16.78         10.72         4.05 o                         
   7  -2   7          2.30          1.59         6.49 o                         
  -7  -1   7         23.78         18.75         5.70 o                         
  -6  -1   7          7.24          7.37         4.75 o                         
  -5  -1   7          0.32          2.39         4.82 o                         
  -4  -1   7          4.88          2.52         1.81 o                         
  -3  -1   7        468.51        462.99         5.79 o                         
  -2  -1   7        681.33        727.99         6.44 o                         
  -1  -1   7         72.74         56.29         1.87 o                         
   0  -1   7        169.44        150.99         2.93 o                         
   1  -1   7          2.00          0.33         2.25 o                         
   2  -1   7        351.03        331.72        12.16 o                         
   3  -1   7         16.36         19.26         3.17 o                         
   4  -1   7          3.47          4.58         2.55 o                         
   5  -1   7          2.90          3.07         3.63 o                         
   6  -1   7         34.13         30.04         5.75 o                         
   7  -1   7          2.61          6.86         5.26 o                         
  -6   0   7          2.04          8.04         2.80 o                         
  -5   0   7          0.23         -3.79         3.79 o                         
  -4   0   7          0.10          0.60         2.32 o                         
  -3   0   7          3.29          4.41         1.62 o                         
  -2   0   7        461.90        468.20         3.90 o                         
  -1   0   7        333.72        298.93         3.50 o                         
   0   0   7        322.19        325.75         3.93 o                         
   1   0   7       1331.70       1288.98         5.63 o                         
   2   0   7        141.04        168.75         3.36 o                         
   3   0   7         39.89         43.22         2.99 o                         
   4   0   7         31.95         34.09         3.51 o                         
   5   0   7        112.10        106.75         4.93 o                         
   6   0   7         12.49         17.34         5.27 o                         
   7   0   7          4.60         12.99         6.11 o                         
  -7   1   7         10.26          7.63         3.65 o                         
  -6   1   7          0.06         -3.04         3.04 o                         
  -5   1   7          0.02         -0.22         2.61 o                         
  -4   1   7         53.27         50.11         2.42 o                         
  -3   1   7        117.67        112.64         2.75 o                         
  -2   1   7        162.13        170.81         2.54 o                         
  -1   1   7         42.38         46.36         1.70 o                         
   0   1   7        801.13        786.73         4.52 o                         
   1   1   7        244.66        238.07         6.78 o                         
   2   1   7         17.35         19.25         1.83 o                         
   3   1   7         25.28         24.62         2.89 o                         
   4   1   7         73.93         58.81         3.97 o                         
   5   1   7          1.88          1.01         3.16 o                         
   6   1   7         84.10         74.15         6.96 o                         
   7   1   7          2.23         -5.30         6.24 o                         
  -6   2   7          0.04         -1.53         6.89 o                         
  -5   2   7          9.50          8.55         2.16 o                         
  -4   2   7         78.53         78.93         2.54 o                         
  -3   2   7         65.69         60.64         1.89 o                         
  -2   2   7         51.01         53.06         1.68 o                         
  -1   2   7        189.99        166.53         3.33 o                         
   0   2   7        162.09        167.38         3.89 o                         
   1   2   7        471.81        476.71         5.18 o                         
   2   2   7        518.24        557.63         5.74 o                         
   3   2   7         22.36         19.00         1.98 o                         
   4   2   7        109.46        113.97        19.71 o                         
   5   2   7        104.89         92.11         4.38 o                         
   6   2   7         21.82         21.87         3.82 o                         
   7   2   7         45.87         38.59         7.52 o                         
  -6   3   7         14.98         20.62         9.16 o                         
  -5   3   7          7.42          4.29         2.67 o                         
  -4   3   7         28.27         25.97         3.19 o                         
  -3   3   7          6.23          6.84         2.00 o                         
  -2   3   7         21.31         20.02         2.21 o                         
  -1   3   7        161.39        160.70         2.99 o                         
   0   3   7        346.24        321.91         4.38 o                         
   1   3   7         10.87          7.87         2.15 o                         
   2   3   7         83.45         85.69         3.14 o                         
   3   3   7         64.49         70.05         3.08 o                         
   4   3   7          1.65          2.82         3.94 o                         
   5   3   7          7.57          6.27         6.16 o                         
   6   3   7         57.88         62.00         4.85 o                         
   7   3   7          7.87         11.52         7.22 o                         
  -6   4   7         10.49         17.98         5.22 o                         
  -5   4   7          3.60         -1.70         5.02 o                         
  -4   4   7         28.48         17.90         5.03 o                         
  -3   4   7         11.64         11.76         2.98 o                         
  -2   4   7         37.87         38.05         3.12 o                         
  -1   4   7          3.49          2.73         2.69 o                         
   0   4   7         40.76         35.81         4.70 o                         
   1   4   7          6.32          8.85         2.20 o                         
   2   4   7        645.66        634.07        10.24 o                         
   3   4   7         17.77         20.04         2.82 o                         
   4   4   7          3.29          2.01         5.22 o                         
   5   4   7         16.60         15.32         5.66 o                         
   6   4   7         48.34         65.75         7.10 o                         
   7   4   7         19.70         22.10         4.69 o                         
  -5   5   7         21.37         17.64         5.10 o                         
  -4   5   7          0.01         -1.79         4.77 o                         
  -3   5   7         11.88          6.82         3.19 o                         
  -2   5   7         11.10         11.12         3.30 o                         
  -1   5   7         19.29         21.61         3.17 o                         
   0   5   7          4.48          8.30         2.61 o                         
   1   5   7         61.00         62.82         3.71 o                         
   2   5   7         91.46         92.32         6.03 o                         
   3   5   7         88.79         89.32         8.20 o                         
   4   5   7        108.10         99.04         7.21 o                         
   5   5   7         21.70         20.96         6.47 o                         
   6   5   7          9.58         12.45         6.37 o                         
  -5   6   7         13.66          9.62         5.52 o                         
  -3   6   7          3.34          1.09         3.27 o                         
  -2   6   7         21.49         26.94         3.66 o                         
  -1   6   7          6.89          3.29         5.12 o                         
   0   6   7         28.64         19.76         5.71 o                         
   1   6   7          7.30          4.18         3.21 o                         
   2   6   7         50.57         52.28         3.98 o                         
   3   6   7         29.68         35.22         3.53 o                         
   4   6   7         20.32         21.32         6.12 o                         
   5   6   7          3.19          3.94         5.16 o                         
   6   6   7          3.45          9.04         6.21 o                         
  -3   7   7          1.02          1.05         4.15 o                         
  -2   7   7          0.02         20.31        12.88 o                         
  -1   7   7          6.52          4.21         5.14 o                         
   0   7   7         22.87         22.88         6.04 o                         
   1   7   7          3.78          4.86         4.98 o                         
   2   7   7          4.44          4.38         3.56 o                         
   3   7   7          9.43         -0.64         5.52 o                         
   4   7   7         27.59         34.12         6.30 o                         
   5   7   7          3.54          9.67         6.26 o                         
  -2   8   7          0.40         -1.63         4.79 o                         
  -1   8   7          1.32         -0.31         5.97 o                         
   0   8   7         14.16          4.21         6.01 o                         
   1   8   7          0.65          1.32         6.06 o                         
   2   8   7          3.69         12.74         3.79 o                         
   3   8   7          5.55          5.41         5.37 o                         
   4   8   7          6.51          0.16         5.59 o                         
   0   9   7          8.93          7.94         7.02 o                         
   1   9   7         12.04         15.23         6.14 o                         
  -2  -8   8          1.06          3.45         4.51 o                         
  -1  -8   8         23.83         21.62         4.28 o                         
   0  -8   8          0.04         -5.00         6.12 o                         
   1  -8   8          0.00         -0.34         5.92 o                         
  -3  -7   8          0.73         -5.17         5.17 o                         
  -2  -7   8         14.99          6.17         6.65 o                         
  -1  -7   8          1.81          1.15         3.29 o                         
   0  -7   8          7.41         -1.67         5.13 o                         
   1  -7   8          3.15          5.73         5.67 o                         
   2  -7   8          1.53         -5.29         5.59 o                         
   3  -7   8          4.73         24.33         5.25 o                         
  -5  -6   8          8.94          6.87         3.82 o                         
  -4  -6   8          0.13          0.13         5.54 o                         
  -3  -6   8          0.18         -2.25         3.32 o                         
  -2  -6   8         20.24         23.79         2.73 o                         
  -1  -6   8         44.13         43.33         3.97 o                         
   0  -6   8          1.53         -4.53         5.15 o                         
   1  -6   8          4.97          0.11         5.17 o                         
   2  -6   8          3.77         -1.21         5.11 o                         
   3  -6   8          0.09         -4.93         4.93 o                         
   4  -6   8         11.96          8.22         4.04 o                         
  -5  -5   8          4.00          1.37         3.49 o                         
  -4  -5   8         11.09          8.44         3.79 o                         
  -3  -5   8          0.03         -2.66         3.16 o                         
  -2  -5   8         15.03         13.54         2.50 o                         
  -1  -5   8          0.29          1.22         2.12 o                         
   0  -5   8         47.80         51.51         3.62 o                         
   1  -5   8         31.43         34.56         5.39 o                         
   2  -5   8          1.90          2.94         4.14 o                         
   3  -5   8         25.81         20.66         5.02 o                         
   4  -5   8         22.79         20.36         3.81 o                         
   5  -5   8          1.87          9.56         6.92 o                         
  -6  -4   8          0.02          3.01         8.32 o                         
  -5  -4   8         13.12          9.62         3.44 o                         
  -4  -4   8          2.40          2.44         3.24 o                         
  -3  -4   8         55.98         57.60         3.38 o                         
  -2  -4   8          0.02         -2.28         2.28 o                         
  -1  -4   8          0.40          1.06         2.02 o                         
   0  -4   8          0.50          0.46         2.38 o                         
   1  -4   8          6.04          4.46         2.41 o                         
   2  -4   8         59.20         56.37         3.44 o                         
   3  -4   8          0.47          2.34         2.19 o                         
   4  -4   8         13.76         17.47         4.45 o                         
   5  -4   8         26.47         14.57         6.50 o                         
   6  -4   8          5.94         -6.41         6.41 o                         
  -6  -3   8          1.13         16.14         3.78 o                         
  -5  -3   8          1.58          4.18         2.58 o                         
  -4  -3   8         29.21         29.82         3.45 o                         
  -3  -3   8          0.54          1.77         3.19 o                         
  -2  -3   8          5.03          6.33         2.66 o                         
  -1  -3   8         13.14         17.50         3.21 o                         
   0  -3   8         26.25         28.57         3.26 o                         
   1  -3   8          3.51          3.46         3.02 o                         
   2  -3   8        190.42        191.13         7.64 o                         
   3  -3   8        147.71        144.89         3.94 o                         
   4  -3   8          3.46          1.27         2.65 o                         
   5  -3   8          1.11         -5.56         5.56 o                         
   6  -3   8          1.73         20.35        17.47 o                         
  -6  -2   8          3.03          8.28         3.26 o                         
  -5  -2   8          0.40          1.41         2.48 o                         
  -4  -2   8         12.87         12.87         2.48 o                         
  -3  -2   8        122.15        129.99         8.22 o                         
  -2  -2   8        212.03        220.73         4.35 o                         
  -1  -2   8         24.48         20.59         1.93 o                         
   0  -2   8         86.40         82.38         2.86 o                         
   1  -2   8        226.72        222.03        10.10 o                         
   2  -2   8        190.45        190.78         4.53 o                         
   3  -2   8         55.03         55.62         3.68 o                         
   4  -2   8         11.60          7.21         3.35 o                         
   5  -2   8         74.79         62.42         3.78 o                         
   6  -2   8          0.71         -0.03         3.79 o                         
   7  -2   8         11.59          8.81         5.94 o                         
  -6  -1   8          1.29          3.36         3.00 o                         
  -5  -1   8         13.04         10.77         2.98 o                         
  -4  -1   8         47.94         44.72         2.59 o                         
  -3  -1   8         49.74         50.65         3.73 o                         
  -2  -1   8         54.66         59.77         1.75 o                         
  -1  -1   8         29.35         30.96         2.14 o                         
   0  -1   8         44.97         44.47         3.26 o                         
   1  -1   8         54.72         45.11         4.67 o                         
   2  -1   8        452.06        412.22        11.57 o                         
   3  -1   8        355.06        304.75         8.14 o                         
   4  -1   8          6.35          5.62         2.61 o                         
   5  -1   8          1.20         -3.04         3.87 o                         
   6  -1   8          5.93          3.07         5.56 o                         
   7  -1   8          7.09         11.69         5.89 o                         
  -7   0   8          2.53         17.04        10.88 o                         
  -6   0   8          1.17          4.21         7.29 o                         
  -5   0   8          4.17          5.20         2.04 o                         
  -4   0   8          0.73         -1.41         1.82 o                         
  -3   0   8         89.59         94.87         2.42 o                         
  -2   0   8        172.80        188.43         2.25 o                         
  -1   0   8         28.33         26.41         1.29 o                         
   0   0   8        109.45        120.82         4.16 o                         
   1   0   8       4142.66       4262.66        18.34 o                         
   2   0   8          2.64          6.84         2.03 o                         
   3   0   8         80.42         81.93         3.43 o                         
   4   0   8          9.56          9.59         3.18 o                         
   5   0   8          5.26          5.19         3.69 o                         
   6   0   8          4.94         12.51         5.47 o                         
   7   0   8          1.84          4.11         6.12 o                         
  -6   1   8          0.03         -2.64         3.35 o                         
  -5   1   8          2.72          0.11         2.13 o                         
  -4   1   8         21.00         20.18         2.04 o                         
  -3   1   8        159.51        157.21         2.88 o                         
  -2   1   8         36.49         37.86         1.78 o                         
  -1   1   8        206.40        207.00         2.70 o                         
   0   1   8        364.49        393.08         3.58 o                         
   1   1   8        403.37        433.73         9.50 o                         
   2   1   8        259.49        272.92         7.76 o                         
   3   1   8         50.42         46.35         3.19 o                         
   4   1   8        119.86        118.96         6.36 o                         
   5   1   8         26.75         20.39         4.37 o                         
   6   1   8          3.11         -4.45         6.03 o                         
   7   1   8          0.17          3.04         6.74 o                         
  -6   2   8          8.96          1.63         4.11 o                         
  -5   2   8          7.17         10.62         2.33 o                         
  -4   2   8          0.19          0.79         2.57 o                         
  -3   2   8         36.29         40.56         3.37 o                         
  -2   2   8          5.53          5.22         1.30 o                         
  -1   2   8         77.44         82.97         2.15 o                         
   0   2   8          2.58          5.39         1.68 o                         
   1   2   8       4000.37       4342.57        52.28 o                         
   2   2   8        219.21        234.71         4.32 o                         
   3   2   8          0.75          2.06         1.91 o                         
   4   2   8         68.65         68.53         4.50 o                         
   5   2   8         36.77         26.92         7.45 o                         
   6   2   8          0.03         -2.29         3.82 o                         
   7   2   8         25.10         23.07         6.93 o                         
  -6   3   8          1.84         -3.36         3.36 o                         
  -5   3   8          0.03         -3.06         3.06 o                         
  -4   3   8          0.33         -0.45         2.84 o                         
  -3   3   8         65.64         60.47         2.83 o                         
  -2   3   8         15.10         16.22         2.22 o                         
  -1   3   8        123.33        107.29         2.36 o                         
   0   3   8        261.32        273.91        11.46 o                         
   1   3   8        217.96        207.55         3.99 o                         
   2   3   8        447.01        462.94        12.53 o                         
   3   3   8         98.35        108.07         4.58 o                         
   4   3   8         28.36         29.66         4.34 o                         
   5   3   8         48.06         52.51         6.09 o                         
   6   3   8         73.74         82.48         5.98 o                         
   7   3   8         12.73         21.88         7.48 o                         
  -6   4   8          9.31          9.53         5.11 o                         
  -5   4   8         12.97          9.53         5.14 o                         
  -4   4   8          2.83          4.15         4.65 o                         
  -3   4   8          0.84         -0.04         2.78 o                         
  -2   4   8          7.85          7.67         2.74 o                         
  -1   4   8          0.00          0.77         2.77 o                         
   0   4   8          2.10          2.66         3.99 o                         
   1   4   8        196.81        196.21         8.06 o                         
   2   4   8         19.95         19.48         2.91 o                         
   3   4   8         16.38         17.63         2.39 o                         
   4   4   8         37.20         43.38         5.91 o                         
   5   4   8         14.87         10.68         5.43 o                         
   6   4   8          2.37          2.92         6.61 o                         
   7   4   8         61.83         75.57         7.72 o                         
  -5   5   8          0.07          3.82         5.03 o                         
  -4   5   8          0.00         -3.37         4.71 o                         
  -3   5   8          6.66         11.99         3.32 o                         
  -2   5   8         11.02         12.48         3.05 o                         
  -1   5   8          3.92          7.21         4.76 o                         
   0   5   8         12.19         13.84         2.77 o                         
   1   5   8          2.31          2.71         2.90 o                         
   2   5   8        242.23        220.09         5.20 o                         
   3   5   8         12.32          7.11         2.86 o                         
   4   5   8         27.41         25.78         6.01 o                         
   5   5   8         16.20          7.62         5.85 o                         
   6   5   8         79.89         94.24         8.21 o                         
  -4   6   8          2.48          2.33         4.92 o                         
  -3   6   8          0.82          1.52         3.25 o                         
  -2   6   8          9.57          8.79         3.49 o                         
  -1   6   8          2.00         11.27         5.29 o                         
   0   6   8          0.06         -3.05         4.90 o                         
   1   6   8          1.90          0.55         3.21 o                         
   2   6   8          0.02          4.15         3.16 o                         
   3   6   8         85.68         87.15         4.41 o                         
   4   6   8          0.00          6.02         5.14 o                         
   5   6   8          0.23          3.59         5.20 o                         
   6   6   8          0.10          2.42         6.30 o                         
  -3   7   8          1.40         -3.43         3.69 o                         
  -2   7   8          0.35          4.10         7.50 o                         
  -1   7   8          3.48          4.66         5.43 o                         
   0   7   8         15.78         13.26         5.56 o                         
   1   7   8          4.34          3.33         3.41 o                         
   2   7   8         13.78         12.00         3.74 o                         
   3   7   8         21.45         19.94         6.16 o                         
   4   7   8         38.76         35.52         6.28 o                         
   5   7   8          3.11         -1.77         6.01 o                         
  -2   8   8          0.04          1.21         5.05 o                         
  -1   8   8          0.56         -5.53         5.62 o                         
   0   8   8          0.01         -0.24         6.06 o                         
   1   8   8          3.86          2.99         5.32 o                         
   2   8   8          0.04          5.84         6.40 o                         
   3   8   8         39.04         37.84         5.86 o                         
   4   8   8          2.34          3.08         5.91 o                         
  -1  -8   9          1.23         -5.98         5.98 o                         
   0  -8   9          2.17         -6.08         6.08 o                         
  -3  -7   9          0.01         -5.32         5.32 o                         
  -2  -7   9          4.75          1.92         4.33 o                         
  -1  -7   9         14.11          8.37         5.94 o                         
   0  -7   9          3.34         -0.67         6.04 o                         
   1  -7   9          0.36         -5.60         5.60 o                         
   2  -7   9          1.82         -4.23         5.93 o                         
   3  -7   9          0.61         -4.41         6.09 o                         
  -4  -6   9          6.57          3.19         4.00 o                         
  -3  -6   9          0.09         -4.08         4.08 o                         
  -2  -6   9          0.44         -3.27         3.27 o                         
  -1  -6   9         14.58         12.95         5.38 o                         
   0  -6   9          8.97          0.47         4.92 o                         
   1  -6   9          0.01          0.20         5.16 o                         
   2  -6   9          2.79          6.35         5.26 o                         
   3  -6   9          3.25         -1.59         5.09 o                         
   4  -6   9          0.67          0.29         4.24 o                         
  -5  -5   9          0.07         -1.51         4.09 o                         
  -4  -5   9          0.01          2.01         3.07 o                         
  -3  -5   9          2.77          1.27         3.30 o                         
  -2  -5   9          7.32          4.42         2.45 o                         
  -1  -5   9         27.31         28.29         3.14 o                         
   0  -5   9          6.90          6.57         5.43 o                         
   1  -5   9         11.75         15.84         5.01 o                         
   2  -5   9          2.57         -2.19         4.69 o                         
   3  -5   9          0.45         -1.94         3.69 o                         
   4  -5   9          3.38          4.53         3.76 o                         
   5  -5   9          0.90         -0.95         6.64 o                         
  -6  -4   9          5.32          1.39         4.27 o                         
  -5  -4   9          1.28         -2.32         3.30 o                         
  -4  -4   9         20.46         26.45         4.30 o                         
  -3  -4   9         13.32         11.09         3.19 o                         
  -2  -4   9          1.06          2.20         2.32 o                         
  -1  -4   9          0.25         -2.40         3.43 o                         
   0  -4   9         15.50         20.26         2.64 o                         
   1  -4   9          0.50          1.25         2.44 o                         
   2  -4   9         39.71         38.10         3.28 o                         
   3  -4   9         61.89         63.88         4.50 o                         
   4  -4   9         39.74         35.78         4.01 o                         
   5  -4   9          0.71          3.66         5.95 o                         
   6  -4   9         13.20          5.63        16.57 o                         
  -6  -3   9          5.45          7.50         5.92 o                         
  -5  -3   9         13.46         13.22         3.35 o                         
  -4  -3   9          0.19         -1.95         3.12 o                         
  -3  -3   9          8.10          7.61         2.87 o                         
  -2  -3   9          1.81          1.23         2.70 o                         
  -1  -3   9         31.83         31.82         3.70 o                         
   0  -3   9         53.96         51.99         3.77 o                         
   1  -3   9         47.40         44.88         3.09 o                         
   2  -3   9          1.11          3.20         2.78 o                         
   3  -3   9         10.83          7.59         2.53 o                         
   4  -3   9          0.79          0.75         2.84 o                         
   5  -3   9         14.94         11.58         6.22 o                         
   6  -3   9          0.02          5.16        10.94 o                         
  -6  -2   9          1.09         -4.04         4.04 o                         
  -5  -2   9          9.08         10.20         4.68 o                         
  -4  -2   9         18.37         17.24         2.60 o                         
  -3  -2   9          4.90          7.97         2.69 o                         
  -2  -2   9        171.46        190.23         6.08 o                         
  -1  -2   9          3.34          5.40         3.09 o                         
   0  -2   9        194.99        178.34         5.84 o                         
   1  -2   9         29.49         33.00         2.87 o                         
   2  -2   9        150.58        138.98         6.93 o                         
   3  -2   9         65.32         68.11         4.02 o                         
   4  -2   9         27.15         24.28         3.98 o                         
   5  -2   9          2.22          3.38         2.96 o                         
   6  -2   9          1.57          6.34         6.62 o                         
  -6  -1   9          0.01         -4.21         4.62 o                         
  -5  -1   9         13.92         10.05         3.08 o                         
  -4  -1   9          1.61          1.25         2.76 o                         
  -3  -1   9          6.67          7.17         2.43 o                         
  -2  -1   9        112.47        102.43         7.60 o                         
  -1  -1   9          2.72          0.57         3.18 o                         
   0  -1   9         34.21         32.83         2.31 o                         
   1  -1   9        482.42        481.83        13.75 o                         
   2  -1   9          0.17          2.54         2.85 o                         
   3  -1   9         98.32         99.18         3.03 o                         
   4  -1   9          3.82          4.49         2.67 o                         
   5  -1   9          3.71          6.02         3.90 o                         
   6  -1   9          0.35         -2.00         5.19 o                         
   7  -1   9          0.10          2.43         6.49 o                         
  -6   0   9          0.32         -3.08         3.08 o                         
  -5   0   9         15.62         21.28         3.86 o                         
  -4   0   9          0.88          1.11         1.90 o                         
  -3   0   9          3.00          4.03         1.53 o                         
  -2   0   9        262.36        265.01         4.26 o                         
  -1   0   9         81.37         74.30         7.91 o                         
   0   0   9        223.86        238.09         5.57 o                         
   1   0   9         77.99         84.91         3.69 o                         
   2   0   9         40.11         42.98         1.36 o                         
   3   0   9          1.26          0.35         2.43 o                         
   4   0   9          0.08          1.20         2.98 o                         
   5   0   9          1.64          2.51         3.51 o                         
   6   0   9         32.39         41.67         6.10 o                         
   7   0   9          5.47          0.75         6.41 o                         
  -6   1   9          2.60          3.23         3.15 o                         
  -5   1   9          4.22          1.27         2.05 o                         
  -4   1   9         10.34          8.90         1.99 o                         
  -3   1   9         89.43         96.16         2.16 o                         
  -2   1   9        112.77         98.15         2.28 o                         
  -1   1   9         59.76         57.79         2.54 o                         
   0   1   9        299.36        310.05         3.49 o                         
   1   1   9        150.00        180.81         2.82 o                         
   2   1   9        433.10        450.36        10.27 o                         
   3   1   9         17.40         22.41         2.95 o                         
   4   1   9          3.44          1.64         3.20 o                         
   5   1   9         27.80         23.37         4.49 o                         
   6   1   9          8.10          7.99         6.06 o                         
   7   1   9          5.97         -6.02         6.67 o                         
  -6   2   9          0.02          4.44         3.12 o                         
  -5   2   9          0.01         -2.25         2.30 o                         
  -4   2   9         22.06         18.81         2.73 o                         
  -3   2   9         10.26          7.84         1.66 o                         
  -2   2   9          0.32         -0.05         1.41 o                         
  -1   2   9        336.69        342.11         6.12 o                         
   0   2   9        156.63        167.45         2.93 o                         
   1   2   9          0.02          0.14         2.34 o                         
   2   2   9        214.83        227.63         5.63 o                         
   3   2   9         38.34         36.97         2.41 o                         
   4   2   9         21.23         29.09         7.09 o                         
   5   2   9          1.11          1.80         4.12 o                         
   6   2   9         82.04         71.56         6.92 o                         
   7   2   9         17.49         17.91         5.87 o                         
  -6   3   9          5.76          2.20         7.55 o                         
  -5   3   9         15.54         14.28         3.07 o                         
  -4   3   9          3.46          2.04         2.78 o                         
  -3   3   9         55.91         57.49         2.82 o                         
  -2   3   9         19.29         18.89         2.22 o                         
  -1   3   9        102.79         97.31         2.45 o                         
   0   3   9        499.76        512.73         8.89 o                         
   1   3   9        568.72        554.60        30.37 o                         
   2   3   9        247.82        249.86         4.81 o                         
   3   3   9         49.87         45.87         2.99 o                         
   4   3   9          7.64          4.14         3.84 o                         
   5   3   9         99.24        112.24         6.05 o                         
   6   3   9         11.17         16.02         4.96 o                         
   7   3   9         15.50         11.85         6.79 o                         
  -5   4   9          5.46         -4.85         4.85 o                         
  -4   4   9         26.85         26.72         4.86 o                         
  -3   4   9          0.45          2.44         3.30 o                         
  -2   4   9          0.11         -0.29         3.35 o                         
  -1   4   9        148.97        168.47         4.75 o                         
   0   4   9        156.26        148.70         6.50 o                         
   1   4   9          6.73          3.04         2.58 o                         
   2   4   9        204.27        199.84         8.99 o                         
   3   4   9         72.62         70.32         3.62 o                         
   4   4   9         59.26         47.03         5.71 o                         
   5   4   9          0.25          4.68         5.28 o                         
   6   4   9         52.35         38.99         6.58 o                         
  -5   5   9          2.22          7.78         4.92 o                         
  -4   5   9          0.00          0.78         4.84 o                         
  -3   5   9          2.12         16.87         9.33 o                         
  -2   5   9        141.09        129.06         4.58 o                         
  -1   5   9         42.50         39.02         5.05 o                         
   0   5   9         52.82         53.16         3.29 o                         
   1   5   9          9.43          8.73         2.94 o                         
   2   5   9         32.47         29.92         3.37 o                         
   3   5   9         31.28         30.43         3.47 o                         
   4   5   9          1.04          2.78         5.63 o                         
   5   5   9         33.98         27.49         6.48 o                         
   6   5   9          0.03         13.83         5.97 o                         
  -4   6   9          5.00          2.43         4.97 o                         
  -3   6   9         25.03         23.86         3.79 o                         
  -2   6   9          3.66          5.48         3.54 o                         
  -1   6   9         47.97         43.27         5.93 o                         
   0   6   9         11.61         11.26         5.31 o                         
   1   6   9         11.31         10.54         3.49 o                         
   2   6   9         22.07         20.76         5.02 o                         
   3   6   9         11.80         12.21         3.43 o                         
   4   6   9          0.79         -1.18         5.06 o                         
   5   6   9          2.87         27.18         6.66 o                         
  -3   7   9          0.04         -2.63         4.91 o                         
  -2   7   9         83.10         76.31         7.19 o                         
  -1   7   9          6.74          1.36         5.50 o                         
   0   7   9          4.98         10.74         5.46 o                         
   1   7   9         22.15         23.01         3.76 o                         
   2   7   9         66.86         74.53         4.69 o                         
   3   7   9          0.63         -0.46         3.34 o                         
   4   7   9          8.23          2.15         6.15 o                         
   5   7   9          0.47          6.93         6.56 o                         
  -2   8   9          0.02          7.89         4.87 o                         
  -1   8   9         27.01         26.33         6.98 o                         
   0   8   9          0.00         -1.05         6.58 o                         
   1   8   9          1.65          4.57         5.97 o                         
   2   8   9          4.66          0.35         6.74 o                         
   3   8   9         56.66         45.11         6.44 o                         
  -3  -7  10          0.11          6.17         5.74 o                         
  -2  -7  10         16.59         10.11         3.79 o                         
  -1  -7  10         17.94         25.04         6.61 o                         
   0  -7  10          2.66         -0.37         5.40 o                         
   1  -7  10          0.14         -3.53         5.48 o                         
   2  -7  10          1.67         -0.44         5.78 o                         
  -4  -6  10          6.90          7.50         3.80 o                         
  -3  -6  10          6.90          8.51         3.39 o                         
  -2  -6  10          2.00          6.15         2.80 o                         
  -1  -6  10          1.59          3.50         5.22 o                         
   0  -6  10          4.15          5.68         4.84 o                         
   1  -6  10          7.50          7.11         5.18 o                         
   2  -6  10          1.50         -0.39         5.20 o                         
   3  -6  10         35.12         37.65         7.11 o                         
   4  -6  10          4.49         -0.86         4.17 o                         
  -5  -5  10          2.01          8.14         6.71 o                         
  -4  -5  10          0.16          5.84         3.50 o                         
  -3  -5  10          0.85         -2.78         3.27 o                         
  -2  -5  10          7.03          7.49         2.56 o                         
  -1  -5  10         42.37         39.37         6.63 o                         
   0  -5  10          3.83          4.70         2.76 o                         
   1  -5  10         29.93         30.58         5.57 o                         
   2  -5  10          3.88          9.57         4.84 o                         
   3  -5  10         12.20         13.71         4.31 o                         
   4  -5  10         13.97          8.46         6.07 o                         
   5  -5  10          3.27         -6.95         6.95 o                         
  -5  -4  10          5.42          3.05         3.50 o                         
  -4  -4  10          2.47         -0.48         3.16 o                         
  -3  -4  10         43.19         42.18         3.81 o                         
  -2  -4  10          0.03          2.46         4.05 o                         
  -1  -4  10          5.96          6.79         3.60 o                         
   0  -4  10          2.61         -2.29         3.28 o                         
   1  -4  10          0.32         -0.17         2.55 o                         
   2  -4  10         13.59         12.23         3.02 o                         
   3  -4  10         57.93         54.96         8.01 o                         
   4  -4  10          0.06          0.85         3.32 o                         
   5  -4  10         16.30         34.87         7.01 o                         
  -6  -3  10         13.33         13.35         5.33 o                         
  -5  -3  10          0.00          0.66         3.16 o                         
  -4  -3  10          0.35          1.33         3.02 o                         
  -3  -3  10          5.92          4.53         2.90 o                         
  -2  -3  10          4.38          4.72         3.86 o                         
  -1  -3  10         46.11         49.63         4.31 o                         
   0  -3  10         10.09          9.57         2.58 o                         
   1  -3  10         36.90         38.10         3.17 o                         
   2  -3  10          7.31          5.39         4.76 o                         
   3  -3  10          3.65          4.98         3.46 o                         
   4  -3  10         28.14         29.94         3.16 o                         
   5  -3  10         19.34         18.95         6.44 o                         
   6  -3  10         26.43         26.77         4.63 o                         
  -6  -2  10          1.95          7.40         4.83 o                         
  -5  -2  10          7.94         14.46         5.12 o                         
  -4  -2  10          2.52          5.32         4.51 o                         
  -3  -2  10         30.72         34.50         4.59 o                         
  -2  -2  10         54.05         55.67         4.59 o                         
  -1  -2  10         28.83         25.58         2.24 o                         
   0  -2  10          0.15         -1.61         2.22 o                         
   1  -2  10        187.26        195.33         7.08 o                         
   2  -2  10         78.99         80.00         3.84 o                         
   3  -2  10         40.32         37.42         3.99 o                         
   4  -2  10          3.11          1.79         5.90 o                         
   5  -2  10        117.80        113.13         5.56 o                         
   6  -2  10         38.54         39.63         5.02 o                         
  -6  -1  10          0.06          4.18         4.22 o                         
  -5  -1  10          3.08          0.69         4.72 o                         
  -4  -1  10          0.04         -3.82         4.38 o                         
  -3  -1  10          0.31         -0.98         3.69 o                         
  -2  -1  10         10.11          9.17         3.85 o                         
  -1  -1  10         54.29         53.48         4.04 o                         
   0  -1  10        732.16        763.92         8.90 o                         
   1  -1  10        158.74        155.42         6.72 o                         
   2  -1  10          0.27         -0.68         2.94 o                         
   3  -1  10         35.40         30.52         2.44 o                         
   4  -1  10          1.50          0.02         2.65 o                         
   5  -1  10          0.11         -1.96         3.65 o                         
   6  -1  10         47.71         52.91        11.10 o                         
   7  -1  10          0.07         -6.22         6.22 o                         
  -6   0  10          0.18          1.83         4.12 o                         
  -5   0  10          0.03          2.24         3.62 o                         
  -4   0  10          2.12          6.12         3.71 o                         
  -3   0  10          0.11          0.89         1.89 o                         
  -2   0  10        104.64         98.99         4.35 o                         
  -1   0  10          8.25          4.14         2.81 o                         
   0   0  10         38.66         43.01         3.89 o                         
   1   0  10       1188.95       1331.03        13.25 o                         
   2   0  10         20.94         20.00         2.05 o                         
   3   0  10        125.91        136.37         3.81 o                         
   4   0  10          0.41          1.15         3.13 o                         
   5   0  10        218.82        213.97         5.75 o                         
   6   0  10         32.68         39.07         4.72 o                         
   7   0  10          2.60         -3.54         6.76 o                         
  -6   1  10          2.65         -4.86         4.86 o                         
  -5   1  10          0.05         -1.99         2.47 o                         
  -4   1  10          5.94          5.28         2.36 o                         
  -3   1  10         73.76         74.28         2.07 o                         
  -2   1  10          2.21          0.99         1.24 o                         
  -1   1  10          2.46          1.59         2.00 o                         
   0   1  10       2403.99       2533.87        12.22 o                         
   1   1  10        221.48        226.40         3.47 o                         
   2   1  10        139.28        141.00         2.82 o                         
   3   1  10         40.68         37.95         6.46 o                         
   4   1  10        243.01        271.06         5.91 o                         
   5   1  10         89.33         88.03         5.06 o                         
   6   1  10         23.48         17.37         5.88 o                         
   7   1  10          1.72         -6.10         6.10 o                         
  -6   2  10          1.65         -2.88         5.16 o                         
  -5   2  10          7.20          8.72         3.09 o                         
  -4   2  10          3.95          3.34         2.87 o                         
  -3   2  10          1.98          3.71         1.61 o                         
  -2   2  10          0.00         -0.13         1.47 o                         
  -1   2  10         27.84         26.72         2.08 o                         
   0   2  10        321.06        310.85         3.83 o                         
   1   2  10        675.72        781.81         8.14 o                         
   2   2  10          0.87          1.62         2.45 o                         
   3   2  10         62.25         62.98         2.66 o                         
   4   2  10         12.61         10.88         3.70 o                         
   5   2  10        151.12        153.27        14.76 o                         
   6   2  10         13.78         11.54         3.57 o                         
   7   2  10          0.47          0.17         6.74 o                         
  -6   3  10          0.15          1.37         4.53 o                         
  -5   3  10          1.72          0.54         3.06 o                         
  -4   3  10          0.54         -0.19         4.41 o                         
  -3   3  10        125.67        115.69         3.43 o                         
  -2   3  10          2.23          2.48         2.15 o                         
  -1   3  10        110.94        101.58         3.05 o                         
   0   3  10        293.85        307.89         5.85 o                         
   1   3  10         63.37         65.56         4.55 o                         
   2   3  10        101.29        104.30         6.96 o                         
   3   3  10          2.37         -3.08         3.24 o                         
   4   3  10        189.28        200.37         8.89 o                         
   5   3  10         72.60         74.65         5.21 o                         
   6   3  10          1.85          5.91         5.10 o                         
   7   3  10          0.16          4.93         7.30 o                         
  -5   4  10          1.23         -5.14         5.14 o                         
  -4   4  10         25.26         17.75         4.91 o                         
  -3   4  10          5.33          6.87         3.06 o                         
  -2   4  10          3.48          5.99         2.98 o                         
  -1   4  10         17.47         15.66         4.40 o                         
   0   4  10        234.96        234.85         7.54 o                         
   1   4  10         25.15         21.69         2.80 o                         
   2   4  10         58.82         55.62         3.53 o                         
   3   4  10          4.61         10.59         3.08 o                         
   4   4  10         29.48         32.54         4.40 o                         
   5   4  10         32.57         30.63         6.28 o                         
   6   4  10         57.19         64.97         7.23 o                         
  -5   5  10          0.19         -1.22         5.74 o                         
  -4   5  10          5.81          4.60         4.74 o                         
  -3   5  10         72.17         74.07         4.34 o                         
  -2   5  10          1.37          9.42         8.65 o                         
  -1   5  10        104.56        104.92         6.48 o                         
   0   5  10          1.92          8.61         4.59 o                         
   1   5  10         96.20        102.83         6.22 o                         
   2   5  10          1.73          3.46         3.24 o                         
   3   5  10         26.01         20.38         3.58 o                         
   4   5  10          1.12          6.12         5.95 o                         
   5   5  10          5.28          9.77         6.36 o                         
   6   5  10          0.05         -1.43         5.49 o                         
  -4   6  10          7.01          3.14         5.26 o                         
  -3   6  10          7.76          5.54         3.27 o                         
  -2   6  10         13.35         13.93         3.61 o                         
  -1   6  10         21.53         27.53         5.57 o                         
   0   6  10         25.88         28.71         5.75 o                         
   1   6  10         20.55         17.09         3.58 o                         
   2   6  10        163.32        163.37         5.53 o                         
   3   6  10          5.57          0.32         4.77 o                         
   4   6  10          3.47          3.26         5.03 o                         
   5   6  10          2.44          3.77         6.23 o                         
  -3   7  10          7.63         11.58         4.01 o                         
  -2   7  10          2.78         10.48         5.92 o                         
  -1   7  10          4.14          7.08         5.30 o                         
   0   7  10          0.03         -4.35         5.46 o                         
   1   7  10          3.24          1.81         3.49 o                         
   2   7  10         24.59         23.04         3.96 o                         
   3   7  10         35.10         27.37         4.99 o                         
   4   7  10          3.60          7.82         5.64 o                         
  -2   8  10          6.33         -1.04         5.08 o                         
  -1   8  10          0.26         -0.94         5.88 o                         
   0   8  10          0.01         -5.71         5.71 o                         
   1   8  10         21.57         33.36         6.41 o                         
   2   8  10         48.24         46.91         4.86 o                         
   3   8  10          0.83         10.60         6.34 o                         
  -2  -7  11          6.05         11.17         6.33 o                         
  -1  -7  11         17.20         11.92         5.92 o                         
   0  -7  11          0.09          2.47         5.57 o                         
   1  -7  11          5.64          3.06         5.51 o                         
   2  -7  11          0.13         -6.17         6.17 o                         
  -4  -6  11          0.89         10.12         3.71 o                         
  -3  -6  11          5.79         10.20         4.63 o                         
  -2  -6  11         17.60         10.41         3.53 o                         
  -1  -6  11          1.41         -5.07         5.07 o                         
   0  -6  11          6.71          4.97         5.42 o                         
   1  -6  11          0.37          3.84         5.66 o                         
   2  -6  11         24.34         22.50         6.22 o                         
   3  -6  11          0.58          2.06         5.48 o                         
   4  -6  11          0.22         -8.62         9.21 o                         
  -5  -5  11          4.78          5.71         9.49 o                         
  -4  -5  11         16.08          9.39         3.59 o                         
  -3  -5  11          9.45          4.62         3.34 o                         
  -2  -5  11          3.83          1.48         3.16 o                         
  -1  -5  11         34.61         38.45         3.78 o                         
   0  -5  11          0.93          0.32         3.00 o                         
   1  -5  11         21.44         16.22         5.56 o                         
   2  -5  11          7.18          4.05         3.82 o                         
   3  -5  11         23.08         24.14         4.38 o                         
   4  -5  11         20.80         18.89         3.80 o                         
   5  -5  11          4.27          9.72         6.97 o                         
  -5  -4  11         19.00         20.43         5.21 o                         
  -4  -4  11          0.03         -0.01         3.35 o                         
  -3  -4  11         48.34         56.60         5.67 o                         
  -2  -4  11          8.81         15.54         4.36 o                         
  -1  -4  11          8.79          5.64         3.82 o                         
   0  -4  11          0.09          3.00         3.67 o                         
   1  -4  11          0.27          0.37         2.93 o                         
   2  -4  11          2.17          2.85         2.46 o                         
   3  -4  11          9.24          2.12         3.70 o                         
   4  -4  11          0.26         -1.79         3.70 o                         
   5  -4  11         10.14         15.14         6.90 o                         
  -6  -3  11          0.23          6.35         5.29 o                         
  -5  -3  11          2.78         15.53         5.16 o                         
  -4  -3  11         47.04         30.53         5.24 o                         
  -3  -3  11          4.23          1.65         4.25 o                         
  -2  -3  11          1.36          6.86         4.15 o                         
  -1  -3  11          0.10          2.78         3.73 o                         
   0  -3  11        147.92        155.54         4.11 o                         
   1  -3  11         16.26         16.07         2.98 o                         
   2  -3  11        109.16        106.12         4.49 o                         
   3  -3  11          7.48          6.99         3.67 o                         
   4  -3  11          4.36          6.10         2.81 o                         
   5  -3  11         48.34         43.43         7.38 o                         
   6  -3  11         11.03         18.16         6.41 o                         
  -6  -2  11          0.37         -5.12         5.12 o                         
  -5  -2  11         17.16         19.58         4.83 o                         
  -4  -2  11          1.95          1.40         4.19 o                         
  -3  -2  11         32.07         26.80         4.75 o                         
  -2  -2  11         74.07         63.74         4.77 o                         
  -1  -2  11         35.49         39.48         4.32 o                         
   0  -2  11          0.10          0.46         2.28 o                         
   1  -2  11          8.27         10.12         2.78 o                         
   2  -2  11          0.99          2.71         3.11 o                         
   3  -2  11          7.78          4.74         6.07 o                         
   4  -2  11         13.98         29.46         6.27 o                         
   5  -2  11         19.67         20.42         3.61 o                         
   6  -2  11         19.01         25.89         6.52 o                         
  -6  -1  11          2.30         -4.69         4.69 o                         
  -5  -1  11          2.58          6.47         4.76 o                         
  -4  -1  11         55.64         46.90         4.93 o                         
  -3  -1  11          1.19         -1.93         4.11 o                         
  -2  -1  11          3.17          4.12         3.59 o                         
  -1  -1  11         65.73         60.50         4.47 o                         
   0  -1  11        313.67        301.40         7.02 o                         
   1  -1  11          8.71          7.63         2.76 o                         
   2  -1  11        130.68        125.42         4.38 o                         
   3  -1  11         49.62         47.13         2.71 o                         
   4  -1  11         56.69         59.33         9.25 o                         
   5  -1  11        138.40        139.75         5.52 o                         
   6  -1  11          0.17         13.96         3.82 o                         
  -6   0  11          7.41         10.70         5.27 o                         
  -5   0  11          4.98         11.41         4.24 o                         
  -4   0  11          1.04          2.90         3.89 o                         
  -3   0  11          0.16          0.33         3.26 o                         
  -2   0  11        188.42        194.59         6.32 o                         
  -1   0  11         75.87         74.90         4.27 o                         
   0   0  11          2.03          3.45         3.34 o                         
   1   0  11         64.06         73.59         5.02 o                         
   2   0  11          6.40          4.71         4.31 o                         
   3   0  11          0.13          0.57         2.36 o                         
   4   0  11         16.46         22.72         3.36 o                         
   5   0  11         35.53         30.78         4.12 o                         
   6   0  11         31.66         33.60         4.55 o                         
   7   0  11          0.66         -6.30         6.30 o                         
  -6   1  11          2.68         -1.08         5.27 o                         
  -5   1  11          1.43          7.39         3.42 o                         
  -4   1  11         66.83         63.13         3.28 o                         
  -3   1  11         15.76         17.59         1.90 o                         
  -2   1  11          0.23          0.43         1.66 o                         
  -1   1  11          1.56          3.23         2.25 o                         
   0   1  11          2.06          1.57         1.92 o                         
   1   1  11          3.65          3.20         1.91 o                         
   2   1  11         25.55         24.16         1.98 o                         
   3   1  11         20.62         20.35         2.93 o                         
   4   1  11         23.51         20.31         3.74 o                         
   5   1  11         45.76         36.91         4.47 o                         
   6   1  11          0.24          1.22         4.56 o                         
   7   1  11          9.24          7.96         6.36 o                         
  -6   2  11          7.58          7.51         3.57 o                         
  -5   2  11          8.87          2.19         2.93 o                         
  -4   2  11          0.61          1.77         4.46 o                         
  -3   2  11         22.66         22.57         2.22 o                         
  -2   2  11          6.33          5.04         1.70 o                         
  -1   2  11         41.58         39.46         2.34 o                         
   0   2  11         47.65         49.15         2.40 o                         
   1   2  11          0.53          0.06         2.60 o                         
   2   2  11          7.69          7.26         2.79 o                         
   3   2  11         93.51         86.15         3.01 o                         
   4   2  11          3.67          3.49         3.71 o                         
   5   2  11        220.43        221.21         6.47 o                         
   6   2  11          2.09          8.62         7.66 o                         
   7   2  11          0.50         -1.05         6.10 o                         
  -6   3  11          0.34         -3.67         3.67 o                         
  -5   3  11          3.11          2.41         3.25 o                         
  -4   3  11         94.08         77.37         4.13 o                         
  -3   3  11          7.72         11.35         2.43 o                         
  -2   3  11         23.37         25.30         2.48 o                         
  -1   3  11         40.62         39.37         2.32 o                         
   0   3  11          7.16          9.53         2.47 o                         
   1   3  11         92.07         94.76         3.81 o                         
   2   3  11        313.42        312.11        18.93 o                         
   3   3  11         82.79         81.91         3.95 o                         
   4   3  11         18.34         11.49         6.28 o                         
   5   3  11          5.92         10.72         5.02 o                         
   6   3  11          6.20         13.60         4.02 o                         
  -5   4  11          2.42         -0.95         4.91 o                         
  -4   4  11         18.73         19.25         4.84 o                         
  -3   4  11        197.53        175.46         5.72 o                         
  -2   4  11         18.99         19.20         3.29 o                         
  -1   4  11         16.55         13.02         4.87 o                         
   0   4  11         75.59         78.20         5.82 o                         
   1   4  11        250.26        241.40        17.33 o                         
   2   4  11          0.06          0.60         2.84 o                         
   3   4  11        270.20        276.36        11.88 o                         
   4   4  11         25.93         31.66         6.33 o                         
   5   4  11         91.28         83.54         7.09 o                         
   6   4  11         15.78         23.90         6.21 o                         
  -5   5  11          0.50         -0.36         5.47 o                         
  -4   5  11         30.95         16.97         5.24 o                         
  -3   5  11          2.86          1.96         3.67 o                         
  -2   5  11        113.82        118.13         4.65 o                         
  -1   5  11          1.12          0.13         4.65 o                         
   0   5  11          0.23         -0.46         5.05 o                         
   1   5  11         50.20         53.87         5.87 o                         
   2   5  11        319.01        330.83         9.03 o                         
   3   5  11         58.01         59.30         3.46 o                         
   4   5  11          1.03         -0.94         5.35 o                         
   5   5  11         16.87          9.47         6.25 o                         
   6   5  11         10.71         15.16         6.54 o                         
  -4   6  11          8.97         24.58         5.28 o                         
  -3   6  11        112.47        109.65         5.17 o                         
  -2   6  11          0.25         -3.72         3.72 o                         
  -1   6  11         46.14         47.18         6.24 o                         
   0   6  11         26.70         34.58         5.84 o                         
   1   6  11        227.02        206.52         5.71 o                         
   2   6  11          0.70          1.87         3.37 o                         
   3   6  11        140.49        130.16         5.93 o                         
   4   6  11          0.55          1.39         5.15 o                         
   5   6  11          2.35          3.73         6.34 o                         
  -3   7  11          1.80          5.57         6.14 o                         
  -2   7  11         98.02        101.34         7.74 o                         
  -1   7  11          2.62          6.92         5.52 o                         
   0   7  11          0.60         -5.20         5.20 o                         
   1   7  11          0.06         55.89         8.51 o                         
   2   7  11        135.55        134.26        13.33 o                         
   3   7  11          3.45          5.62         3.57 o                         
   4   7  11          2.45         -5.72         5.72 o                         
  -1   8  11         14.41         17.04         6.21 o                         
   0   8  11          0.09          9.17         5.97 o                         
   1   8  11         26.52         20.66         5.82 o                         
   2   8  11          2.55          2.14         5.62 o                         
   3   8  11         15.47         -4.14         6.41 o                         
  -2  -7  12          0.40          1.46         5.34 o                         
  -1  -7  12          1.98         -1.45         5.91 o                         
   0  -7  12          0.49          3.59         5.80 o                         
   1  -7  12         15.21         22.23         6.63 o                         
  -3  -6  12          6.46          4.21         4.87 o                         
  -2  -6  12         12.73         11.04         8.07 o                         
  -1  -6  12          1.49          6.98         5.33 o                         
   0  -6  12         10.26          7.29         5.57 o                         
   1  -6  12          3.88         -0.82         5.57 o                         
   2  -6  12         24.44         19.92         7.37 o                         
   3  -6  12          0.02          1.71         4.44 o                         
  -4  -5  12          0.01         -4.42         4.86 o                         
  -3  -5  12         35.51         36.39         4.98 o                         
  -2  -5  12          8.61          6.58         5.28 o                         
  -1  -5  12         46.67         41.76         3.81 o                         
   0  -5  12          0.86          3.48         3.15 o                         
   1  -5  12         74.71         72.32         4.69 o                         
   2  -5  12          1.53          2.77         3.94 o                         
   3  -5  12          6.43         -3.93         3.93 o                         
   4  -5  12          0.00         -0.73         4.96 o                         
  -5  -4  12         12.08         12.81         5.69 o                         
  -4  -4  12         10.15          8.51         5.01 o                         
  -3  -4  12          0.01         -0.88         4.33 o                         
  -2  -4  12         31.98         26.73         4.67 o                         
  -1  -4  12          1.62          1.83         4.24 o                         
   0  -4  12         18.25         17.26         3.02 o                         
   1  -4  12          6.24          7.85         3.17 o                         
   2  -4  12         49.40         48.87         3.26 o                         
   3  -4  12          6.67          6.77         6.34 o                         
   4  -4  12          0.02         -0.47         3.77 o                         
   5  -4  12         42.04         32.59         7.10 o                         
  -5  -3  12          2.59          1.95         4.50 o                         
  -4  -3  12          1.55         -5.06         5.06 o                         
  -3  -3  12         61.55         56.18         5.59 o                         
  -2  -3  12         48.33         49.38         4.94 o                         
  -1  -3  12        157.53        152.90         6.49 o                         
   0  -3  12          1.32          4.26         2.62 o                         
   1  -3  12         47.91         48.77         4.95 o                         
   2  -3  12          6.38         10.27         3.84 o                         
   3  -3  12        219.24        204.06         6.11 o                         
   4  -3  12         13.10         14.55         3.37 o                         
   6  -3  12         25.61         30.56         7.54 o                         
  -6  -2  12          1.68         11.89         5.79 o                         
  -5  -2  12         26.32         17.52         5.26 o                         
  -4  -2  12         48.08         46.80         6.52 o                         
  -3  -2  12          5.30         12.39         4.31 o                         
  -2  -2  12         69.95         65.27         5.13 o                         
  -1  -2  12         10.46          6.10         3.83 o                         
   0  -2  12        136.27        124.80         8.41 o                         
   1  -2  12         41.26         40.67         3.94 o                         
   2  -2  12         25.40         24.09         3.40 o                         
   3  -2  12         19.84         25.84         6.29 o                         
   4  -2  12        296.89        299.10         7.93 o                         
   5  -2  12         86.98         89.64         5.68 o                         
   6  -2  12         25.30         31.11         8.36 o                         
  -6  -1  12          7.82         10.68         4.91 o                         
  -5  -1  12          2.15         -0.34         4.62 o                         
  -4  -1  12         11.18         17.53         4.83 o                         
  -3  -1  12         23.21         27.02         4.52 o                         
  -2  -1  12         49.60         51.50         4.86 o                         
  -1  -1  12        141.96        150.20         5.94 o                         
   0  -1  12          4.27          2.40         3.74 o                         
   1  -1  12         50.70         45.82         4.79 o                         
   2  -1  12          0.07         -1.29         4.61 o                         
   3  -1  12        535.93        524.26        11.47 o                         
   4  -1  12        385.91        378.83        10.80 o                         
   5  -1  12         16.68          6.10         6.72 o                         
   6  -1  12         56.22         64.48         9.20 o                         
  -6   0  12          0.21         -4.80         4.80 o                         
  -5   0  12         30.87         21.54         4.71 o                         
  -4   0  12          6.92         11.07         4.40 o                         
  -3   0  12          5.92          4.94         3.63 o                         
  -2   0  12         93.01         96.39         5.12 o                         
  -1   0  12         36.33         38.39         4.18 o                         
   0   0  12        112.52        124.16         5.44 o                         
   1   0  12        267.86        282.92         7.71 o                         
   2   0  12          3.57          0.02         4.75 o                         
   3   0  12        486.00        478.32        11.00 o                         
   4   0  12       1714.11       1699.24        20.62 o                         
   5   0  12        108.29        124.34         8.34 o                         
   6   0  12          1.17         -0.44         6.16 o                         
  -6   1  12         19.31         12.45         5.09 o                         
  -5   1  12          1.50          0.47         2.94 o                         
  -4   1  12         12.93         14.37         4.06 o                         
  -3   1  12          0.11         -1.75         2.14 o                         
  -2   1  12          6.11          7.52         1.82 o                         
  -1   1  12        123.87        115.53         3.62 o                         
   0   1  12        143.07        136.27         3.08 o                         
   1   1  12        300.38        312.71         4.00 o                         
   2   1  12        249.12        252.15         8.12 o                         
   3   1  12        491.84        493.28        11.05 o                         
   4   1  12        859.63        863.59        15.61 o                         
   5   1  12        189.94        175.76         6.76 o                         
   6   1  12          0.02          3.46         5.05 o                         
   7   1  12          0.02          7.85         6.24 o                         
  -6   2  12          0.00         -0.25         5.48 o                         
  -5   2  12         40.62         37.34         3.75 o                         
  -4   2  12         63.09         45.35         3.53 o                         
  -3   2  12         15.65         16.08         1.83 o                         
  -2   2  12          3.72          6.31         1.70 o                         
  -1   2  12         17.93         22.83         2.17 o                         
   0   2  12         59.76         48.88         2.47 o                         
   1   2  12        106.31        116.25         3.98 o                         
   2   2  12         30.48         33.20         5.86 o                         
   3   2  12        420.98        412.11         6.63 o                         
   4   2  12       1336.78       1337.71        35.33 o                         
   5   2  12         88.83         87.00         5.14 o                         
   6   2  12          7.61          8.38         4.60 o                         
  -5   3  12          2.19         -0.69         3.52 o                         
  -4   3  12         10.00          9.57         3.69 o                         
  -3   3  12         42.50         37.16         2.73 o                         
  -2   3  12          3.09          2.95         2.35 o                         
  -1   3  12         53.86         61.65         2.88 o                         
   0   3  12         70.36         66.63         6.02 o                         
   1   3  12         89.26        108.37        10.99 o                         
   2   3  12        302.73        301.53         7.89 o                         
   3   3  12        602.20        586.99         7.99 o                         
   4   3  12        239.63        229.67         9.91 o                         
   5   3  12        106.18        100.30         5.61 o                         
   6   3  12         24.74         29.30        10.95 o                         
  -5   4  12         14.13         13.54         5.21 o                         
  -4   4  12         66.75         56.05         5.70 o                         
  -3   4  12          2.62          3.90         2.96 o                         
  -2   4  12          9.56         13.78         3.90 o                         
  -1   4  12          3.04          5.11         4.36 o                         
   0   4  12        230.24        229.05         7.54 o                         
   1   4  12         37.86         37.89         3.32 o                         
   2   4  12        102.86        108.85         4.42 o                         
   3   4  12          1.11          3.11         3.41 o                         
   4   4  12        131.70        116.28         7.93 o                         
   5   4  12          9.77          5.90         5.67 o                         
   6   4  12          0.03          4.51         5.74 o                         
  -4   5  12          5.07          5.23         5.36 o                         
  -3   5  12         46.15         43.83         3.99 o                         
  -2   5  12          0.71          4.60         3.41 o                         
  -1   5  12          8.50          8.05         4.82 o                         
   0   5  12         18.34         14.14         5.16 o                         
   1   5  12         32.65         42.39         5.50 o                         
   2   5  12         79.33         76.48         6.11 o                         
   3   5  12        270.18        270.25        11.52 o                         
   4   5  12          4.96          3.84         5.41 o                         
   5   5  12          0.02         13.45         6.38 o                         
   6   5  12          0.21         12.82         6.15 o                         
  -4   6  12          0.70          1.17         5.44 o                         
  -3   6  12         30.43         29.73         4.65 o                         
  -2   6  12          0.18          1.48         3.87 o                         
  -1   6  12          7.31          9.18         5.52 o                         
   0   6  12         35.58         44.05         6.37 o                         
   1   6  12         77.97         91.76         9.79 o                         
   2   6  12         44.41         41.55         3.95 o                         
   3   6  12         37.85         30.89         3.83 o                         
   4   6  12          0.87          0.17         5.61 o                         
   5   6  12          3.47          6.97         8.20 o                         
  -3   7  12          0.00          6.44         6.20 o                         
  -2   7  12         16.80         18.80         6.18 o                         
  -1   7  12          0.18          0.11         5.41 o                         
   0   7  12         29.39         20.28         6.08 o                         
   1   7  12         22.85         20.87         5.89 o                         
   2   7  12         17.18         31.63        13.79 o                         
   3   7  12         10.34          9.01         3.53 o                         
   4   7  12          0.52         -6.21         6.21 o                         
  -1   8  12          9.89         12.66         6.08 o                         
   0   8  12          0.34          6.36         5.38 o                         
   1   8  12         51.97         42.12         6.92 o                         
   2   8  12          1.41         10.22         5.86 o                         
   0  -7  13          1.07         -3.08         5.98 o                         
  -3  -6  13          0.10         -5.21         5.21 o                         
  -2  -6  13          0.73         -1.45        10.98 o                         
  -1  -6  13          0.00          0.65         6.52 o                         
   0  -6  13          4.86          4.99         5.83 o                         
   1  -6  13         17.40         12.90         4.19 o                         
   2  -6  13         15.33         22.40         4.69 o                         
   3  -6  13          2.56         -2.02         6.11 o                         
  -4  -5  13          0.00          3.80         5.38 o                         
  -3  -5  13          1.53         26.12         5.23 o                         
  -2  -5  13         19.81         26.50         5.19 o                         
  -1  -5  13          6.18          5.90         3.47 o                         
   0  -5  13         34.74         39.38         6.15 o                         
   1  -5  13          5.34         10.46         3.95 o                         
   2  -5  13         13.12          7.22         5.19 o                         
   3  -5  13          0.01          3.16         4.00 o                         
   4  -5  13          4.59          1.80         5.98 o                         
  -5  -4  13          0.69         -2.02         5.23 o                         
  -4  -4  13          0.13          0.25         5.13 o                         
  -3  -4  13          2.07          0.54         4.30 o                         
  -2  -4  13          2.17          0.40         4.34 o                         
  -1  -4  13          3.34          0.17         4.54 o                         
   0  -4  13          3.41          4.17         4.44 o                         
   1  -4  13         48.31         52.79         4.07 o                         
   2  -4  13          9.74          6.20         3.36 o                         
   3  -4  13         58.11         45.58        26.28 o                         
   4  -4  13          0.72          5.94         3.66 o                         
   5  -4  13          8.46         13.42         6.80 o                         
  -5  -3  13          1.60         16.56         5.75 o                         
  -4  -3  13          6.59          2.22         4.53 o                         
  -3  -3  13          4.15         -0.40         4.58 o                         
  -2  -3  13         25.16         19.32         4.82 o                         
  -1  -3  13         44.20         51.49         5.12 o                         
   0  -3  13        138.47        136.97        10.94 o                         
   1  -3  13         50.24         61.31         3.80 o                         
   2  -3  13         61.88         55.76         4.09 o                         
   3  -3  13        134.37        160.24         5.91 o                         
   4  -3  13          3.17          3.15         3.02 o                         
   5  -3  13         14.83         32.40         7.94 o                         
  -5  -2  13          2.96          1.58         5.22 o                         
  -4  -2  13          9.51          0.80         4.77 o                         
  -3  -2  13          2.17         -0.31         4.32 o                         
  -2  -2  13         92.53         98.11         6.19 o                         
  -1  -2  13         59.75         61.40         5.15 o                         
   0  -2  13          2.67          4.74         3.32 o                         
   1  -2  13         13.75         12.65         3.16 o                         
   2  -2  13        293.81        317.97         8.54 o                         
   3  -2  13        496.58        520.56         8.61 o                         
   4  -2  13         13.34         15.98         4.36 o                         
   5  -2  13          2.50          1.99         5.78 o                         
   6  -2  13         19.13         28.90         7.79 o                         
  -6  -1  13          0.18          8.99         5.44 o                         
  -5  -1  13          6.02          5.94         4.47 o                         
  -4  -1  13         20.55         18.83         4.44 o                         
  -3  -1  13          2.68         -4.09         4.09 o                         
  -2  -1  13         26.79         14.74         4.54 o                         
  -1  -1  13         97.85         95.73         5.57 o                         
   0  -1  13         49.32         56.94         4.88 o                         
   1  -1  13          7.98          6.18         4.58 o                         
   2  -1  13         16.21         23.13         5.09 o                         
   3  -1  13        444.17        451.39        11.27 o                         
   4  -1  13         39.46         39.33         6.30 o                         
   5  -1  13         74.88         72.78         7.88 o                         
   6  -1  13          0.40         37.47         8.77 o                         
  -6   0  13          3.08         11.45         5.20 o                         
  -5   0  13         40.77         39.34         5.56 o                         
  -4   0  13         15.34         11.25         4.62 o                         
  -3   0  13          2.98          1.68         4.15 o                         
  -2   0  13        234.51        221.03         7.00 o                         
  -1   0  13         19.13         13.48         4.00 o                         
   0   0  13         45.01         47.66         4.76 o                         
   1   0  13         29.18         26.30         4.99 o                         
   2   0  13        269.86        284.03         8.66 o                         
   3   0  13        152.17        161.78         8.03 o                         
   4   0  13          0.97         -4.61         6.06 o                         
   5   0  13          0.01         -3.98         6.22 o                         
   6   0  13          0.39          7.08         6.91 o                         
  -6   1  13          0.26         -6.41         6.41 o                         
  -5   1  13          7.02          8.36         5.39 o                         
  -4   1  13         34.05         40.10         4.47 o                         
  -3   1  13          3.16          2.56         2.53 o                         
  -2   1  13         54.02         53.82         3.22 o                         
  -1   1  13        113.75        110.23         5.22 o                         
   0   1  13          4.85          3.96         2.09 o                         
   1   1  13         87.37         71.75         2.61 o                         
   2   1  13          1.47         -3.35         4.70 o                         
   3   1  13        150.96        152.46         7.68 o                         
   4   1  13          0.23         -6.61         6.61 o                         
   5   1  13         47.89         44.26         7.36 o                         
   6   1  13          0.18         -2.21         7.46 o                         
  -5   2  13         45.72         41.55         5.51 o                         
  -4   2  13          0.00         -0.59         3.32 o                         
  -3   2  13          3.21          3.93         1.83 o                         
  -2   2  13         41.82         46.46         2.22 o                         
  -1   2  13         36.37         32.18         2.50 o                         
   0   2  13         66.72         61.16         2.78 o                         
   1   2  13         14.98         13.81         2.27 o                         
   2   2  13          7.57          6.86         3.01 o                         
   3   2  13        270.61        283.80         5.99 o                         
   4   2  13          1.64          8.18         6.76 o                         
   5   2  13          5.14          3.48         7.35 o                         
   6   2  13         21.13         32.35         9.01 o                         
  -5   3  13          4.10          6.46         5.34 o                         
  -4   3  13         22.19          8.21         4.79 o                         
  -3   3  13          0.54          2.14         2.44 o                         
  -2   3  13         25.16         33.05         2.76 o                         
  -1   3  13          4.71          4.99         2.25 o                         
   0   3  13         78.33         78.65         3.80 o                         
   1   3  13         89.91         96.96         4.22 o                         
   2   3  13         58.13         50.49         3.65 o                         
   3   3  13         24.23         24.33         3.93 o                         
   4   3  13         51.97         50.13         4.17 o                         
   5   3  13          8.75          7.30         7.72 o                         
   6   3  13          6.28         15.82         5.95 o                         
  -5   4  13          2.89         -0.83         4.71 o                         
  -4   4  13          6.98          6.69         3.45 o                         
  -3   4  13          4.34         10.73         6.30 o                         
  -2   4  13          4.01          3.33         4.91 o                         
  -1   4  13         42.08         45.49         5.50 o                         
   0   4  13         17.20         14.45         5.32 o                         
   1   4  13         66.53         65.97         6.24 o                         
   2   4  13         20.21         17.03         3.53 o                         
   3   4  13        343.89        336.61        10.21 o                         
   4   4  13          0.41          2.61         6.10 o                         
   5   4  13          5.83          3.79         5.72 o                         
   6   4  13          6.40          3.63         5.78 o                         
  -4   5  13          0.22          5.66         5.19 o                         
  -3   5  13          5.47         12.94         5.98 o                         
  -2   5  13          3.24          5.67         5.11 o                         
  -1   5  13          8.99          6.67         5.01 o                         
   0   5  13        247.66        276.61         9.20 o                         
   1   5  13        372.50        391.53        10.39 o                         
   2   5  13        141.75        145.64         7.67 o                         
   3   5  13         18.63         20.85         5.44 o                         
   4   5  13         32.63         40.94         4.98 o                         
   5   5  13         32.83         45.78         6.94 o                         
  -3   6  13         12.24         24.26         4.32 o                         
  -2   6  13          1.69         -3.67         3.92 o                         
  -1   6  13          0.00         -1.21         5.19 o                         
   0   6  13         25.67         31.19         5.66 o                         
   1   6  13        106.74        116.77         7.52 o                         
   2   6  13        121.33        111.83         4.83 o                         
   3   6  13         18.30         12.64         5.14 o                         
   4   6  13          1.84         -2.28         5.21 o                         
   5   6  13          0.14         -6.13         6.13 o                         
  -2   7  13          3.15          2.08         5.69 o                         
  -1   7  13          0.27          7.96         5.61 o                         
   0   7  13         23.50         27.95         6.09 o                         
   1   7  13        136.83        148.97         8.53 o                         
   2   7  13         63.47         58.60         4.62 o                         
   3   7  13          4.28         -3.22         6.87 o                         
   4   7  13          1.34          6.49         6.39 o                         
   0   8  13         28.51         24.02         6.02 o                         
   1   8  13         13.12          2.54         5.75 o                         
   2   8  13         46.73         31.60         4.39 o                         
  -2  -6  14          0.58          5.05         7.82 o                         
  -1  -6  14          4.77         -3.74         5.32 o                         
   0  -6  14         16.42         18.75         6.04 o                         
   1  -6  14          4.95         14.30         5.92 o                         
   2  -6  14         43.35         29.72        10.46 o                         
  -3  -5  14          3.82         -4.69         4.69 o                         
  -2  -5  14          4.79          4.29         3.81 o                         
  -1  -5  14          0.11          8.67         3.37 o                         
   0  -5  14          2.98         -3.73         3.73 o                         
   1  -5  14        149.36        156.08        17.89 o                         
   2  -5  14         59.96         60.07        13.50 o                         
   3  -5  14          3.47          0.20         9.48 o                         
   4  -5  14          1.18          0.82         4.08 o                         
  -4  -4  14          4.05          1.48         5.18 o                         
  -3  -4  14         35.96         26.86         5.28 o                         
  -2  -4  14         25.62         30.45         5.30 o                         
  -1  -4  14         67.85         66.72         5.77 o                         
   0  -4  14        114.69        116.67         6.59 o                         
   1  -4  14         23.43         24.87         3.82 o                         
   2  -4  14        171.19        166.43         5.76 o                         
   3  -4  14          1.98          3.67         4.23 o                         
   4  -4  14          0.17         -2.33         8.80 o                         
  -4  -3  14          3.24          2.54         4.96 o                         
  -3  -3  14          2.21          6.58         4.44 o                         
  -2  -3  14          0.45         -0.83         4.25 o                         
  -1  -3  14         42.68         35.79         5.11 o                         
   0  -3  14        160.56        169.35         7.13 o                         
   1  -3  14         81.83         83.49         4.20 o                         
   2  -3  14        160.65        166.35         5.48 o                         
   3  -3  14         30.76         37.38         8.87 o                         
   4  -3  14          0.12          3.72         4.52 o                         
   5  -3  14          0.88         11.52         7.46 o                         
  -5  -2  14          2.11         -4.78         4.78 o                         
  -4  -2  14          1.26          3.30         5.03 o                         
  -3  -2  14         50.18         56.02         5.49 o                         
  -2  -2  14          5.93          1.64         4.46 o                         
  -1  -2  14        141.13        124.46         6.39 o                         
   0  -2  14        184.56        174.72         7.03 o                         
   1  -2  14         11.46         13.18         3.29 o                         
   2  -2  14         64.67         72.63         4.47 o                         
   3  -2  14         69.68         76.20         4.99 o                         
   4  -2  14          4.20          4.64         4.36 o                         
   5  -2  14          5.10          5.89         6.40 o                         
   6  -2  14          3.41         -0.97         7.67 o                         
  -5  -1  14          0.02         -1.87         4.12 o                         
  -4  -1  14          0.40          2.22         4.08 o                         
  -3  -1  14          0.83          3.41         4.10 o                         
  -2  -1  14         14.94         18.72         4.57 o                         
  -1  -1  14         26.01         19.54         4.75 o                         
   0  -1  14        297.52        296.00         8.26 o                         
   1  -1  14          3.20          1.56         4.07 o                         
   2  -1  14        150.05        139.50         7.35 o                         
   3  -1  14        105.20        104.70         7.48 o                         
   4  -1  14          0.12         -0.21         5.68 o                         
   5  -1  14          0.93          1.03         6.88 o                         
   6  -1  14          3.22          0.22         7.17 o                         
  -5   0  14          0.01         -1.89         4.62 o                         
  -4   0  14          0.07         -0.83         3.98 o                         
  -3   0  14          1.81          4.67         4.16 o                         
  -2   0  14        134.94        139.60         6.26 o                         
  -1   0  14         56.18         57.87         5.05 o                         
   0   0  14          0.46         -0.26         4.53 o                         
   1   0  14          0.97         -2.11         4.66 o                         
   2   0  14         21.14         23.07         5.56 o                         
   3   0  14        122.88        136.88         7.81 o                         
   4   0  14          2.45          7.24         5.96 o                         
   5   0  14         11.48          1.42         6.78 o                         
   6   0  14          2.30          2.56         8.42 o                         
  -5   1  14          2.68          5.08         4.67 o                         
  -4   1  14          0.02         17.03         3.56 o                         
  -3   1  14         18.72         17.85         6.23 o                         
  -2   1  14         72.05         76.24         4.05 o                         
  -1   1  14        330.30        336.54         5.89 o                         
   0   1  14         84.39         89.24         5.44 o                         
   1   1  14          3.51          3.16         2.07 o                         
   2   1  14         38.05         37.98         5.62 o                         
   3   1  14        155.43        155.40         8.08 o                         
   4   1  14          5.20          7.06         6.17 o                         
   5   1  14          0.13         -4.34         6.59 o                         
   6   1  14          6.21          0.05         7.77 o                         
  -5   2  14          0.08         -0.56         4.79 o                         
  -4   2  14          0.37         -0.02         2.99 o                         
  -3   2  14         51.64         50.09         3.42 o                         
  -2   2  14        263.67        271.51         7.61 o                         
  -1   2  14          0.81          1.70         2.37 o                         
   0   2  14        285.23        303.77         4.58 o                         
   1   2  14          7.13          8.65         2.20 o                         
   2   2  14          0.57          1.31         3.49 o                         
   3   2  14          2.62          0.82         3.28 o                         
   4   2  14          8.61          4.03         6.55 o                         
   5   2  14          2.39         -1.79         6.88 o                         
   6   2  14          2.06          0.84         7.80 o                         
  -5   3  14          6.48          5.75         3.72 o                         
  -4   3  14          0.16          1.31         3.15 o                         
  -3   3  14         22.09         25.65         3.37 o                         
  -2   3  14         75.99         81.18         7.44 o                         
  -1   3  14        877.83        882.54        10.61 o                         
   0   3  14        570.77        571.85        14.53 o                         
   1   3  14          0.75         -0.63         3.13 o                         
   2   3  14          3.84          4.97         3.26 o                         
   3   3  14         43.61         46.14         7.84 o                         
   4   3  14          7.29          5.49         6.25 o                         
   5   3  14         17.24         25.05         7.69 o                         
   6   3  14          1.81          0.98         7.84 o                         
  -4   4  14          1.95          2.50         8.11 o                         
  -3   4  14          3.31          5.98         3.61 o                         
  -2   4  14         22.28         26.43         5.20 o                         
  -1   4  14          1.61          6.70         5.00 o                         
   0   4  14        353.17        391.39        10.09 o                         
   1   4  14         16.98         12.49         3.48 o                         
   2   4  14        102.27         93.32         5.38 o                         
   3   4  14         65.16         63.33         4.35 o                         
   4   4  14         42.67         40.58         7.42 o                         
   5   4  14          4.29         17.15         7.17 o                         
   6   4  14          0.10         -3.17         6.17 o                         
  -4   5  14          0.24         -1.95         4.85 o                         
  -3   5  14          3.11          0.01         6.46 o                         
  -2   5  14          5.52          7.41         5.03 o                         
  -1   5  14        164.94        164.05         7.97 o                         
   0   5  14         55.74         65.57         6.45 o                         
   1   5  14         23.98         25.51         5.91 o                         
   2   5  14         48.02         42.41         6.16 o                         
   3   5  14          0.00          0.06         3.64 o                         
   4   5  14          0.04          1.75         7.00 o                         
   5   5  14         43.72         24.32         6.47 o                         
  -3   6  14          0.02         -4.78         4.78 o                         
  -2   6  14          5.00         16.65         5.76 o                         
  -1   6  14          1.37          5.28         5.27 o                         
   0   6  14        102.43        109.54         7.58 o                         
   1   6  14          2.92         -1.71         5.33 o                         
   2   6  14         29.66         33.18         5.70 o                         
   3   6  14          7.81         10.22         3.55 o                         
   4   6  14         40.81         42.46         6.61 o                         
   5   6  14          0.43          5.41         5.96 o                         
  -2   7  14          0.15          4.37         5.01 o                         
  -1   7  14          0.08         -1.94         5.73 o                         
   0   7  14         21.74         18.18         6.32 o                         
   1   7  14         10.24          1.32         5.88 o                         
   2   7  14         22.38         20.72         3.89 o                         
   3   7  14          1.60          8.36         4.89 o                         
   1   8  14         31.49         34.03         6.40 o                         
  -1  -6  15          0.85          5.30         6.23 o                         
   0  -6  15          1.43         -5.98         5.98 o                         
   1  -6  15          0.92          9.28         6.35 o                         
   2  -6  15          4.71         -1.64         4.79 o                         
  -3  -5  15          0.06         -0.60         4.98 o                         
  -2  -5  15          3.84          6.61         4.28 o                         
  -1  -5  15          0.25         -3.20         4.43 o                         
   0  -5  15         26.14         31.03         4.43 o                         
   1  -5  15          1.13          3.33         5.90 o                         
   2  -5  15          0.56          1.33         4.06 o                         
   3  -5  15          0.02         -4.30         4.30 o                         
  -4  -4  15          2.14          9.49         5.13 o                         
  -3  -4  15          0.44         -4.81         5.18 o                         
  -2  -4  15          4.03          1.82         4.04 o                         
  -1  -4  15          2.45          5.89         4.55 o                         
   0  -4  15         22.13         20.03         4.74 o                         
   1  -4  15          2.78          4.88         3.59 o                         
   2  -4  15          0.53         10.62         4.57 o                         
   3  -4  15          6.47         11.02         5.98 o                         
   4  -4  15          2.60         33.06        25.75 o                         
  -4  -3  15          1.19         -0.80         4.52 o                         
  -3  -3  15          1.35          2.56         4.59 o                         
  -2  -3  15          0.45          0.07         4.55 o                         
  -1  -3  15         43.94         39.20         5.36 o                         
   0  -3  15         85.14         84.13         6.25 o                         
   1  -3  15          0.55          5.32         7.23 o                         
   2  -3  15         81.98         84.59         9.67 o                         
   3  -3  15          7.73          6.71         4.36 o                         
   4  -3  15          0.84          4.83         4.05 o                         
   5  -3  15          1.74          2.91         6.70 o                         
  -5  -2  15          0.68         17.24         5.25 o                         
  -4  -2  15          4.98          4.55         4.54 o                         
  -3  -2  15         22.61         26.27         5.02 o                         
  -2  -2  15        159.47        164.70         7.40 o                         
  -1  -2  15        102.71        106.89         6.33 o                         
   0  -2  15         47.99         40.94         5.47 o                         
   1  -2  15          7.85         10.78         3.32 o                         
   2  -2  15          0.88          1.52         3.70 o                         
   3  -2  15          7.48          9.02         4.14 o                         
   4  -2  15          1.74          8.06         5.70 o                         
   5  -2  15         19.40         28.64         6.98 o                         
  -5  -1  15          1.17         -0.58         5.06 o                         
  -4  -1  15          1.16         -0.03         4.31 o                         
  -3  -1  15          9.60         11.50         4.50 o                         
  -2  -1  15         99.76        110.25         6.35 o                         
  -1  -1  15        678.23        709.48        12.12 o                         
   0  -1  15         33.00         33.44         5.03 o                         
   1  -1  15         18.77         19.55         5.22 o                         
   2  -1  15        203.50        212.46         8.56 o                         
   3  -1  15         39.37         37.32         6.37 o                         
   4  -1  15          7.19         17.74         6.80 o                         
   5  -1  15          0.94         -0.62         6.89 o                         
   6  -1  15         45.81         41.45         8.85 o                         
  -5   0  15          2.71         10.46         4.91 o                         
  -4   0  15          7.22         12.95         4.44 o                         
  -3   0  15          4.28          5.94         3.98 o                         
  -2   0  15        327.20        322.57         8.65 o                         
  -1   0  15        516.20        538.55        10.50 o                         
   0   0  15         31.03         27.43         4.83 o                         
   1   0  15          0.29          0.40         4.54 o                         
   2   0  15         57.16         55.54         6.17 o                         
   3   0  15          9.70          4.12         5.84 o                         
   4   0  15          8.80         17.87         5.84 o                         
   5   0  15          0.46         -2.62         7.60 o                         
   6   0  15         19.46          9.07         8.00 o                         
  -5   1  15          9.65         26.88         5.76 o                         
  -4   1  15         10.30          6.99         3.81 o                         
  -3   1  15         16.53         16.67         5.01 o                         
  -2   1  15        317.65        338.90         6.28 o                         
  -1   1  15       1013.92       1061.45         8.49 o                         
   0   1  15         65.32         63.10         3.01 o                         
   1   1  15         61.90         63.72         3.29 o                         
   2   1  15         13.26          1.43         5.28 o                         
   3   1  15          4.98          3.22         5.64 o                         
   4   1  15         18.96         14.71         6.61 o                         
   5   1  15          7.62         10.80         7.07 o                         
   6   1  15          6.62         16.67         8.12 o                         
  -4   2  15          4.02          6.85         5.19 o                         
  -3   2  15        103.96        114.91         3.65 o                         
  -2   2  15        124.79        123.44         4.28 o                         
  -1   2  15        753.81        781.18         7.78 o                         
   0   2  15         36.34         37.09         3.09 o                         
   1   2  15          4.65          4.93         2.23 o                         
   2   2  15         61.66         58.05         4.12 o                         
   3   2  15         62.18         38.26         5.83 o                         
   4   2  15          0.74         -5.25         7.07 o                         
   5   2  15          3.61         14.54         7.59 o                         
   6   2  15          3.54         -0.86         7.94 o                         
  -5   3  15          0.59          5.09         5.79 o                         
  -4   3  15         48.20         55.41         4.10 o                         
  -3   3  15         22.69         31.80         8.08 o                         
  -2   3  15         47.74         46.74         4.23 o                         
  -1   3  15        123.61        127.71         7.49 o                         
   0   3  15        201.62        197.00        13.03 o                         
   1   3  15         21.22         19.23         3.47 o                         
   2   3  15         56.78         51.53         4.00 o                         
   3   3  15          0.05          1.59         3.59 o                         
   4   3  15         34.50         27.09         6.89 o                         
   5   3  15          8.03         25.45         8.04 o                         
   6   3  15         11.25         35.29         8.45 o                         
  -4   4  15          0.68          5.51         3.65 o                         
  -3   4  15        148.69        169.88         4.59 o                         
  -2   4  15         21.37         21.49         5.09 o                         
  -1   4  15        278.37        306.18         9.57 o                         
   0   4  15         20.56         17.75         5.78 o                         
   1   4  15          1.81         -2.37         5.06 o                         
   2   4  15          1.92         -4.02         5.05 o                         
   3   4  15         57.92         48.55         4.23 o                         
   4   4  15         12.95         13.38         6.93 o                         
   5   4  15          5.37         -2.29         8.22 o                         
  -4   5  15         39.68         40.99         6.24 o                         
  -3   5  15          9.93         20.05         5.47 o                         
  -2   5  15         13.05          9.37         5.07 o                         
  -1   5  15          6.05          1.27         5.08 o                         
   0   5  15         69.69         62.54         6.28 o                         
   1   5  15          3.06          7.41         3.85 o                         
   2   5  15         20.13         28.37         5.53 o                         
   3   5  15          6.64          7.75         5.08 o                         
   4   5  15         13.70          1.72         6.50 o                         
   5   5  15          3.59         15.83         6.35 o                         
  -3   6  15         26.35         27.02         5.96 o                         
  -2   6  15          4.67          9.58         5.20 o                         
  -1   6  15          8.57          4.19         4.64 o                         
   0   6  15          0.01         -2.28         4.85 o                         
   1   6  15         14.66         14.22         5.67 o                         
   2   6  15         18.75         13.06         5.12 o                         
   3   6  15         19.72         24.41         5.84 o                         
   4   6  15          6.35         -2.25         5.57 o                         
  -1   7  15          1.02         -2.24         5.10 o                         
   0   7  15          0.64          6.28         5.58 o                         
   1   7  15         12.98         11.62         5.23 o                         
   2   7  15          0.16         -4.18         4.78 o                         
   3   7  15          4.18          2.89         7.84 o                         
   0  -6  16         37.34         39.76         7.27 o                         
  -2  -5  16          0.02         -5.07         5.07 o                         
  -1  -5  16          5.71         20.22         6.18 o                         
   0  -5  16          9.97         11.48         5.29 o                         
   1  -5  16         92.84        105.70         8.08 o                         
   2  -5  16          5.17          4.25         7.53 o                         
   3  -5  16          1.23         -0.26         5.61 o                         
  -3  -4  16         13.63         13.47         4.99 o                         
  -2  -4  16         10.08         13.19         5.08 o                         
  -1  -4  16         12.14          6.99         5.07 o                         
   0  -4  16         99.51        115.97         7.00 o                         
   1  -4  16          0.42          9.05         5.10 o                         
   2  -4  16          7.58         11.02         4.16 o                         
   3  -4  16          9.33         18.56         6.86 o                         
   4  -4  16         15.93         29.15         4.70 o                         
  -4  -3  16          0.54          5.89         5.03 o                         
  -3  -3  16         22.98         17.62         5.11 o                         
  -2  -3  16          3.66          7.02         4.99 o                         
  -1  -3  16         20.31         22.41         5.17 o                         
   0  -3  16         23.41         25.25         5.27 o                         
   1  -3  16        205.00        223.72         6.10 o                         
   2  -3  16         38.79         36.56         6.37 o                         
   3  -3  16          5.89          4.61         4.20 o                         
   4  -3  16          1.28          1.70         4.06 o                         
  -4  -2  16          1.09         12.47         4.73 o                         
  -3  -2  16          2.00          2.62         4.40 o                         
  -2  -2  16        145.23        159.52         7.36 o                         
  -1  -2  16         76.25         78.03         6.25 o                         
   0  -2  16         88.16         84.70         5.92 o                         
   1  -2  16          0.15          0.44         5.03 o                         
   2  -2  16          6.42          1.15         4.58 o                         
   3  -2  16         88.46         80.74         7.35 o                         
   4  -2  16          1.09          4.83         5.70 o                         
   5  -2  16          4.41          1.20         7.47 o                         
  -5  -1  16          0.80         -2.43         5.17 o                         
  -4  -1  16          0.53          7.04         4.42 o                         
  -3  -1  16        144.92        154.42         7.33 o                         
  -2  -1  16          3.91          6.43         4.82 o                         
  -1  -1  16          4.64          3.01         4.62 o                         
   0  -1  16         13.24         14.97         4.84 o                         
   1  -1  16         49.81         45.69         5.92 o                         
   2  -1  16          4.92         -3.33         5.11 o                         
   3  -1  16         11.81         16.69         6.12 o                         
   4  -1  16          2.00          5.93         5.82 o                         
   5  -1  16          6.26          6.11         6.91 o                         
  -5   0  16          4.67         37.77         5.00 o                         
  -4   0  16          4.72         26.02         4.29 o                         
  -3   0  16         30.86         30.85         5.14 o                         
  -2   0  16        528.57        543.88        11.01 o                         
  -1   0  16         47.25         51.38         5.87 o                         
   0   0  16         43.74         41.58         5.38 o                         
   1   0  16          1.83          4.82         4.85 o                         
   2   0  16          0.16          1.27         5.29 o                         
   3   0  16         62.80         56.04         6.93 o                         
   4   0  16          5.12          1.29         5.98 o                         
   5   0  16          1.63          3.71         6.86 o                         
   6   0  16         11.09          6.40         7.50 o                         
  -5   1  16          0.58          1.89         4.93 o                         
  -4   1  16          0.52          1.30         3.14 o                         
  -3   1  16        163.50        151.66         6.76 o                         
  -2   1  16        108.72         84.90         5.98 o                         
  -1   1  16        155.70        174.80         4.21 o                         
   0   1  16          0.17          0.88         2.33 o                         
   1   1  16         20.00         19.22         5.81 o                         
   2   1  16          0.42          0.06         5.04 o                         
   3   1  16         83.37         79.82         7.17 o                         
   4   1  16          0.01         -4.36         6.22 o                         
   5   1  16         14.95         12.18         7.34 o                         
   6   1  16          0.22          0.84         7.56 o                         
  -5   2  16          0.57         -5.32         5.32 o                         
  -4   2  16          0.74          0.88         4.91 o                         
  -3   2  16         30.24         34.13         3.97 o                         
  -2   2  16        426.11        429.32        10.81 o                         
  -1   2  16          0.79          4.50         2.46 o                         
   0   2  16          6.26          6.90         2.51 o                         
   1   2  16          7.98          6.59         2.32 o                         
   2   2  16         45.18         44.44         4.04 o                         
   3   2  16          5.10          4.03         5.59 o                         
   4   2  16          0.98         -4.07         6.67 o                         
   5   2  16          6.91          3.81         7.85 o                         
   6   2  16         14.56         13.16         8.10 o                         
  -4   3  16          1.37          4.62         4.84 o                         
  -3   3  16         48.74         50.15         3.37 o                         
  -2   3  16         93.78        102.46         5.02 o                         
  -1   3  16         56.39         49.90         4.13 o                         
   0   3  16          2.08          2.48         3.13 o                         
   1   3  16         21.50         22.27         3.59 o                         
   2   3  16         24.65         24.80         3.49 o                         
   3   3  16        131.10        131.10         5.29 o                         
   4   3  16          2.58          7.74         7.10 o                         
   5   3  16          5.96          2.00         7.39 o                         
  -4   4  16         40.91         46.18         7.59 o                         
  -3   4  16          0.91          2.23         5.80 o                         
  -2   4  16         42.80         49.48         6.09 o                         
  -1   4  16          0.41          3.83         5.22 o                         
   0   4  16          2.41          2.14         5.39 o                         
   1   4  16          3.61          1.32         4.98 o                         
   2   4  16         55.76         54.19         4.04 o                         
   3   4  16         19.21         12.27         3.90 o                         
   4   4  16          8.64         13.28         7.18 o                         
   5   4  16          2.33          3.71         7.25 o                         
  -3   5  16         14.91         13.02         5.06 o                         
  -2   5  16          4.85         13.60         5.27 o                         
  -1   5  16          3.37          3.53         5.71 o                         
   0   5  16          0.11          1.07         5.66 o                         
   1   5  16          0.09         -5.67         5.67 o                         
   2   5  16         12.83          5.83         4.97 o                         
   3   5  16         24.69         22.79         5.26 o                         
   4   5  16          0.09         16.37         7.67 o                         
   5   5  16          1.67          1.40        13.04 o                         
  -2   6  16          2.90          4.18         6.03 o                         
  -1   6  16          4.36          6.79         5.83 o                         
   0   6  16          2.28          0.77         5.95 o                         
   1   6  16          2.45         -1.61         6.16 o                         
   2   6  16          3.85          4.50         5.35 o                         
   3   6  16          1.81          4.77         4.79 o                         
   4   6  16          9.30         13.03         6.32 o                         
  -1   7  16         10.63         13.78         6.67 o                         
   0   7  16          5.40          4.34         5.71 o                         
   1   7  16          0.49         -2.38         5.50 o                         
   2   7  16          1.11         12.58         6.73 o                         
  -2  -5  17          2.55          1.11         5.57 o                         
  -1  -5  17          0.24         11.68         5.38 o                         
   0  -5  17         61.68         70.49         7.37 o                         
   1  -5  17         11.63          8.15         9.34 o                         
   2  -5  17          1.87         18.14        13.05 o                         
  -3  -4  17         14.69          9.34         5.27 o                         
  -2  -4  17          2.06          2.04         5.14 o                         
  -1  -4  17          8.18         19.01         5.43 o                         
   0  -4  17          4.28         11.32         5.24 o                         
   1  -4  17         53.89         50.75         6.47 o                         
   2  -4  17         12.32         27.78         4.40 o                         
   3  -4  17          4.93          4.02         4.68 o                         
  -4  -3  17          4.89          0.59         5.29 o                         
  -3  -3  17          0.03         -2.47         4.78 o                         
  -2  -3  17          9.03          3.14         4.85 o                         
  -1  -3  17          9.41         14.56         5.16 o                         
   0  -3  17         23.25         25.39         5.63 o                         
   1  -3  17          3.76          0.15         5.54 o                         
   2  -3  17         22.14         27.85         4.18 o                         
   3  -3  17         13.20         18.62         4.47 o                         
   4  -3  17          0.12         -5.02         5.02 o                         
  -4  -2  17          0.18         -3.19         5.21 o                         
  -3  -2  17         58.01         68.78         6.17 o                         
  -2  -2  17          5.13         14.93         4.84 o                         
  -1  -2  17          0.12         -3.55         4.94 o                         
   0  -2  17          5.56          6.48         5.05 o                         
   1  -2  17         87.54        104.67         7.17 o                         
   2  -2  17          0.28          3.38         5.35 o                         
   3  -2  17          5.30          6.03         5.69 o                         
   4  -2  17          3.16          9.24         7.04 o                         
   5  -2  17         13.89          3.71         7.34 o                         
  -4  -1  17         10.34          3.77         4.76 o                         
  -3  -1  17          0.63         -2.45         4.40 o                         
  -2  -1  17         55.21         55.14         5.76 o                         
  -1  -1  17         10.63          8.15         4.68 o                         
   0  -1  17          1.17          0.90         4.77 o                         
   1  -1  17         44.83         49.43         5.93 o                         
   2  -1  17          1.32         -1.09         5.42 o                         
   3  -1  17         41.00         42.06         6.53 o                         
   4  -1  17          2.05          5.79         5.87 o                         
   5  -1  17          3.69         -7.06         7.06 o                         
  -4   0  17          2.08          6.37         4.68 o                         
  -3   0  17         35.05         28.64         4.78 o                         
  -2   0  17         98.45         99.89         6.58 o                         
  -1   0  17          1.74          2.70         4.51 o                         
   0   0  17          0.46          2.19         5.05 o                         
   1   0  17         16.93         17.57         5.30 o                         
   2   0  17        128.98        132.23         7.86 o                         
   3   0  17          4.98          2.91         5.79 o                         
   4   0  17          2.28          4.71         5.97 o                         
   5   0  17         16.79         13.12         7.61 o                         
  -4   1  17          0.91          5.97         3.93 o                         
  -3   1  17         12.03         18.24         3.41 o                         
  -2   1  17         12.12          8.81         3.29 o                         
  -1   1  17          0.01          1.30         2.80 o                         
   0   1  17          0.00          0.75         4.26 o                         
   1   1  17          2.71         -1.18         4.58 o                         
   2   1  17         21.81         23.27         5.30 o                         
   3   1  17         61.39         56.34         7.28 o                         
   4   1  17          5.08         -3.62         6.31 o                         
   5   1  17          3.13          9.17         8.03 o                         
  -4   2  17          6.67          5.25         5.22 o                         
  -3   2  17          4.43          1.77         3.29 o                         
  -2   2  17         84.78         83.62         3.58 o                         
  -1   2  17          3.41          2.27         2.55 o                         
   0   2  17         15.47         13.16         2.74 o                         
   1   2  17          0.26         -1.83         2.35 o                         
   2   2  17        103.16         90.85         5.76 o                         
   3   2  17          2.83          2.58         5.34 o                         
   4   2  17          2.23         -0.14         6.35 o                         
   5   2  17          1.25         -3.74         7.84 o                         
  -4   3  17         17.05          9.43         6.17 o                         
  -3   3  17         21.95         26.26         3.79 o                         
  -2   3  17         11.35         12.81         3.78 o                         
  -1   3  17          3.77         -0.35         3.32 o                         
   0   3  17         25.05         21.73         3.86 o                         
   1   3  17          4.37          2.20         3.41 o                         
   2   3  17          1.61         -0.43         3.44 o                         
   3   3  17          5.40         -0.70         3.74 o                         
   4   3  17         26.07         24.61         7.11 o                         
   5   3  17          0.70         -0.45         7.34 o                         
  -3   4  17         46.06         51.72         6.34 o                         
  -2   4  17          0.68          6.41         5.17 o                         
  -1   4  17          1.96         -2.79         5.12 o                         
   0   4  17         27.87         23.94         5.46 o                         
   1   4  17          6.83         -0.59         4.81 o                         
   2   4  17          1.31          2.70         3.51 o                         
   3   4  17          0.16          6.37         4.40 o                         
   4   4  17          2.50          9.04         7.72 o                         
   5   4  17          5.56         28.85         9.27 o                         
  -3   5  17          3.40          9.31         5.40 o                         
  -2   5  17         19.78         25.36         5.70 o                         
  -1   5  17         31.69         36.45         6.18 o                         
   0   5  17          9.19         -0.41         5.36 o                         
   1   5  17          0.98          3.10         5.51 o                         
   2   5  17          2.64          1.38         5.46 o                         
   3   5  17          0.67          6.58         5.21 o                         
   4   5  17         15.97         15.69         6.88 o                         
  -2   6  17          6.56         -0.97         6.08 o                         
  -1   6  17          5.03         -2.68         6.42 o                         
   0   6  17         33.00         34.08         6.64 o                         
   1   6  17         10.28          6.53         6.08 o                         
   2   6  17         18.02         16.83         5.88 o                         
   3   6  17          5.89         18.98         6.09 o                         
   0   7  17          0.00          4.58         6.01 o                         
   1   7  17          0.94         -1.61         6.13 o                         
   2   7  17          0.65          1.35         4.28 o                         
  -1  -5  18          3.42         -4.93         6.14 o                         
   0  -5  18         20.78         15.18         5.82 o                         
   1  -5  18          6.13          5.46         6.46 o                         
  -2  -4  18          0.31          2.11         5.39 o                         
  -1  -4  18         14.86         17.86         5.42 o                         
   0  -4  18         17.60         10.58         6.94 o                         
   1  -4  18          4.64          3.90         6.11 o                         
   2  -4  18          6.56          9.45         4.30 o                         
   3  -4  18         12.59         -0.36         7.76 o                         
  -3  -3  18          4.01          3.37         5.11 o                         
  -2  -3  18          8.19          5.60         4.77 o                         
  -1  -3  18          1.13          8.82         4.92 o                         
   0  -3  18         91.84         94.60         7.07 o                         
   1  -3  18          1.55         -5.44         5.44 o                         
   2  -3  18          1.81         -8.18         9.27 o                         
   3  -3  18          0.02         -6.34         6.34 o                         
   4  -3  18          0.14         -2.48         6.26 o                         
  -4  -2  18          2.13          3.24         5.67 o                         
  -3  -2  18         50.14         56.08         6.04 o                         
  -2  -2  18          3.44          0.21         5.00 o                         
  -1  -2  18          5.40         10.70         5.40 o                         
   0  -2  18          1.98         -2.33         4.74 o                         
   1  -2  18         67.02         65.22         6.81 o                         
   2  -2  18          4.78         -0.68         5.37 o                         
   3  -2  18         31.72         37.64         6.85 o                         
   4  -2  18         12.53         12.38         6.47 o                         
  -4  -1  18         20.14         23.31         5.63 o                         
  -3  -1  18          2.85         -3.57         4.30 o                         
  -2  -1  18          7.24          2.93         4.79 o                         
  -1  -1  18          1.14          1.44         5.11 o                         
   0  -1  18         41.88         41.81         5.73 o                         
   1  -1  18        123.14        117.43         7.68 o                         
   2  -1  18          0.12         -2.96         5.80 o                         
   3  -1  18          1.89         14.42         5.69 o                         
   4  -1  18          1.34         -2.33         5.99 o                         
   5  -1  18          0.06         -7.42         7.42 o                         
  -4   0  18          0.15          3.23         5.21 o                         
  -3   0  18         71.58         86.06         6.40 o                         
  -2   0  18         13.78         15.15         4.80 o                         
  -1   0  18          0.06         -4.44         4.44 o                         
   0   0  18         60.24         57.19         6.24 o                         
   1   0  18         52.07         47.37         6.31 o                         
   2   0  18         46.35         38.88         6.46 o                         
   3   0  18          0.22         -6.05         6.05 o                         
   4   0  18          0.31          8.63         6.16 o                         
   5   0  18         24.23         11.00         8.51 o                         
  -4   1  18         12.67         12.51         7.36 o                         
  -3   1  18          1.06         -0.50         5.23 o                         
  -2   1  18         11.34         12.75         4.44 o                         
  -1   1  18         36.77         44.55         3.93 o                         
   0   1  18          2.29          2.81         2.90 o                         
   1   1  18        174.25        141.76         7.60 o                         
   2   1  18          3.10          1.32         5.38 o                         
   3   1  18         18.99         17.62         5.86 o                         
   4   1  18          1.97          0.04         6.75 o                         
   5   1  18          0.02         -6.91         6.91 o                         
  -4   2  18          0.83         -5.53         5.53 o                         
  -3   2  18          4.68          0.43         4.00 o                         
  -2   2  18          5.72          4.20         4.06 o                         
  -1   2  18          0.08          3.90         2.57 o                         
   0   2  18         38.67         39.22         3.10 o                         
   1   2  18          0.88         -3.60         3.80 o                         
   2   2  18         71.69         69.71         6.97 o                         
   3   2  18         17.49         17.52         5.71 o                         
   4   2  18          3.60          1.46         6.88 o                         
   5   2  18         26.16         23.67         8.85 o                         
  -4   3  18          0.40         -1.85         5.53 o                         
  -3   3  18          0.07         -0.49         3.55 o                         
  -2   3  18          0.00         -2.05         3.55 o                         
  -1   3  18          6.92          7.97         4.84 o                         
   0   3  18         12.73         11.18         2.74 o                         
   1   3  18         45.17         30.80         4.15 o                         
   2   3  18         15.11         13.44         3.99 o                         
   3   3  18         40.05         48.33         6.93 o                         
   4   3  18         19.22         17.66         7.52 o                         
   5   3  18          0.77          9.19         7.17 o                         
  -3   4  18          4.30          8.04         3.50 o                         
  -2   4  18          5.66         15.31         6.06 o                         
  -1   4  18          0.15         11.61         5.42 o                         
   0   4  18          3.62          0.72         5.54 o                         
   1   4  18          3.63          0.23         5.49 o                         
   2   4  18          0.45          8.69         3.51 o                         
   3   4  18         13.32          9.45         5.35 o                         
   4   4  18          0.23         -7.38         7.38 o                         
  -2   5  18          8.04         27.25         6.03 o                         
  -1   5  18          1.39          3.27         5.09 o                         
   0   5  18         14.05         17.17         5.05 o                         
   1   5  18          1.43          7.07         5.16 o                         
   2   5  18         13.11         18.69         5.85 o                         
   3   5  18         25.26         24.10         5.35 o                         
   4   5  18          6.64          1.26         8.44 o                         
  -1   6  18          0.38         12.36         4.93 o                         
   0   6  18          0.19         -0.04         5.97 o                         
   1   6  18          0.63         -5.51         5.51 o                         
   2   6  18         14.93         30.18         6.36 o                         
   3   6  18          9.23         15.59         5.55 o                         
  -1  -4  19          0.00          3.67         5.42 o                         
   0  -4  19         14.62         13.62         5.90 o                         
   1  -4  19          0.72         -3.72         6.47 o                         
   2  -4  19          0.48         -3.03         6.08 o                         
  -2  -3  19          3.81          8.77         6.64 o                         
  -1  -3  19          0.00         -2.94         4.89 o                         
   0  -3  19         34.91         35.08         6.33 o                         
   1  -3  19          4.96          2.84         5.60 o                         
   2  -3  19          0.08          5.63         5.99 o                         
   3  -3  19          1.11         -3.67         6.11 o                         
  -3  -2  19          0.00          5.29         5.18 o                         
  -2  -2  19          4.04          8.10         4.99 o                         
  -1  -2  19         15.28         17.05         5.50 o                         
   0  -2  19         15.63         19.68         5.56 o                         
   1  -2  19         24.10         20.50         6.08 o                         
   2  -2  19         39.41         38.76         6.43 o                         
   3  -2  19          0.24          0.94         6.45 o                         
   4  -2  19          3.30          7.83         6.06 o                         
  -3  -1  19         10.11         14.69         5.62 o                         
  -2  -1  19         15.96         13.39         4.48 o                         
  -1  -1  19         10.34         11.77         4.94 o                         
   0  -1  19         56.53         61.46         7.06 o                         
   1  -1  19         47.79         43.31         5.90 o                         
   2  -1  19          3.62         -0.54         5.72 o                         
   3  -1  19          1.94          3.11         6.50 o                         
   4  -1  19          5.64          7.09         6.54 o                         
  -4   0  19          3.04         -5.66         5.66 o                         
  -3   0  19         10.70          9.30         4.79 o                         
  -2   0  19          0.29         -4.46         4.53 o                         
  -1   0  19          7.06          8.79         5.01 o                         
   0   0  19          0.57         -0.43         4.76 o                         
   1   0  19         35.02         31.26         5.64 o                         
   2   0  19        116.30        125.48         8.71 o                         
   3   0  19          4.57          3.83         7.34 o                         
   4   0  19          0.91          5.06         6.09 o                         
   5   0  19         14.04         17.16         8.78 o                         
  -4   1  19         19.71         20.35         4.03 o                         
  -3   1  19          3.79          9.91         7.77 o                         
  -2   1  19          1.36          0.67         3.48 o                         
  -1   1  19          0.19         -2.32         3.11 o                         
   0   1  19          0.01          3.40         2.94 o                         
   1   1  19         77.63         76.72         7.12 o                         
   2   1  19         22.54         18.10         6.00 o                         
   3   1  19          1.14          6.39         6.68 o                         
   4   1  19         24.76         32.56         7.36 o                         
   5   1  19          6.67          4.88         7.78 o                         
  -3   2  19          6.30          4.06         3.58 o                         
  -2   2  19          2.65          5.55         2.77 o                         
  -1   2  19          2.21          2.53         2.67 o                         
   0   2  19          0.98          1.43         3.16 o                         
   1   2  19          2.02         -0.68         3.43 o                         
   2   2  19         43.39         28.78         6.48 o                         
   3   2  19          7.82          0.53         5.43 o                         
   4   2  19          3.82         -7.03         7.03 o                         
   5   2  19         29.04         25.50         8.86 o                         
  -3   3  19          6.77          7.21         4.38 o                         
  -2   3  19          5.23          5.43         3.32 o                         
  -1   3  19          0.03          1.42         4.94 o                         
   0   3  19         29.68         27.42         6.24 o                         
   1   3  19         18.41         16.05         3.92 o                         
   2   3  19          3.23          0.54         3.84 o                         
   3   3  19          0.79          3.45         5.36 o                         
   4   3  19         49.16         58.06         9.37 o                         
  -3   4  19          1.86          0.62         9.48 o                         
  -2   4  19         24.46         29.80         5.92 o                         
  -1   4  19          2.29         -1.85         4.87 o                         
   0   4  19          0.55         -1.93         5.26 o                         
   1   4  19         16.52         13.59         5.80 o                         
   2   4  19         11.58          9.13         3.83 o                         
   3   4  19          3.20         -0.81         4.06 o                         
   4   4  19          0.09         -1.56         8.07 o                         
  -2   5  19          0.19         -5.42         5.42 o                         
  -1   5  19         16.74         35.59         5.81 o                         
   0   5  19         11.95         14.14         5.88 o                         
   1   5  19          0.30          0.84         5.49 o                         
   2   5  19          5.63         12.81         5.62 o                         
   3   5  19          5.24         13.35         5.69 o                         
   1   6  19          0.07          5.45         5.81 o                         
   2   6  19         13.97          6.35         6.02 o                         
   0  -4  20          8.75          3.45         6.37 o                         
  -2  -3  20          0.02         -4.85         5.35 o                         
   0  -3  20          4.60         12.70         5.15 o                         
   1  -3  20          0.84          1.42         5.45 o                         
   2  -3  20          0.52         -0.80         6.01 o                         
  -2  -2  20          1.01         -5.05         5.05 o                         
   0  -2  20         18.95         30.41         5.89 o                         
   1  -2  20         14.73         21.66         6.28 o                         
   3  -2  20          0.90         -2.25         6.92 o                         
  -3  -1  20          0.28          4.69         5.35 o                         
  -2  -1  20          2.82          3.26         4.82 o                         
  -1  -1  20          0.30          0.68         5.02 o                         
   0  -1  20          7.73          7.95         5.42 o                         
   1  -1  20          3.29          2.40         6.10 o                         
   2  -1  20          1.43         12.26         6.05 o                         
   3  -1  20          5.57          0.79         6.24 o                         
   4  -1  20          6.43          4.95         7.24 o                         
  -3   0  20          4.53         -5.37         5.37 o                         
  -2   0  20          1.61          2.30         4.99 o                         
  -1   0  20          0.26         13.37         5.30 o                         
   0   0  20          9.57          4.65         5.33 o                         
   1   0  20          2.63         -4.78         4.78 o                         
   2   0  20          5.99         12.85         6.54 o                         
   3   0  20         10.45          4.39         6.73 o                         
   4   0  20          1.87         11.13         6.86 o                         
  -3   1  20          4.38         -3.77         3.77 o                         
  -2   1  20          0.06         -3.46         3.46 o                         
  -1   1  20          2.77          1.29         3.38 o                         
   0   1  20          0.71          0.15         3.21 o                         
   1   1  20         24.86         21.54         5.34 o                         
   2   1  20          0.01         -5.99         5.99 o                         
   3   1  20         15.26         16.39         7.02 o                         
   4   1  20          7.72         -2.20         6.55 o                         
  -3   2  20         14.37         24.77         6.29 o                         
  -2   2  20          0.27          0.77         2.74 o                         
  -1   2  20          0.87         -0.14         2.72 o                         
   0   2  20          4.48          6.04         2.89 o                         
   1   2  20          0.43          4.91         5.34 o                         
   2   2  20          0.02         16.80         6.28 o                         
   3   2  20          6.78         -2.73         6.27 o                         
   4   2  20          8.46         10.45         6.72 o                         
  -3   3  20          0.37          7.44        10.42 o                         
  -2   3  20          9.95          9.46         3.89 o                         
  -1   3  20          1.46          6.39         3.75 o                         
   0   3  20          2.99          9.92         3.60 o                         
   1   3  20         36.93         37.19         9.71 o                         
   2   3  20          0.09         -3.33         8.23 o                         
   3   3  20          4.72         12.46         6.71 o                         
   4   3  20         19.18          8.64         7.33 o                         
  -2   4  20          5.46         10.17         5.82 o                         
  -1   4  20          5.58          7.79         5.23 o                         
   0   4  20          8.50         14.41         5.45 o                         
   1   4  20          0.11          1.63         4.88 o                         
   2   4  20          0.24          1.13         3.72 o                         
   3   4  20          0.09         -6.53         6.53 o                         
  -1   5  20          3.61         10.44         5.44 o                         
   0   5  20          1.66          3.60         5.80 o                         
   1   5  20          6.84          9.05         5.21 o                         
   2   5  20          1.93          9.91         5.85 o                         
   3   5  20          0.03          5.05         5.45 o                         
  -1  -3  21          5.30          1.88         6.28 o                         
   0  -3  21          3.10          0.34         6.00 o                         
   1  -3  21          0.27         -0.19         6.33 o                         
  -2  -2  21          0.17          0.32         5.68 o                         
  -1  -2  21          0.83          3.43         5.94 o                         
   0  -2  21          3.71         -2.19         6.12 o                         
   1  -2  21          1.36          3.45         5.64 o                         
   2  -2  21          5.25          8.81         6.47 o                         
   3  -2  21          0.03         -6.64         6.64 o                         
  -2  -1  21          1.67         11.50         5.52 o                         
  -1  -1  21          8.85         11.60         5.37 o                         
   0  -1  21         10.56          7.13         5.97 o                         
   1  -1  21          0.29          4.07         5.69 o                         
   2  -1  21          0.03          3.03         5.59 o                         
   3  -1  21          1.07         13.87         7.62 o                         
  -2   0  21          0.22          3.65         5.06 o                         
  -1   0  21          0.19         -2.74         4.97 o                         
   0   0  21          0.64          9.77         5.21 o                         
   1   0  21          4.00          1.81         5.17 o                         
   2   0  21         18.30         29.34         7.16 o                         
   3   0  21          3.62         11.16         6.95 o                         
   4   0  21         24.08         31.03         7.37 o                         
  -2   1  21          1.83         -1.05        15.14 o                         
  -1   1  21          0.02         -0.09         7.06 o                         
   0   1  21          7.61          2.66         4.84 o                         
   1   1  21          3.66          9.08         5.49 o                         
   2   1  21          0.61          3.46         5.35 o                         
   3   1  21          0.00         -3.34         7.08 o                         
   4   1  21          3.86         18.73         7.62 o                         
  -2   2  21          0.95          7.96         4.71 o                         
  -1   2  21          0.25          6.58         6.80 o                         
   0   2  21          6.41         13.03         6.11 o                         
   1   2  21          4.78          0.55         5.64 o                         
   2   2  21          2.50          6.19         5.94 o                         
   3   2  21          3.70         -6.37         6.37 o                         
   4   2  21          0.37         -7.72         7.72 o                         
  -2   3  21          3.36         -0.14         7.12 o                         
  -1   3  21          6.40          7.89         3.73 o                         
   0   3  21          0.18         -3.26         5.52 o                         
   1   3  21         15.77          8.20        13.49 o                         
   2   3  21          0.12         -2.41         3.94 o                         
   3   3  21          9.40         27.13         7.25 o                         
  -1   4  21          0.01          2.26         5.73 o                         
   0   4  21         17.09         12.87         5.33 o                         
   1   4  21          1.51          0.82         5.38 o                         
   2   4  21          1.65          6.85         6.18 o                         
   3   4  21          0.09          1.04         4.56 o                         
   0   5  21          2.55         -1.10         6.09 o                         
   1   5  21          0.51          0.49         5.40 o                         
   2   5  21          6.08          7.98         5.81 o                         
  -1  -2  22          0.18         12.94         6.08 o                         
   0  -2  22          1.81         -2.51         6.04 o                         
   1  -2  22         11.48         18.05         6.73 o                         
  -1  -1  22          2.45         -5.80         5.80 o                         
   0  -1  22          1.28          3.55         5.91 o                         
   1  -1  22          0.71         -0.48         5.51 o                         
   2  -1  22          0.09         12.03         6.74 o                         
  -2   0  22          0.17         -6.39         6.39 o                         
  -1   0  22          4.30          2.42         5.04 o                         
   0   0  22          2.80          2.63         6.11 o                         
   1   0  22          0.82         -5.86         5.86 o                         
   2   0  22          0.95         -4.67         5.88 o                         
   3   0  22          0.15          1.72         6.51 o                         
  -2   1  22          5.06          9.83         4.33 o                         
  -1   1  22          0.60          7.51         3.62 o                         
   0   1  22          6.17          5.65         5.66 o                         
   1   1  22          2.67          0.71         5.56 o                         
   2   1  22          3.78          3.51         6.40 o                         
   3   1  22          7.64         15.02         6.71 o                         
  -2   2  22          0.11          4.62         5.26 o                         
  -1   2  22         12.34         29.57         4.20 o                         
   0   2  22          4.65         -5.53         5.53 o                         
   1   2  22          0.76         21.95         6.14 o                         
   2   2  22          2.28         15.54         6.63 o                         
   3   2  22          0.36          2.19         7.10 o                         
  -1   3  22          4.53          2.98         5.49 o                         
   0   3  22          0.01          2.15         5.45 o                         
   1   3  22         22.42         24.77         4.23 o                         
   2   3  22          1.88         10.35         6.86 o                         
   3   3  22          0.16         23.36         7.26 o                         
   0   4  22         11.38         19.86         6.71 o                         
   1   4  22          1.96         19.11         6.55 o                         
   2   4  22          1.37         -0.75         5.73 o                         
   0  -1  23         16.72         35.45         7.23 o                         
   1  -1  23          6.99          4.42         6.21 o                         
  -1   0  23         11.81         24.83         4.21 o                         
   0   0  23          7.27          1.35         6.19 o                         
   1   0  23          0.18          8.54         6.36 o                         
   2   0  23         13.29         12.35         7.20 o                         
  -1   1  23          0.64         -3.48         3.97 o                         
   0   1  23         38.04         49.56         6.97 o                         
   1   1  23          3.93         -6.26         6.26 o                         
   2   1  23          2.85         -6.78         6.78 o                         
  -1   2  23         16.68          6.57         4.37 o                         
   0   2  23          9.39         11.81         6.55 o                         
   1   2  23          0.01          5.17         6.77 o                         
   2   2  23          3.26         13.52         7.05 o                         
   0   3  23         39.57         60.98         7.31 o                         
   1   3  23          8.63         -5.35         6.70 o                         
                                                                                
